# Supplementary material for: Assessing the Causal Effect of Circulating Protein‐To‐Protein Ratio on the Risk of Morbidity of Hepatocellular Carcinoma
Source: Cancer Med. 2025 Jan 7;14(1):e70570. doi: 10.1002/cam4.70570 (PMC11705445; doi:10.1002/cam4.70570)
Supplement: Supplementary file 1 — Data S1 Details of SNPs for Mendelian randomization analysis based on the FinnGen database. [file CAM4-14-e70570-s002.csv]

	SNP	effect_allele.exposure	other_allele.exposure	effect_allele.outcome	other_allele.outcome	beta.exposure	beta.outcome	eaf.exposure	eaf.outcome	remove	palindromic	ambiguous	id.outcome	outcome	se.outcome	pval.outcome	chr.exposure	pos.exposure	se.exposure	samplesize.exposure	pval.exposure	Protein1	Protein2	mr_keep.exposure	pval_origin.exposure	id.exposure	data_source.exposure	action	SNP_index	mr_keep	samplesize.outcome	F	exposure
1	rs10445407	C	A	C	A	0.0505972	0.0392757	0.521861	0.54326	FALSE	FALSE	FALSE	finngen_R11_HCC	Hepatocellular carcinoma || id:finngen_R11_HCC	0.0584145	0.501353	17	79261809	0.00668815	42308	3.95e-14	AMBP	HYOU1	TRUE	reported	AMBP.HYOU1	textfile	2	1	TRUE	345727	57.2322682784974	AMBP.HYOU1
2	rs10489615	A	G	A	G	-0.0454931	0.0266851	0.397878	0.447455	FALSE	FALSE	FALSE	finngen_R11_HCC	Hepatocellular carcinoma || id:finngen_R11_HCC	0.0585885	0.648773	1	230304988	0.00688392	42390	3.93e-11	AMBP	HYOU1	TRUE	reported	AMBP.HYOU1	textfile	2	1	TRUE	345727	43.6736444332557	AMBP.HYOU1
3	rs1065489	G	T	G	T	-0.0483989	0.0528506	0.829979	0.859606	FALSE	FALSE	FALSE	finngen_R11_HCC	Hepatocellular carcinoma || id:finngen_R11_HCC	0.0817034	0.517724	1	196709774	0.00885765	42436	4.68e-08	AMBP	HYOU1	TRUE	reported	AMBP.HYOU1	textfile	2	1	TRUE	345727	29.856160114814	AMBP.HYOU1
4	rs1177562	C	T	C	T	-0.187078	0.119927	0.592126	0.711852	FALSE	FALSE	FALSE	finngen_R11_HCC	Hepatocellular carcinoma || id:finngen_R11_HCC	0.0626219	0.0554805	11	118949331	0.00676088	42343	4.86e-167	AMBP	HYOU1	TRUE	reported	AMBP.HYOU1	textfile	2	1	TRUE	345727	765.665328403626	AMBP.HYOU1
5	rs12554621	G	A	G	A	0.0555206	0.128427	0.842994	0.811356	FALSE	FALSE	FALSE	finngen_R11_HCC	Hepatocellular carcinoma || id:finngen_R11_HCC	0.071493	0.0724369	9	116816780	0.00917684	42386	1.46e-09	AMBP	HYOU1	TRUE	reported	AMBP.HYOU1	textfile	2	1	TRUE	345727	36.6034467154463	AMBP.HYOU1
6	rs141738059	T	C	T	C	0.364295	-0.145027	0.987889	0.9794649	FALSE	FALSE	FALSE	finngen_R11_HCC	Hepatocellular carcinoma || id:finngen_R11_HCC	0.218612	0.507075	9	116832007	0.0310982	42416	1.2e-31	AMBP	HYOU1	TRUE	reported	AMBP.HYOU1	textfile	2	1	TRUE	345727	137.225845872243	AMBP.HYOU1
7	rs2516491	A	C	A	C	-0.0654934	-0.0354602	0.728885	0.648211	FALSE	FALSE	FALSE	finngen_R11_HCC	Hepatocellular carcinoma || id:finngen_R11_HCC	0.0612142	0.562401	6	31485101	0.00751406	42246	2.98e-18	AMBP	HYOU1	TRUE	reported	AMBP.HYOU1	textfile	2	1	TRUE	345727	75.9706349953929	AMBP.HYOU1
8	rs2621366	C	A	C	A	0.044093	0.0170283	0.689331	0.592775	FALSE	FALSE	FALSE	finngen_R11_HCC	Hepatocellular carcinoma || id:finngen_R11_HCC	0.0588408	0.772279	6	32768980	0.00738566	41484	2.39e-09	AMBP	HYOU1	TRUE	reported	AMBP.HYOU1	textfile	2	1	TRUE	345727	35.641885837738	AMBP.HYOU1
9	rs33950747	C	T	C	T	-0.10712	-0.15735	0.928781	0.9019962	FALSE	FALSE	FALSE	finngen_R11_HCC	Hepatocellular carcinoma || id:finngen_R11_HCC	0.103899	0.129912	19	36339247	0.012603	42448	1.96e-17	AMBP	HYOU1	TRUE	reported	AMBP.HYOU1	textfile	2	1	TRUE	345727	72.2425813219251	AMBP.HYOU1
10	rs445925	G	A	G	A	-0.0591148	-0.11488	0.888829	0.9154995	FALSE	FALSE	FALSE	finngen_R11_HCC	Hepatocellular carcinoma || id:finngen_R11_HCC	0.108866	0.291315	19	45415640	0.0104742	42432	1.67e-08	AMBP	HYOU1	TRUE	reported	AMBP.HYOU1	textfile	2	1	TRUE	345727	31.8530280907934	AMBP.HYOU1
11	rs4838254	A	G	A	G	-0.0448088	-0.00235987	0.397307	0.263383	FALSE	FALSE	FALSE	finngen_R11_HCC	Hepatocellular carcinoma || id:finngen_R11_HCC	0.0654821	0.971252	9	128008537	0.00683517	42315	5.6e-11	AMBP	HYOU1	TRUE	reported	AMBP.HYOU1	textfile	2	1	TRUE	345727	42.9761974049794	AMBP.HYOU1
12	rs499974	C	A	C	A	-0.0546434	-0.0524902	0.838872	0.76129	FALSE	FALSE	FALSE	finngen_R11_HCC	Hepatocellular carcinoma || id:finngen_R11_HCC	0.0687898	0.445433	11	75455021	0.00924152	42398	3.39e-09	AMBP	HYOU1	TRUE	reported	AMBP.HYOU1	textfile	2	1	TRUE	345727	34.9613836826302	AMBP.HYOU1
13	rs647932	C	T	C	T	0.0726446	-0.256799	0.111005	0.049947	FALSE	FALSE	FALSE	finngen_R11_HCC	Hepatocellular carcinoma || id:finngen_R11_HCC	0.117778	0.0292308	1	47984438	0.01055	42308	5.83e-12	AMBP	HYOU1	TRUE	reported	AMBP.HYOU1	textfile	2	1	TRUE	345727	47.4134714778195	AMBP.HYOU1
14	rs704	G	A	G	A	-0.099893	0.0556147	0.521041	0.591133	FALSE	FALSE	FALSE	finngen_R11_HCC	Hepatocellular carcinoma || id:finngen_R11_HCC	0.0584046	0.340979	17	26694861	0.00668853	42304	2.62e-50	AMBP	HYOU1	TRUE	reported	AMBP.HYOU1	textfile	2	1	TRUE	345727	223.05335170306	AMBP.HYOU1
15	rs7644731	C	T	C	T	-0.0789555	0.0454851	0.174859	0.203612	FALSE	FALSE	FALSE	finngen_R11_HCC	Hepatocellular carcinoma || id:finngen_R11_HCC	0.072969	0.533056	3	57578373	0.0087079	42326	1.27e-19	AMBP	HYOU1	TRUE	reported	AMBP.HYOU1	textfile	2	1	TRUE	345727	82.2125104726866	AMBP.HYOU1
16	rs805262	C	T	C	T	-0.0805025	-0.00109175	0.53078	0.595238	FALSE	FALSE	FALSE	finngen_R11_HCC	Hepatocellular carcinoma || id:finngen_R11_HCC	0.0592352	0.985295	6	31628733	0.00668439	42358	2.38e-33	AMBP	HYOU1	TRUE	reported	AMBP.HYOU1	textfile	2	1	TRUE	345727	145.042465496225	AMBP.HYOU1
17	rs9987289	A	G	A	G	-0.0819473	-0.0877783	0.0928731	0.129029	FALSE	FALSE	FALSE	finngen_R11_HCC	Hepatocellular carcinoma || id:finngen_R11_HCC	0.0836137	0.293806	8	9183358	0.0115844	42409	1.53e-12	AMBP	HYOU1	TRUE	reported	AMBP.HYOU1	textfile	2	1	TRUE	345727	50.0405654046466	AMBP.HYOU1
18	rs1000110	C	T	C	T	0.137229	-0.0094455	0.701826	0.731781	FALSE	FALSE	FALSE	finngen_R11_HCC	Hepatocellular carcinoma || id:finngen_R11_HCC	0.065454	0.885258	9	117908721	0.00738523	42227	9.18e-77	CLSTN2	MATN2	TRUE	reported	CLSTN2.MATN2	textfile	2	1	TRUE	345727	345.273897212071	CLSTN2.MATN2
19	rs10413980	C	T	C	T	-0.0617763	-0.0548246	0.643139	0.700348	FALSE	FALSE	FALSE	finngen_R11_HCC	Hepatocellular carcinoma || id:finngen_R11_HCC	0.0638479	0.39052	19	53595330	0.00702932	42186	1.57e-18	CLSTN2	MATN2	TRUE	reported	CLSTN2.MATN2	textfile	2	1	TRUE	345727	77.2355347530489	CLSTN2.MATN2
20	rs12629320	C	A	C	A	-0.331557	-0.104987	0.787927	0.785724	FALSE	FALSE	FALSE	finngen_R11_HCC	Hepatocellular carcinoma || id:finngen_R11_HCC	0.0728806	0.149718	3	139631419	0.00805746	42188	1e-200	CLSTN2	MATN2	TRUE	reported	CLSTN2.MATN2	textfile	2	1	TRUE	345727	1693.24610933124	CLSTN2.MATN2
21	rs1320258	A	G	A	G	0.0773499	0.255645	0.120858	0.083866	FALSE	FALSE	FALSE	finngen_R11_HCC	Hepatocellular carcinoma || id:finngen_R11_HCC	0.115419	0.0267639	3	139916537	0.010485	41615	1.65e-13	CLSTN2	MATN2	TRUE	reported	CLSTN2.MATN2	textfile	2	1	TRUE	345727	54.4230207379846	CLSTN2.MATN2
22	rs1869609	A	G	A	G	0.306818	-0.040118	0.351904	0.420574	FALSE	FALSE	FALSE	finngen_R11_HCC	Hepatocellular carcinoma || id:finngen_R11_HCC	0.058456	0.492528	8	98991221	0.00718106	40321	1e-200	CLSTN2	MATN2	TRUE	reported	CLSTN2.MATN2	textfile	2	1	TRUE	345727	1825.51143822494	CLSTN2.MATN2
23	rs2282791	T	G	T	G	0.0621481	-0.00168766	0.52196	0.479986	FALSE	FALSE	FALSE	finngen_R11_HCC	Hepatocellular carcinoma || id:finngen_R11_HCC	0.0582655	0.976893	5	135377730	0.00682231	41895	8.63e-20	CLSTN2	MATN2	TRUE	reported	CLSTN2.MATN2	textfile	2	1	TRUE	345727	82.9837034227375	CLSTN2.MATN2
24	rs2685411	A	G	A	G	-0.19232	0.0250654	0.731374	0.711459	FALSE	FALSE	FALSE	finngen_R11_HCC	Hepatocellular carcinoma || id:finngen_R11_HCC	0.063417	0.69266	8	27811098	0.00756648	42165	1.89e-141	CLSTN2	MATN2	TRUE	reported	CLSTN2.MATN2	textfile	2	1	TRUE	345727	646.042551540359	CLSTN2.MATN2
25	rs35332062	G	A	G	A	0.0745626	0.125206	0.874935	0.883357	FALSE	FALSE	FALSE	finngen_R11_HCC	Hepatocellular carcinoma || id:finngen_R11_HCC	0.0861765	0.146252	7	73012042	0.0101523	42241	2.1e-13	CLSTN2	MATN2	TRUE	reported	CLSTN2.MATN2	textfile	2	1	TRUE	345727	53.9402806349397	CLSTN2.MATN2
26	rs35867172	G	A	G	A	0.383774	-0.0045454	0.968157	0.9883383	FALSE	FALSE	FALSE	finngen_R11_HCC	Hepatocellular carcinoma || id:finngen_R11_HCC	0.276821	0.986899	3	139847409	0.0190814	42196	1.51e-89	CLSTN2	MATN2	TRUE	reported	CLSTN2.MATN2	textfile	2	1	TRUE	345727	404.511270192644	CLSTN2.MATN2
27	rs72989084	A	G	A	G	0.143825	-0.0235904	0.925067	0.894958	FALSE	FALSE	FALSE	finngen_R11_HCC	Hepatocellular carcinoma || id:finngen_R11_HCC	0.0960492	0.805986	3	140623789	0.0130782	42138	4.3e-28	CLSTN2	MATN2	TRUE	reported	CLSTN2.MATN2	textfile	2	1	TRUE	345727	120.940794202632	CLSTN2.MATN2
28	rs780093	T	C	T	C	-0.0682046	0.101005	0.376875	0.372188	FALSE	FALSE	FALSE	finngen_R11_HCC	Hepatocellular carcinoma || id:finngen_R11_HCC	0.0605881	0.0954993	2	27742603	0.00698239	42201	1.63e-22	CLSTN2	MATN2	TRUE	reported	CLSTN2.MATN2	textfile	2	1	TRUE	345727	95.4155432587863	CLSTN2.MATN2
29	rs1000110	C	T	C	T	0.221822	-0.0094455	0.701826	0.731781	FALSE	FALSE	FALSE	finngen_R11_HCC	Hepatocellular carcinoma || id:finngen_R11_HCC	0.065454	0.885258	9	117908721	0.00739985	42154	2.25e-195	SCARA5	TNC	TRUE	reported	SCARA5.TNC	textfile	2	1	TRUE	345727	898.593764461993	SCARA5.TNC
30	rs10733504	T	C	T	C	0.0484781	-0.0780298	0.206522	0.172024	FALSE	FALSE	FALSE	finngen_R11_HCC	Hepatocellular carcinoma || id:finngen_R11_HCC	0.0753714	0.300543	9	4047947	0.00832138	42108	5.73e-09	SCARA5	TNC	TRUE	reported	SCARA5.TNC	textfile	2	1	TRUE	345727	33.9391116801357	SCARA5.TNC
31	rs113977268	G	A	G	A	-0.0769977	0.0800745	0.918239	0.922702	FALSE	FALSE	FALSE	finngen_R11_HCC	Hepatocellular carcinoma || id:finngen_R11_HCC	0.105349	0.447201	6	22359515	0.0122165	42104	2.95e-10	SCARA5	TNC	TRUE	reported	SCARA5.TNC	textfile	2	1	TRUE	345727	39.7248171112574	SCARA5.TNC
32	rs11835695	C	T	C	T	-0.0388312	-0.120569	0.487624	0.562864	FALSE	FALSE	FALSE	finngen_R11_HCC	Hepatocellular carcinoma || id:finngen_R11_HCC	0.0590531	0.0411803	12	26384555	0.00681784	42143	1.24e-08	SCARA5	TNC	TRUE	reported	SCARA5.TNC	textfile	2	1	TRUE	345727	32.4390415052513	SCARA5.TNC
33	rs17164872	G	T	G	T	-0.0508064	0.107908	0.665445	0.703403	FALSE	FALSE	FALSE	finngen_R11_HCC	Hepatocellular carcinoma || id:finngen_R11_HCC	0.0620399	0.0819747	7	130009353	0.00718174	42125	1.52e-12	SCARA5	TNC	TRUE	reported	SCARA5.TNC	textfile	2	1	TRUE	345727	50.0469354809708	SCARA5.TNC
34	rs1892534	C	T	C	T	0.0465092	0.0791987	0.619369	0.546244	FALSE	FALSE	FALSE	finngen_R11_HCC	Hepatocellular carcinoma || id:finngen_R11_HCC	0.05793	0.17158	1	66105944	0.00702788	42129	3.69e-11	SCARA5	TNC	TRUE	reported	SCARA5.TNC	textfile	2	1	TRUE	345727	43.7954571397071	SCARA5.TNC
35	rs1990201	T	C	T	C	0.150037	-0.0268374	0.511568	0.502437	FALSE	FALSE	FALSE	finngen_R11_HCC	Hepatocellular carcinoma || id:finngen_R11_HCC	0.0581837	0.644616	5	135395203	0.00680086	42080	3.01e-107	SCARA5	TNC	TRUE	reported	SCARA5.TNC	textfile	2	1	TRUE	345727	486.708660565232	SCARA5.TNC
36	rs4234598	C	A	C	A	-0.057566	0.0386922	0.830353	0.872742	FALSE	FALSE	FALSE	finngen_R11_HCC	Hepatocellular carcinoma || id:finngen_R11_HCC	0.0855682	0.651139	3	186758583	0.00911933	42130	2.77e-10	SCARA5	TNC	TRUE	reported	SCARA5.TNC	textfile	2	1	TRUE	345727	39.8479738024018	SCARA5.TNC
37	rs4732789	G	A	G	A	-0.328604	-0.0907983	0.37042	0.345288	FALSE	FALSE	FALSE	finngen_R11_HCC	Hepatocellular carcinoma || id:finngen_R11_HCC	0.0603082	0.132178	8	27780351	0.0068911	42047	1e-200	SCARA5	TNC	TRUE	reported	SCARA5.TNC	textfile	2	1	TRUE	345727	2273.88547185855	SCARA5.TNC
38	rs4895441	A	G	A	G	-0.0524935	-0.0254851	0.734133	0.657658	FALSE	FALSE	FALSE	finngen_R11_HCC	Hepatocellular carcinoma || id:finngen_R11_HCC	0.0612056	0.677128	6	135426573	0.00770942	41860	9.96e-12	SCARA5	TNC	TRUE	reported	SCARA5.TNC	textfile	2	1	TRUE	345727	46.3625856068855	SCARA5.TNC
39	rs62228374	G	A	G	A	-0.116819	0.0940729	0.971367	0.9688013	FALSE	FALSE	FALSE	finngen_R11_HCC	Hepatocellular carcinoma || id:finngen_R11_HCC	0.159781	0.556022	22	39698078	0.0197441	42138	3.31e-09	SCARA5	TNC	TRUE	reported	SCARA5.TNC	textfile	2	1	TRUE	345727	35.006789616366	SCARA5.TNC
40	rs6864988	T	C	T	C	-0.0539232	0.0898893	0.840704	0.79793	FALSE	FALSE	FALSE	finngen_R11_HCC	Hepatocellular carcinoma || id:finngen_R11_HCC	0.0705024	0.202315	5	142579766	0.00935993	42131	8.42e-09	SCARA5	TNC	TRUE	reported	SCARA5.TNC	textfile	2	1	TRUE	345727	33.1899128650192	SCARA5.TNC
41	rs7008423	C	T	C	T	0.0687689	0.0526779	0.491721	0.5405	FALSE	FALSE	FALSE	finngen_R11_HCC	Hepatocellular carcinoma || id:finngen_R11_HCC	0.0580231	0.363943	8	72392197	0.00685087	41815	1.1e-23	SCARA5	TNC	TRUE	reported	SCARA5.TNC	textfile	2	1	TRUE	345727	100.761054077264	SCARA5.TNC
42	rs7027443	G	C	G	C	0.142678	-0.0997638	0.793562	0.750394	FALSE	TRUE	FALSE	finngen_R11_HCC	Hepatocellular carcinoma || id:finngen_R11_HCC	0.0688935	0.147593	9	117832618	0.00846253	41957	1.44e-63	SCARA5	TNC	TRUE	reported	SCARA5.TNC	textfile	2	1	TRUE	345727	284.258580734099	SCARA5.TNC
43	rs77769035	T	C	T	C	0.196382	0.0335565	0.939295	0.913455	FALSE	FALSE	FALSE	finngen_R11_HCC	Hepatocellular carcinoma || id:finngen_R11_HCC	0.101724	0.741491	8	27727540	0.0144466	42089	5.36e-42	SCARA5	TNC	TRUE	reported	SCARA5.TNC	textfile	2	1	TRUE	345727	184.787274987126	SCARA5.TNC
44	rs78460514	G	A	G	A	-0.121096	-0.214591	0.953045	0.952381	FALSE	FALSE	FALSE	finngen_R11_HCC	Hepatocellular carcinoma || id:finngen_R11_HCC	0.148464	0.148343	8	99911372	0.0166393	42127	3.45e-13	SCARA5	TNC	TRUE	reported	SCARA5.TNC	textfile	2	1	TRUE	345727	52.9650628414757	SCARA5.TNC
45	rs7949566	G	A	G	A	-0.0516331	0.0059556	0.572815	0.637033	FALSE	FALSE	FALSE	finngen_R11_HCC	Hepatocellular carcinoma || id:finngen_R11_HCC	0.0600622	0.921014	11	126285301	0.0069065	42111	7.81e-14	SCARA5	TNC	TRUE	reported	SCARA5.TNC	textfile	2	1	TRUE	345727	55.8908054814489	SCARA5.TNC
46	rs916559	G	T	G	T	-0.0389579	-0.0256679	0.530881	0.494253	FALSE	FALSE	FALSE	finngen_R11_HCC	Hepatocellular carcinoma || id:finngen_R11_HCC	0.0578575	0.657302	9	118352393	0.00686291	41714	1.38e-08	SCARA5	TNC	TRUE	reported	SCARA5.TNC	textfile	2	1	TRUE	345727	32.2236305587444	SCARA5.TNC
47	rs1000110	C	T	C	T	-0.25978	-0.0094455	0.701826	0.731781	FALSE	FALSE	FALSE	finngen_R11_HCC	Hepatocellular carcinoma || id:finngen_R11_HCC	0.065454	0.885258	9	117908721	0.00739607	42613	1e-200	TNC	VCAM1	TRUE	reported	TNC.VCAM1	textfile	2	1	TRUE	345727	1233.69952967637	TNC.VCAM1
48	rs113977268	G	A	G	A	0.0793309	0.0800745	0.918239	0.922702	FALSE	FALSE	FALSE	finngen_R11_HCC	Hepatocellular carcinoma || id:finngen_R11_HCC	0.105349	0.447201	6	22359515	0.012248	42563	9.46e-11	TNC	VCAM1	TRUE	reported	TNC.VCAM1	textfile	2	1	TRUE	345727	41.9521678182386	TNC.VCAM1
49	rs12424240	T	C	T	C	0.0462355	0.0870826	0.770468	0.728594	FALSE	FALSE	FALSE	finngen_R11_HCC	Hepatocellular carcinoma || id:finngen_R11_HCC	0.0639671	0.173398	12	26365938	0.00806672	42592	1e-08	TNC	VCAM1	TRUE	reported	TNC.VCAM1	textfile	2	1	TRUE	345727	32.8516473230178	TNC.VCAM1
50	rs17164872	G	T	G	T	0.0492326	0.107908	0.665445	0.703403	FALSE	FALSE	FALSE	finngen_R11_HCC	Hepatocellular carcinoma || id:finngen_R11_HCC	0.0620399	0.0819747	7	130009353	0.00720377	42583	8.35e-12	TNC	VCAM1	TRUE	reported	TNC.VCAM1	textfile	2	1	TRUE	345727	46.7074187223096	TNC.VCAM1
51	rs17403878	C	T	C	T	0.0491093	0.0447346	0.635553	0.619956	FALSE	FALSE	FALSE	finngen_R11_HCC	Hepatocellular carcinoma || id:finngen_R11_HCC	0.0591574	0.449531	1	101105310	0.00717425	42456	7.74e-12	TNC	VCAM1	TRUE	reported	TNC.VCAM1	textfile	2	1	TRUE	345727	46.8569994748468	TNC.VCAM1
52	rs174546	C	T	C	T	0.0527538	0.0547811	0.664622	0.596008	FALSE	FALSE	FALSE	finngen_R11_HCC	Hepatocellular carcinoma || id:finngen_R11_HCC	0.058617	0.350014	11	61569830	0.00719123	42589	2.24e-13	TNC	VCAM1	TRUE	reported	TNC.VCAM1	textfile	2	1	TRUE	345727	53.8147266510923	TNC.VCAM1
53	rs1892534	C	T	C	T	-0.0469514	0.0791987	0.619369	0.546244	FALSE	FALSE	FALSE	finngen_R11_HCC	Hepatocellular carcinoma || id:finngen_R11_HCC	0.05793	0.17158	1	66105944	0.0070511	42588	2.8e-11	TNC	VCAM1	TRUE	reported	TNC.VCAM1	textfile	2	1	TRUE	345727	44.3387397908751	TNC.VCAM1
54	rs1990201	T	C	T	C	-0.193151	-0.0268374	0.511568	0.502437	FALSE	FALSE	FALSE	finngen_R11_HCC	Hepatocellular carcinoma || id:finngen_R11_HCC	0.0581837	0.644616	5	135395203	0.00679938	42534	7.3e-176	TNC	VCAM1	TRUE	reported	TNC.VCAM1	textfile	2	1	TRUE	345727	806.966107894117	TNC.VCAM1
55	rs2395182	G	T	G	T	0.0483495	0.0336295	0.210016	0.276683	FALSE	FALSE	FALSE	finngen_R11_HCC	Hepatocellular carcinoma || id:finngen_R11_HCC	0.0656583	0.608519	6	32413317	0.0084044	42619	8.83e-09	TNC	VCAM1	TRUE	reported	TNC.VCAM1	textfile	2	1	TRUE	345727	33.0956218983565	TNC.VCAM1
56	rs2645775	G	A	G	A	-0.051065	-0.00223997	0.774905	0.786217	FALSE	FALSE	FALSE	finngen_R11_HCC	Hepatocellular carcinoma || id:finngen_R11_HCC	0.0706544	0.974709	2	238278142	0.0081761	42564	4.26e-10	TNC	VCAM1	TRUE	reported	TNC.VCAM1	textfile	2	1	TRUE	345727	39.0080538368749	TNC.VCAM1
57	rs2685411	A	G	A	G	0.392624	0.0250654	0.731374	0.711459	FALSE	FALSE	FALSE	finngen_R11_HCC	Hepatocellular carcinoma || id:finngen_R11_HCC	0.063417	0.69266	8	27811098	0.00746348	42547	1e-200	TNC	VCAM1	TRUE	reported	TNC.VCAM1	textfile	2	1	TRUE	345727	2767.39364826363	TNC.VCAM1
58	rs35102665	G	A	G	A	-0.102148	0.157519	0.967078	0.9637625	FALSE	FALSE	FALSE	finngen_R11_HCC	Hepatocellular carcinoma || id:finngen_R11_HCC	0.147887	0.286816	12	104136289	0.0185807	42651	3.87e-08	TNC	VCAM1	TRUE	reported	TNC.VCAM1	textfile	2	1	TRUE	345727	30.2228623324263	TNC.VCAM1
59	rs35202091	C	T	C	T	-0.0419812	-0.020828	0.71081	0.715065	FALSE	FALSE	FALSE	finngen_R11_HCC	Hepatocellular carcinoma || id:finngen_R11_HCC	0.0642506	0.745811	2	203507663	0.00747776	42518	1.99e-08	TNC	VCAM1	TRUE	reported	TNC.VCAM1	textfile	2	1	TRUE	345727	31.5185806631914	TNC.VCAM1
60	rs35755686	T	C	T	C	0.135045	-0.228292	0.951054	0.9515599	FALSE	FALSE	FALSE	finngen_R11_HCC	Hepatocellular carcinoma || id:finngen_R11_HCC	0.147983	0.122907	8	100213925	0.0163909	42290	1.79e-16	TNC	VCAM1	TRUE	reported	TNC.VCAM1	textfile	2	1	TRUE	345727	67.8814978927133	TNC.VCAM1
61	rs3744274	C	A	C	A	0.0414715	0.0315117	0.34251	0.299971	FALSE	FALSE	FALSE	finngen_R11_HCC	Hepatocellular carcinoma || id:finngen_R11_HCC	0.0637481	0.621084	17	1990959	0.00722825	42581	9.68e-09	TNC	VCAM1	TRUE	reported	TNC.VCAM1	textfile	2	1	TRUE	345727	32.917978548844	TNC.VCAM1
62	rs445925	G	A	G	A	-0.07063	-0.11488	0.888829	0.9154995	FALSE	FALSE	FALSE	finngen_R11_HCC	Hepatocellular carcinoma || id:finngen_R11_HCC	0.108866	0.291315	19	45415640	0.0107234	42629	4.55e-11	TNC	VCAM1	TRUE	reported	TNC.VCAM1	textfile	2	1	TRUE	345727	43.3823825978938	TNC.VCAM1
63	rs555300	T	A	T	A	-0.0596458	0.12648	0.264766	0.323046	FALSE	TRUE	FALSE	finngen_R11_HCC	Hepatocellular carcinoma || id:finngen_R11_HCC	0.0634634	0.0462658	8	27546851	0.0078963	42560	4.32e-14	TNC	VCAM1	TRUE	reported	TNC.VCAM1	textfile	2	1	TRUE	345727	57.0574628393033	TNC.VCAM1
64	rs62165726	C	A	C	A	0.166648	0.0055146	0.96252	0.9745484	FALSE	FALSE	FALSE	finngen_R11_HCC	Hepatocellular carcinoma || id:finngen_R11_HCC	0.183724	0.976055	2	134966562	0.0180635	42605	2.94e-20	TNC	VCAM1	TRUE	reported	TNC.VCAM1	textfile	2	1	TRUE	345727	85.1130992647723	TNC.VCAM1
65	rs62228374	G	A	G	A	0.110305	0.0940729	0.971367	0.9688013	FALSE	FALSE	FALSE	finngen_R11_HCC	Hepatocellular carcinoma || id:finngen_R11_HCC	0.159781	0.556022	22	39698078	0.0198095	42597	2.59e-08	TNC	VCAM1	TRUE	reported	TNC.VCAM1	textfile	2	1	TRUE	345727	31.0058306123034	TNC.VCAM1
66	rs7008423	C	T	C	T	-0.0728741	0.0526779	0.491721	0.5405	FALSE	FALSE	FALSE	finngen_R11_HCC	Hepatocellular carcinoma || id:finngen_R11_HCC	0.0580231	0.363943	8	72392197	0.00686973	42271	2.95e-26	TNC	VCAM1	TRUE	reported	TNC.VCAM1	textfile	2	1	TRUE	345727	112.529676847457	TNC.VCAM1
67	rs7027443	G	C	G	C	-0.17693	-0.0997638	0.793562	0.750394	FALSE	TRUE	FALSE	finngen_R11_HCC	Hepatocellular carcinoma || id:finngen_R11_HCC	0.0688935	0.147593	9	117832618	0.00846405	42414	1.52e-96	TNC	VCAM1	TRUE	reported	TNC.VCAM1	textfile	2	1	TRUE	345727	436.964861461632	TNC.VCAM1
68	rs73053204	G	A	G	A	0.0571731	-0.0394083	0.806629	0.828359	FALSE	FALSE	FALSE	finngen_R11_HCC	Hepatocellular carcinoma || id:finngen_R11_HCC	0.0778645	0.612776	3	186763829	0.00868028	42573	4.55e-11	TNC	VCAM1	TRUE	reported	TNC.VCAM1	textfile	2	1	TRUE	345727	43.3826435825627	TNC.VCAM1
69	rs73632737	G	C	G	C	-0.0801544	-0.214535	0.923242	0.899562	FALSE	TRUE	FALSE	finngen_R11_HCC	Hepatocellular carcinoma || id:finngen_R11_HCC	0.104553	0.0401772	11	126226775	0.013161	42606	1.14e-09	TNC	VCAM1	TRUE	reported	TNC.VCAM1	textfile	2	1	TRUE	345727	37.0917186430835	TNC.VCAM1
70	rs79482846	G	A	G	A	-0.087256	-0.0669558	0.948034	0.9197688	FALSE	FALSE	FALSE	finngen_R11_HCC	Hepatocellular carcinoma || id:finngen_R11_HCC	0.110271	0.543723	8	27924313	0.015002	42473	6.06e-09	TNC	VCAM1	TRUE	reported	TNC.VCAM1	textfile	2	1	TRUE	345727	33.8292428716033	TNC.VCAM1
71	rs7949566	G	A	G	A	0.0690025	0.0059556	0.572815	0.637033	FALSE	FALSE	FALSE	finngen_R11_HCC	Hepatocellular carcinoma || id:finngen_R11_HCC	0.0600622	0.921014	11	126285301	0.00692375	42569	2.28e-23	TNC	VCAM1	TRUE	reported	TNC.VCAM1	textfile	2	1	TRUE	345727	99.3223291090787	TNC.VCAM1
72	rs916559	G	T	G	T	0.0470895	-0.0256679	0.530881	0.494253	FALSE	FALSE	FALSE	finngen_R11_HCC	Hepatocellular carcinoma || id:finngen_R11_HCC	0.0578575	0.657302	9	118352393	0.00688245	42163	7.92e-12	TNC	VCAM1	TRUE	reported	TNC.VCAM1	textfile	2	1	TRUE	345727	46.8125208211348	TNC.VCAM1
73	rs1000110	C	T	C	T	-0.152909	-0.0094455	0.701826	0.731781	FALSE	FALSE	FALSE	finngen_R11_HCC	Hepatocellular carcinoma || id:finngen_R11_HCC	0.065454	0.885258	9	117908721	0.00719829	42093	1.29e-99	MATN2	SCARA5	TRUE	reported	MATN2.SCARA5	textfile	2	1	TRUE	345727	451.239820425691	MATN2.SCARA5
74	rs12674881	G	A	G	A	0.0503676	-0.0578528	0.842905	0.834145	FALSE	FALSE	FALSE	finngen_R11_HCC	Hepatocellular carcinoma || id:finngen_R11_HCC	0.0796388	0.467569	8	98760629	0.00919393	42031	4.32e-08	MATN2	SCARA5	TRUE	reported	MATN2.SCARA5	textfile	2	1	TRUE	345727	30.0123587462346	MATN2.SCARA5
75	rs13182512	A	T	A	T	0.0381499	-0.0144326	0.399406	0.409698	FALSE	TRUE	FALSE	finngen_R11_HCC	Hepatocellular carcinoma || id:finngen_R11_HCC	0.058864	0.806313	5	78573790	0.00679998	41735	2.03e-08	MATN2	SCARA5	TRUE	reported	MATN2.SCARA5	textfile	2	1	TRUE	345727	31.4754202273294	MATN2.SCARA5
76	rs1869609	A	G	A	G	-0.324187	-0.040118	0.351904	0.420574	FALSE	FALSE	FALSE	finngen_R11_HCC	Hepatocellular carcinoma || id:finngen_R11_HCC	0.058456	0.492528	8	98991221	0.00698412	40192	1e-200	MATN2	SCARA5	TRUE	reported	MATN2.SCARA5	textfile	2	1	TRUE	345727	2154.60570557269	MATN2.SCARA5
77	rs2282791	T	G	T	G	-0.0456316	-0.00168766	0.52196	0.479986	FALSE	FALSE	FALSE	finngen_R11_HCC	Hepatocellular carcinoma || id:finngen_R11_HCC	0.0582655	0.976893	5	135377730	0.00665414	41764	7.1e-12	MATN2	SCARA5	TRUE	reported	MATN2.SCARA5	textfile	2	1	TRUE	345727	47.0270272002683	MATN2.SCARA5
78	rs4732789	G	A	G	A	0.336778	-0.0907983	0.37042	0.345288	FALSE	FALSE	FALSE	finngen_R11_HCC	Hepatocellular carcinoma || id:finngen_R11_HCC	0.0603082	0.132178	8	27780351	0.00664926	41988	1e-200	MATN2	SCARA5	TRUE	reported	MATN2.SCARA5	textfile	2	1	TRUE	345727	2565.31556820749	MATN2.SCARA5
79	rs4980826	C	A	C	A	-0.037162	-0.0171642	0.605641	0.625239	FALSE	FALSE	FALSE	finngen_R11_HCC	Hepatocellular carcinoma || id:finngen_R11_HCC	0.0598078	0.774119	12	578349	0.00676425	42033	3.95e-08	MATN2	SCARA5	TRUE	reported	MATN2.SCARA5	textfile	2	1	TRUE	345727	30.1827535320468	MATN2.SCARA5
80	rs7202877	T	G	T	G	0.0695618	0.0195137	0.904489	0.876838	FALSE	FALSE	FALSE	finngen_R11_HCC	Hepatocellular carcinoma || id:finngen_R11_HCC	0.0872877	0.823103	16	75247245	0.0113917	42118	1.03e-09	MATN2	SCARA5	TRUE	reported	MATN2.SCARA5	textfile	2	1	TRUE	345727	37.287609708817	MATN2.SCARA5
81	rs73373199	G	A	G	A	-0.0692439	0.0646009	0.884033	0.9106571	FALSE	FALSE	FALSE	finngen_R11_HCC	Hepatocellular carcinoma || id:finngen_R11_HCC	0.0987218	0.512871	6	17979853	0.0105856	42113	6.17e-11	MATN2	SCARA5	TRUE	reported	MATN2.SCARA5	textfile	2	1	TRUE	345727	42.7889946490792	MATN2.SCARA5
82	rs77769035	T	C	T	C	-0.209848	0.0335565	0.939295	0.913455	FALSE	FALSE	FALSE	finngen_R11_HCC	Hepatocellular carcinoma || id:finngen_R11_HCC	0.101724	0.741491	8	27727540	0.013982	42029	8.76e-51	MATN2	SCARA5	TRUE	reported	MATN2.SCARA5	textfile	2	1	TRUE	345727	225.25325388727	MATN2.SCARA5
83	rs9987289	A	G	A	G	0.0677033	-0.0877783	0.0928731	0.129029	FALSE	FALSE	FALSE	finngen_R11_HCC	Hepatocellular carcinoma || id:finngen_R11_HCC	0.0836137	0.293806	8	9183358	0.011457	42084	3.46e-09	MATN2	SCARA5	TRUE	reported	MATN2.SCARA5	textfile	2	1	TRUE	345727	34.9202905910567	MATN2.SCARA5
84	rs1000354	A	G	A	G	0.0431237	-0.123584	0.272243	0.265295	FALSE	FALSE	FALSE	finngen_R11_HCC	Hepatocellular carcinoma || id:finngen_R11_HCC	0.0639469	0.0532844	17	43413451	0.00767147	42187	1.91e-08	CD79B	TNFRSF13B	TRUE	reported	CD79B.TNFRSF13B	textfile	2	1	TRUE	345727	31.5991099578227	CD79B.TNFRSF13B
85	rs10445407	C	A	C	A	-0.0440077	0.0392757	0.521861	0.54326	FALSE	FALSE	FALSE	finngen_R11_HCC	Hepatocellular carcinoma || id:finngen_R11_HCC	0.0584145	0.501353	17	79261809	0.00685467	42125	1.38e-10	CD79B	TNFRSF13B	TRUE	reported	CD79B.TNFRSF13B	textfile	2	1	TRUE	345727	41.2177460749144	CD79B.TNFRSF13B
86	rs10806425	C	A	C	A	0.0695918	0.0646998	0.592953	0.74127	FALSE	FALSE	FALSE	finngen_R11_HCC	Hepatocellular carcinoma || id:finngen_R11_HCC	0.0649213	0.318964	6	90926612	0.0069455	42227	1.33e-23	CD79B	TNFRSF13B	TRUE	reported	CD79B.TNFRSF13B	textfile	2	1	TRUE	345727	100.394312064071	CD79B.TNFRSF13B
87	rs10821936	C	T	C	T	0.0686799	-0.0221285	0.341685	0.241379	FALSE	FALSE	FALSE	finngen_R11_HCC	Hepatocellular carcinoma || id:finngen_R11_HCC	0.0671985	0.741928	10	63723577	0.00720505	42201	1.62e-21	CD79B	TNFRSF13B	TRUE	reported	CD79B.TNFRSF13B	textfile	2	1	TRUE	345727	90.8626314858043	CD79B.TNFRSF13B
88	rs11738269	C	A	C	A	-0.104515	0.0235538	0.69805	0.656254	FALSE	FALSE	FALSE	finngen_R11_HCC	Hepatocellular carcinoma || id:finngen_R11_HCC	0.0605191	0.697132	5	179209059	0.0075286	40764	1.02e-43	CD79B	TNFRSF13B	TRUE	reported	CD79B.TNFRSF13B	textfile	2	1	TRUE	345727	192.720894634998	CD79B.TNFRSF13B
89	rs12874404	A	G	A	G	-0.197287	0.145284	0.94806	0.9688625	FALSE	FALSE	FALSE	finngen_R11_HCC	Hepatocellular carcinoma || id:finngen_R11_HCC	0.158129	0.358218	13	108993494	0.0151108	42174	6.99e-39	CD79B	TNFRSF13B	TRUE	reported	CD79B.TNFRSF13B	textfile	2	1	TRUE	345727	170.459818920344	CD79B.TNFRSF13B
90	rs12975366	T	C	T	C	0.040493	0.0366263	0.607274	0.634615	FALSE	FALSE	FALSE	finngen_R11_HCC	Hepatocellular carcinoma || id:finngen_R11_HCC	0.0600513	0.541917	19	54759361	0.00701402	42157	7.83e-09	CD79B	TNFRSF13B	TRUE	reported	CD79B.TNFRSF13B	textfile	2	1	TRUE	345727	33.3292781036242	CD79B.TNFRSF13B
91	rs13333054	C	T	C	T	0.0500211	-0.0623338	0.773211	0.794771	FALSE	FALSE	FALSE	finngen_R11_HCC	Hepatocellular carcinoma || id:finngen_R11_HCC	0.0730123	0.393247	16	86011033	0.00816598	42220	9.12e-10	CD79B	TNFRSF13B	TRUE	reported	CD79B.TNFRSF13B	textfile	2	1	TRUE	345727	37.5223346141044	CD79B.TNFRSF13B
92	rs17056207	C	T	C	T	-0.11194	-0.165268	0.903048	0.9238321	FALSE	FALSE	FALSE	finngen_R11_HCC	Hepatocellular carcinoma || id:finngen_R11_HCC	0.116415	0.155712	5	158203006	0.0115817	42208	4.47e-22	CD79B	TNFRSF13B	TRUE	reported	CD79B.TNFRSF13B	textfile	2	1	TRUE	345727	93.4170142922413	CD79B.TNFRSF13B
93	rs17466257	C	A	C	A	-0.039553	0.113598	0.605446	0.656885	FALSE	FALSE	FALSE	finngen_R11_HCC	Hepatocellular carcinoma || id:finngen_R11_HCC	0.0602026	0.0591698	15	77376183	0.00700191	42212	1.63e-08	CD79B	TNFRSF13B	TRUE	reported	CD79B.TNFRSF13B	textfile	2	1	TRUE	345727	31.9099269620904	CD79B.TNFRSF13B
94	rs17498545	T	C	T	C	-0.0690482	0.0456795	0.832917	0.793941	FALSE	FALSE	FALSE	finngen_R11_HCC	Hepatocellular carcinoma || id:finngen_R11_HCC	0.0706206	0.517743	13	108894760	0.00905604	42203	2.5e-14	CD79B	TNFRSF13B	TRUE	reported	CD79B.TNFRSF13B	textfile	2	1	TRUE	345727	58.1337125538039	CD79B.TNFRSF13B
95	rs210122	A	G	A	G	-0.037884	0.0487255	0.555524	0.66092	FALSE	FALSE	FALSE	finngen_R11_HCC	Hepatocellular carcinoma || id:finngen_R11_HCC	0.0607692	0.422662	6	33574635	0.0069423	42103	4.87e-08	CD79B	TNFRSF13B	TRUE	reported	CD79B.TNFRSF13B	textfile	2	1	TRUE	345727	29.7786428978546	CD79B.TNFRSF13B
96	rs2243868	A	G	A	G	0.0773068	-0.0371636	0.420107	0.331691	FALSE	FALSE	FALSE	finngen_R11_HCC	Hepatocellular carcinoma || id:finngen_R11_HCC	0.0611987	0.543677	6	31261276	0.00696635	42104	1.42e-28	CD79B	TNFRSF13B	TRUE	reported	CD79B.TNFRSF13B	textfile	2	1	TRUE	345727	123.147276855803	CD79B.TNFRSF13B
97	rs2326576	T	C	T	C	-0.0419066	0.0490985	0.576923	0.488132	FALSE	FALSE	FALSE	finngen_R11_HCC	Hepatocellular carcinoma || id:finngen_R11_HCC	0.0579448	0.39681	20	4967393	0.00692109	42170	1.42e-09	CD79B	TNFRSF13B	TRUE	reported	CD79B.TNFRSF13B	textfile	2	1	TRUE	345727	36.6619752603645	CD79B.TNFRSF13B
98	rs2331547	C	T	C	T	0.0414699	-0.00157379	0.297376	0.355993	FALSE	FALSE	FALSE	finngen_R11_HCC	Hepatocellular carcinoma || id:finngen_R11_HCC	0.0605987	0.979281	17	62243647	0.00749397	42212	3.15e-08	CD79B	TNFRSF13B	TRUE	reported	CD79B.TNFRSF13B	textfile	2	1	TRUE	345727	30.6226010098846	CD79B.TNFRSF13B
99	rs284663	C	T	C	T	-0.0706811	0.0396352	0.384365	0.364516	FALSE	FALSE	FALSE	finngen_R11_HCC	Hepatocellular carcinoma || id:finngen_R11_HCC	0.0604612	0.512116	19	41932612	0.00700959	42204	6.96e-24	CD79B	TNFRSF13B	TRUE	reported	CD79B.TNFRSF13B	textfile	2	1	TRUE	345727	101.676682343414	CD79B.TNFRSF13B
100	rs304160	T	C	T	C	0.0411848	0.0342458	0.684832	0.67734	FALSE	FALSE	FALSE	finngen_R11_HCC	Hepatocellular carcinoma || id:finngen_R11_HCC	0.061585	0.57816	5	88135462	0.00743928	42168	3.11e-08	CD79B	TNFRSF13B	TRUE	reported	CD79B.TNFRSF13B	textfile	2	1	TRUE	345727	30.648703844108	CD79B.TNFRSF13B
101	rs34562254	G	A	G	A	0.195665	0.017215	0.897138	0.9014778	FALSE	FALSE	FALSE	finngen_R11_HCC	Hepatocellular carcinoma || id:finngen_R11_HCC	0.0967404	0.858762	17	16842991	0.011554	41786	4.08e-64	CD79B	TNFRSF13B	TRUE	reported	CD79B.TNFRSF13B	textfile	2	1	TRUE	345727	286.788391439566	CD79B.TNFRSF13B
102	rs3804329	A	G	A	G	-0.105307	0.0923557	0.802814	0.782491	FALSE	FALSE	FALSE	finngen_R11_HCC	Hepatocellular carcinoma || id:finngen_R11_HCC	0.0681817	0.17556	6	106686427	0.00849083	42190	2.92e-35	CD79B	TNFRSF13B	TRUE	reported	CD79B.TNFRSF13B	textfile	2	1	TRUE	345727	153.820489834804	CD79B.TNFRSF13B
103	rs4286447	G	T	G	T	-0.0428104	0.00432339	0.650563	0.568144	FALSE	FALSE	FALSE	finngen_R11_HCC	Hepatocellular carcinoma || id:finngen_R11_HCC	0.0585191	0.941106	3	128310589	0.00721798	42173	3.03e-09	CD79B	TNFRSF13B	TRUE	reported	CD79B.TNFRSF13B	textfile	2	1	TRUE	345727	35.1776823267401	CD79B.TNFRSF13B
104	rs4319050	T	C	T	C	-0.059313	-0.140677	0.754911	0.74372	FALSE	FALSE	FALSE	finngen_R11_HCC	Hepatocellular carcinoma || id:finngen_R11_HCC	0.0686619	0.0404781	8	130584475	0.00799658	42150	1.22e-13	CD79B	TNFRSF13B	TRUE	reported	CD79B.TNFRSF13B	textfile	2	1	TRUE	345727	55.0162783790704	CD79B.TNFRSF13B
105	rs5001409	A	C	A	C	-0.0660959	0.0151585	0.612739	0.590241	FALSE	FALSE	FALSE	finngen_R11_HCC	Hepatocellular carcinoma || id:finngen_R11_HCC	0.0589021	0.796908	3	186735690	0.00703956	42159	6.34e-21	CD79B	TNFRSF13B	TRUE	reported	CD79B.TNFRSF13B	textfile	2	1	TRUE	345727	88.1572453574783	CD79B.TNFRSF13B
106	rs60160896	C	T	C	T	0.0539188	-0.0400337	0.596322	0.538272	FALSE	FALSE	FALSE	finngen_R11_HCC	Hepatocellular carcinoma || id:finngen_R11_HCC	0.0582	0.491538	7	56047572	0.00695963	42212	9.59e-15	CD79B	TNFRSF13B	TRUE	reported	CD79B.TNFRSF13B	textfile	2	1	TRUE	345727	60.0216780798697	CD79B.TNFRSF13B
107	rs6553	T	C	T	C	0.039964	-0.0374322	0.398541	0.422596	FALSE	FALSE	FALSE	finngen_R11_HCC	Hepatocellular carcinoma || id:finngen_R11_HCC	0.0585304	0.522474	12	121202362	0.00694438	42097	8.73e-09	CD79B	TNFRSF13B	TRUE	reported	CD79B.TNFRSF13B	textfile	2	1	TRUE	345727	33.1185218707698	CD79B.TNFRSF13B
108	rs657361	G	A	G	A	0.0509498	0.0319986	0.757391	0.79915	FALSE	FALSE	FALSE	finngen_R11_HCC	Hepatocellular carcinoma || id:finngen_R11_HCC	0.0719231	0.656392	11	126111091	0.00791165	42185	1.21e-10	CD79B	TNFRSF13B	TRUE	reported	CD79B.TNFRSF13B	textfile	2	1	TRUE	345727	41.4716041217676	CD79B.TNFRSF13B
109	rs6796	T	C	T	C	-0.0435909	-0.0351978	0.7202	0.674935	FALSE	FALSE	FALSE	finngen_R11_HCC	Hepatocellular carcinoma || id:finngen_R11_HCC	0.0623247	0.572245	7	6502367	0.00766266	42187	1.29e-08	CD79B	TNFRSF13B	TRUE	reported	CD79B.TNFRSF13B	textfile	2	1	TRUE	345727	32.3617918177263	CD79B.TNFRSF13B
110	rs7209608	C	A	C	A	-0.189717	0.0671823	0.607146	0.645835	FALSE	FALSE	FALSE	finngen_R11_HCC	Hepatocellular carcinoma || id:finngen_R11_HCC	0.0601038	0.263665	17	62003810	0.00694884	42142	1.05e-162	CD79B	TNFRSF13B	TRUE	reported	CD79B.TNFRSF13B	textfile	2	1	TRUE	345727	745.397399175147	CD79B.TNFRSF13B
111	rs73169662	T	C	T	C	-0.0807994	-0.0142387	0.889902	0.861428	FALSE	FALSE	FALSE	finngen_R11_HCC	Hepatocellular carcinoma || id:finngen_R11_HCC	0.0840866	0.865534	7	150922306	0.0108018	42184	7.57e-14	CD79B	TNFRSF13B	TRUE	reported	CD79B.TNFRSF13B	textfile	2	1	TRUE	345727	55.9530813037631	CD79B.TNFRSF13B
112	rs73609093	C	T	C	T	0.132925	-0.263458	0.972596	0.9701149	FALSE	FALSE	FALSE	finngen_R11_HCC	Hepatocellular carcinoma || id:finngen_R11_HCC	0.189631	0.164736	13	108916651	0.0213206	42246	4.57e-10	CD79B	TNFRSF13B	TRUE	reported	CD79B.TNFRSF13B	textfile	2	1	TRUE	345727	38.8699957606491	CD79B.TNFRSF13B
113	rs75166367	G	A	G	A	-0.0892813	0.00216303	0.942429	0.9285489	FALSE	FALSE	FALSE	finngen_R11_HCC	Hepatocellular carcinoma || id:finngen_R11_HCC	0.113168	0.984751	2	162964301	0.0143617	42209	5.13e-10	CD79B	TNFRSF13B	TRUE	reported	CD79B.TNFRSF13B	textfile	2	1	TRUE	345727	38.6464235662047	CD79B.TNFRSF13B
114	rs76529516	A	G	A	G	0.124198	0.249749	0.973578	0.9897292	FALSE	FALSE	FALSE	finngen_R11_HCC	Hepatocellular carcinoma || id:finngen_R11_HCC	0.255188	0.327734	2	60583370	0.0208318	42248	2.51e-09	CD79B	TNFRSF13B	TRUE	reported	CD79B.TNFRSF13B	textfile	2	1	TRUE	345727	35.5447619384288	CD79B.TNFRSF13B
115	rs76643124	G	A	G	A	0.318802	-0.22403	0.984399	0.874568	FALSE	FALSE	FALSE	finngen_R11_HCC	Hepatocellular carcinoma || id:finngen_R11_HCC	0.0890552	0.0118817	9	136356448	0.0279484	42164	4.28e-30	CD79B	TNFRSF13B	TRUE	reported	CD79B.TNFRSF13B	textfile	2	1	TRUE	345727	130.115242050754	CD79B.TNFRSF13B
116	rs79091515	G	A	G	A	0.163065	0.0122659	0.97486	0.9850832	FALSE	FALSE	FALSE	finngen_R11_HCC	Hepatocellular carcinoma || id:finngen_R11_HCC	0.23845	0.958975	1	185026908	0.0212083	42187	1.52e-14	CD79B	TNFRSF13B	TRUE	reported	CD79B.TNFRSF13B	textfile	2	1	TRUE	345727	59.1166469874652	CD79B.TNFRSF13B
117	rs8067378	A	G	A	G	0.0446228	-0.0442834	0.487893	0.430213	FALSE	FALSE	FALSE	finngen_R11_HCC	Hepatocellular carcinoma || id:finngen_R11_HCC	0.0581277	0.446162	17	38051348	0.00687191	42218	8.48e-11	CD79B	TNFRSF13B	TRUE	reported	CD79B.TNFRSF13B	textfile	2	1	TRUE	345727	42.165641307468	CD79B.TNFRSF13B
118	rs9901675	G	A	G	A	0.112797	-0.104955	0.947568	0.9664027	FALSE	FALSE	FALSE	finngen_R11_HCC	Hepatocellular carcinoma || id:finngen_R11_HCC	0.168838	0.534182	17	7484812	0.0156903	42224	6.64e-13	CD79B	TNFRSF13B	TRUE	reported	CD79B.TNFRSF13B	textfile	2	1	TRUE	345727	51.6812016987673	CD79B.TNFRSF13B
119	rs10003746	T	C	T	C	0.294645	0.0445868	0.354907	0.332512	FALSE	FALSE	FALSE	finngen_R11_HCC	Hepatocellular carcinoma || id:finngen_R11_HCC	0.0619831	0.471933	4	17469817	0.00715948	41312	1e-200	GLOD4	QDPR	TRUE	reported	GLOD4.QDPR	textfile	2	1	TRUE	345727	1693.69494353041	GLOD4.QDPR
120	rs12648902	G	A	G	A	0.111561	-0.0212474	0.783194	0.756615	FALSE	FALSE	FALSE	finngen_R11_HCC	Hepatocellular carcinoma || id:finngen_R11_HCC	0.0676681	0.753526	4	18671327	0.00843089	41378	6.87e-40	GLOD4	QDPR	TRUE	reported	GLOD4.QDPR	textfile	2	1	TRUE	345727	175.096695926468	GLOD4.QDPR
121	rs13147559	C	G	C	G	-0.271703	0.244854	0.869067	0.890035	FALSE	TRUE	FALSE	finngen_R11_HCC	Hepatocellular carcinoma || id:finngen_R11_HCC	0.0873661	0.00506897	4	17524570	0.0102172	41240	1.67e-154	GLOD4	QDPR	TRUE	reported	GLOD4.QDPR	textfile	2	1	TRUE	345727	707.172034561116	GLOD4.QDPR
122	rs3760495	C	T	C	T	-0.0589157	0.104425	0.795682	0.816839	FALSE	FALSE	FALSE	finngen_R11_HCC	Hepatocellular carcinoma || id:finngen_R11_HCC	0.0724518	0.1495	17	684729	0.00870527	41360	1.32e-11	GLOD4	QDPR	TRUE	reported	GLOD4.QDPR	textfile	2	1	TRUE	345727	45.8033869127229	GLOD4.QDPR
123	rs75658007	G	A	G	A	0.20248	-0.73911	0.983719	0.9827586	FALSE	FALSE	FALSE	finngen_R11_HCC	Hepatocellular carcinoma || id:finngen_R11_HCC	0.29049	0.0109479	17	695061	0.0275014	41419	1.84e-13	GLOD4	QDPR	TRUE	reported	GLOD4.QDPR	textfile	2	1	TRUE	345727	54.2069108913928	GLOD4.QDPR
124	rs12970623	G	A	G	A	-0.122372	0.0423276	0.57984	0.579951	FALSE	FALSE	FALSE	finngen_R11_HCC	Hepatocellular carcinoma || id:finngen_R11_HCC	0.058568	0.469858	18	729159	0.00694225	42241	2.7e-69	LYN	YES1	TRUE	reported	LYN.YES1	textfile	2	1	TRUE	345727	310.716000263934	LYN.YES1
125	rs1354034	T	C	T	C	0.0427743	-0.020426	0.407767	0.293403	FALSE	FALSE	FALSE	finngen_R11_HCC	Hepatocellular carcinoma || id:finngen_R11_HCC	0.0636323	0.748211	3	56849749	0.00703321	42197	1.2e-09	LYN	YES1	TRUE	reported	LYN.YES1	textfile	2	1	TRUE	345727	36.9878129131358	LYN.YES1
126	rs1613662	G	A	G	A	-0.0621384	-0.052878	0.166968	0.117406	FALSE	FALSE	FALSE	finngen_R11_HCC	Hepatocellular carcinoma || id:finngen_R11_HCC	0.0879045	0.547481	19	55536595	0.00928453	42275	2.22e-11	LYN	YES1	TRUE	reported	LYN.YES1	textfile	2	1	TRUE	345727	44.7919825360309	LYN.YES1
127	rs28496622	A	G	A	G	0.0448444	-0.0242125	0.576101	0.503458	FALSE	FALSE	FALSE	finngen_R11_HCC	Hepatocellular carcinoma || id:finngen_R11_HCC	0.0579998	0.676343	8	82040288	0.00697235	41999	1.27e-10	LYN	YES1	TRUE	reported	LYN.YES1	textfile	2	1	TRUE	345727	41.3673857157844	LYN.YES1
128	rs45535039	T	C	T	C	0.0601048	0.0622819	0.720982	0.712743	FALSE	FALSE	FALSE	finngen_R11_HCC	Hepatocellular carcinoma || id:finngen_R11_HCC	0.0630757	0.323439	11	119060963	0.00776549	42266	1.02e-14	LYN	YES1	TRUE	reported	LYN.YES1	textfile	2	1	TRUE	345727	59.9074154080559	LYN.YES1
129	rs6985703	G	T	G	T	0.0407331	0.12261	0.481989	0.484269	FALSE	FALSE	FALSE	finngen_R11_HCC	Hepatocellular carcinoma || id:finngen_R11_HCC	0.0579445	0.0343455	8	56785133	0.00686616	42246	3.01e-09	LYN	YES1	TRUE	reported	LYN.YES1	textfile	2	1	TRUE	345727	35.193875059878	LYN.YES1
130	rs7244515	C	T	C	T	-0.100378	0.0947572	0.908387	0.9056377	FALSE	FALSE	FALSE	finngen_R11_HCC	Hepatocellular carcinoma || id:finngen_R11_HCC	0.0953591	0.320375	18	647388	0.0122652	42267	2.82e-16	LYN	YES1	TRUE	reported	LYN.YES1	textfile	2	1	TRUE	345727	66.9773264685156	LYN.YES1
131	rs936226	C	T	C	T	0.0724065	0.00697198	0.265508	0.291532	FALSE	FALSE	FALSE	finngen_R11_HCC	Hepatocellular carcinoma || id:finngen_R11_HCC	0.0637367	0.912895	15	75069282	0.00787769	42177	4.05e-20	LYN	YES1	TRUE	reported	LYN.YES1	textfile	2	1	TRUE	345727	84.4806675133657	LYN.YES1
132	rs964184	G	C	G	C	-0.0660368	-0.149883	0.137299	0.128079	FALSE	TRUE	FALSE	finngen_R11_HCC	Hepatocellular carcinoma || id:finngen_R11_HCC	0.0819003	0.0672404	11	116648917	0.0101469	42248	7.7e-11	LYN	YES1	TRUE	reported	LYN.YES1	textfile	2	1	TRUE	345727	42.3550578854194	LYN.YES1
133	rs115125903	G	T	G	T	0.163721	-0.107017	0.950523	0.9448694	FALSE	FALSE	FALSE	finngen_R11_HCC	Hepatocellular carcinoma || id:finngen_R11_HCC	0.132672	0.41988	19	39156747	0.0158457	42242	5.4e-25	LYN	SIRT2	TRUE	reported	LYN.SIRT2	textfile	2	1	TRUE	345727	106.754433077783	LYN.SIRT2
134	rs117981612	C	T	C	T	0.134397	-0.00996998	0.948737	0.9641296	FALSE	FALSE	FALSE	finngen_R11_HCC	Hepatocellular carcinoma || id:finngen_R11_HCC	0.157842	0.949636	19	39467260	0.015094	42187	5.6e-19	LYN	SIRT2	TRUE	reported	LYN.SIRT2	textfile	2	1	TRUE	345727	79.2812443153596	LYN.SIRT2
135	rs118077617	C	T	C	T	0.134499	0.272992	0.967703	0.9844007	FALSE	FALSE	FALSE	finngen_R11_HCC	Hepatocellular carcinoma || id:finngen_R11_HCC	0.203365	0.179475	19	39924748	0.0186693	42220	5.93e-13	LYN	SIRT2	TRUE	reported	LYN.SIRT2	textfile	2	1	TRUE	345727	51.9017548141428	LYN.SIRT2
136	rs2262438	A	G	A	G	-0.0514246	0.0540948	0.665932	0.639918	FALSE	FALSE	FALSE	finngen_R11_HCC	Hepatocellular carcinoma || id:finngen_R11_HCC	0.0598072	0.365737	6	133017042	0.00730389	42227	1.94e-12	LYN	SIRT2	TRUE	reported	LYN.SIRT2	textfile	2	1	TRUE	345727	49.5716525164904	LYN.SIRT2
137	rs28496622	A	G	A	G	0.0500132	-0.0242125	0.576101	0.503458	FALSE	FALSE	FALSE	finngen_R11_HCC	Hepatocellular carcinoma || id:finngen_R11_HCC	0.0579998	0.676343	8	82040288	0.00693892	41999	5.79e-13	LYN	SIRT2	TRUE	reported	LYN.SIRT2	textfile	2	1	TRUE	345727	51.9499967792533	LYN.SIRT2
138	rs3808391	A	G	A	G	-0.0616402	0.0646419	0.584344	0.600895	FALSE	FALSE	FALSE	finngen_R11_HCC	Hepatocellular carcinoma || id:finngen_R11_HCC	0.0583779	0.268164	8	56790649	0.00709164	40394	3.69e-18	LYN	SIRT2	TRUE	reported	LYN.SIRT2	textfile	2	1	TRUE	345727	75.5500430984728	LYN.SIRT2
139	rs4980072	T	C	T	C	-0.0399852	0.000660155	0.436251	0.307061	FALSE	FALSE	FALSE	finngen_R11_HCC	Hepatocellular carcinoma || id:finngen_R11_HCC	0.0627997	0.991613	10	81159885	0.00692941	42106	7.97e-09	LYN	SIRT2	TRUE	reported	LYN.SIRT2	textfile	2	1	TRUE	345727	33.2970707053065	LYN.SIRT2
140	rs6535385	G	A	G	A	-0.0406575	0.0525247	0.516267	0.516092	FALSE	FALSE	FALSE	finngen_R11_HCC	Hepatocellular carcinoma || id:finngen_R11_HCC	0.0578668	0.364045	4	83639847	0.00687186	42225	3.31e-09	LYN	SIRT2	TRUE	reported	LYN.SIRT2	textfile	2	1	TRUE	345727	35.0052138572351	LYN.SIRT2
141	rs7250893	A	G	A	G	-0.0515053	-0.12794	0.640174	0.706224	FALSE	FALSE	FALSE	finngen_R11_HCC	Hepatocellular carcinoma || id:finngen_R11_HCC	0.0657647	0.0517249	19	19625547	0.00719838	42252	8.5e-13	LYN	SIRT2	TRUE	reported	LYN.SIRT2	textfile	2	1	TRUE	345727	51.1957964751529	LYN.SIRT2
142	rs755109	T	C	T	C	-0.0846888	0.0739309	0.644741	0.618227	FALSE	FALSE	FALSE	finngen_R11_HCC	Hepatocellular carcinoma || id:finngen_R11_HCC	0.0595868	0.214707	9	100696203	0.00711154	42244	1.2e-32	LYN	SIRT2	TRUE	reported	LYN.SIRT2	textfile	2	1	TRUE	345727	141.815808108684	LYN.SIRT2
143	rs7961894	C	T	C	T	0.0829	-0.174338	0.890494	0.890805	FALSE	FALSE	FALSE	finngen_R11_HCC	Hepatocellular carcinoma || id:finngen_R11_HCC	0.0991229	0.0786104	12	122365583	0.0106928	42242	9.18e-15	LYN	SIRT2	TRUE	reported	LYN.SIRT2	textfile	2	1	TRUE	345727	60.1071551621317	LYN.SIRT2
144	rs8110393	G	A	G	A	-0.124237	-0.01041	0.518517	0.518333	FALSE	FALSE	FALSE	finngen_R11_HCC	Hepatocellular carcinoma || id:finngen_R11_HCC	0.0579649	0.857473	19	39360720	0.0069842	41125	1.6e-70	LYN	SIRT2	TRUE	reported	LYN.SIRT2	textfile	2	1	TRUE	345727	316.423388379077	LYN.SIRT2
145	rs936226	C	T	C	T	0.0778195	0.00697198	0.265508	0.291532	FALSE	FALSE	FALSE	finngen_R11_HCC	Hepatocellular carcinoma || id:finngen_R11_HCC	0.0637367	0.912895	15	75069282	0.0078381	42177	3.32e-23	LYN	SIRT2	TRUE	reported	LYN.SIRT2	textfile	2	1	TRUE	345727	98.572386716289	LYN.SIRT2
146	rs9886239	A	C	A	C	0.0404214	-0.0129326	0.666701	0.666734	FALSE	FALSE	FALSE	finngen_R11_HCC	Hepatocellular carcinoma || id:finngen_R11_HCC	0.0612491	0.832773	7	50336551	0.00728079	42233	2.84e-08	LYN	SIRT2	TRUE	reported	LYN.SIRT2	textfile	2	1	TRUE	345727	30.822346104221	LYN.SIRT2
147	rs11603942	C	T	C	T	0.0503088	-0.033433	0.753282	0.640674	FALSE	FALSE	FALSE	finngen_R11_HCC	Hepatocellular carcinoma || id:finngen_R11_HCC	0.060679	0.581646	11	266804	0.00789659	42480	1.9e-10	LAT	SERPINE1	TRUE	reported	LAT.SERPINE1	textfile	2	1	TRUE	345727	40.5890360767886	LAT.SERPINE1
148	rs1354034	T	C	T	C	-0.190628	-0.020426	0.407767	0.293403	FALSE	FALSE	FALSE	finngen_R11_HCC	Hepatocellular carcinoma || id:finngen_R11_HCC	0.0636323	0.748211	3	56849749	0.00693337	42513	5.74e-165	LAT	SERPINE1	TRUE	reported	LAT.SERPINE1	textfile	2	1	TRUE	345727	755.935304842128	LAT.SERPINE1
149	rs1613662	G	A	G	A	0.0638431	-0.052878	0.166968	0.117406	FALSE	FALSE	FALSE	finngen_R11_HCC	Hepatocellular carcinoma || id:finngen_R11_HCC	0.0879045	0.547481	19	55536595	0.00923831	42593	4.89e-12	LAT	SERPINE1	TRUE	reported	LAT.SERPINE1	textfile	2	1	TRUE	345727	47.7576414617115	LAT.SERPINE1
150	rs2227631	A	G	A	G	0.103854	-0.0406422	0.586006	0.550414	FALSE	FALSE	FALSE	finngen_R11_HCC	Hepatocellular carcinoma || id:finngen_R11_HCC	0.0582673	0.485482	7	100769538	0.00695085	42577	2.39e-50	LAT	SERPINE1	TRUE	reported	LAT.SERPINE1	textfile	2	1	TRUE	345727	223.239285390047	LAT.SERPINE1
151	rs2268612	A	C	A	C	0.0647922	-0.0313507	0.894082	0.892447	FALSE	FALSE	FALSE	finngen_R11_HCC	Hepatocellular carcinoma || id:finngen_R11_HCC	0.094687	0.74057	11	128671732	0.0112298	42583	8e-09	LAT	SERPINE1	TRUE	reported	LAT.SERPINE1	textfile	2	1	TRUE	345727	33.2890506357707	LAT.SERPINE1
152	rs3111255	C	T	C	T	-0.0391954	-0.0835274	0.561932	0.601449	FALSE	FALSE	FALSE	finngen_R11_HCC	Hepatocellular carcinoma || id:finngen_R11_HCC	0.059671	0.161573	1	211415358	0.00694933	42457	1.71e-08	LAT	SERPINE1	TRUE	reported	LAT.SERPINE1	textfile	2	1	TRUE	345727	31.8115134310728	LAT.SERPINE1
153	rs3183928	A	C	A	C	-0.0654493	0.0662474	0.643354	0.605934	FALSE	FALSE	FALSE	finngen_R11_HCC	Hepatocellular carcinoma || id:finngen_R11_HCC	0.0593695	0.264487	9	100684719	0.00710042	42601	3.17e-20	LAT	SERPINE1	TRUE	reported	LAT.SERPINE1	textfile	2	1	TRUE	345727	84.9653664363556	LAT.SERPINE1
154	rs62482511	G	A	G	A	-0.101504	0.150109	0.962093	0.9654657	FALSE	FALSE	FALSE	finngen_R11_HCC	Hepatocellular carcinoma || id:finngen_R11_HCC	0.148029	0.310559	7	100478514	0.0172529	42573	4.05e-09	LAT	SERPINE1	TRUE	reported	LAT.SERPINE1	textfile	2	1	TRUE	345727	34.6132280493557	LAT.SERPINE1
155	rs6993770	A	T	A	T	0.0774937	-0.0554928	0.708724	0.761193	FALSE	TRUE	FALSE	finngen_R11_HCC	Hepatocellular carcinoma || id:finngen_R11_HCC	0.0692467	0.422913	8	106581528	0.00756728	42580	1.39e-24	LAT	SERPINE1	TRUE	reported	LAT.SERPINE1	textfile	2	1	TRUE	345727	104.870463318009	LAT.SERPINE1
156	rs7080386	C	A	C	A	0.0491731	0.0872194	0.585646	0.632184	FALSE	FALSE	FALSE	finngen_R11_HCC	Hepatocellular carcinoma || id:finngen_R11_HCC	0.0593916	0.141955	10	65048306	0.00695212	42604	1.54e-12	LAT	SERPINE1	TRUE	reported	LAT.SERPINE1	textfile	2	1	TRUE	345727	50.0288657552754	LAT.SERPINE1
157	rs7237611	A	G	A	G	0.040848	-0.0543422	0.685995	0.747822	FALSE	FALSE	FALSE	finngen_R11_HCC	Hepatocellular carcinoma || id:finngen_R11_HCC	0.0678109	0.422913	18	67549606	0.00732948	42518	2.52e-08	LAT	SERPINE1	TRUE	reported	LAT.SERPINE1	textfile	2	1	TRUE	345727	31.0595576835116	LAT.SERPINE1
158	rs78909033	G	A	G	A	0.0680997	-0.0933281	0.871403	0.859239	FALSE	FALSE	FALSE	finngen_R11_HCC	Hepatocellular carcinoma || id:finngen_R11_HCC	0.0861344	0.278579	2	241510903	0.0100866	42470	1.48e-11	LAT	SERPINE1	TRUE	reported	LAT.SERPINE1	textfile	2	1	TRUE	345727	45.5827791580106	LAT.SERPINE1
159	rs79880068	C	T	C	T	0.0657306	0.030325	0.896192	0.9056538	FALSE	FALSE	FALSE	finngen_R11_HCC	Hepatocellular carcinoma || id:finngen_R11_HCC	0.098139	0.757321	12	54649978	0.01135	42502	7.04e-09	LAT	SERPINE1	TRUE	reported	LAT.SERPINE1	textfile	2	1	TRUE	345727	33.5384872701585	LAT.SERPINE1
160	rs10516487	G	A	G	A	-0.0473305	0.0581599	0.692826	0.704395	FALSE	FALSE	FALSE	finngen_R11_HCC	Hepatocellular carcinoma || id:finngen_R11_HCC	0.0624944	0.352038	4	102751076	0.00735191	42934	1.22e-10	CD40LG	LAT	TRUE	reported	CD40LG.LAT	textfile	2	1	TRUE	345727	41.4459234921974	CD40LG.LAT
161	rs10740118	G	C	G	C	-0.085305	0.0970109	0.583397	0.632641	FALSE	TRUE	FALSE	finngen_R11_HCC	Hepatocellular carcinoma || id:finngen_R11_HCC	0.0593904	0.102376	10	65101207	0.00687837	42960	2.93e-35	CD40LG	LAT	TRUE	reported	CD40LG.LAT	textfile	2	1	TRUE	345727	153.80763962649	CD40LG.LAT
162	rs11032074	G	A	G	A	-0.0482847	-0.00464668	0.184238	0.176483	FALSE	FALSE	FALSE	finngen_R11_HCC	Hepatocellular carcinoma || id:finngen_R11_HCC	0.0756589	0.951028	11	32993887	0.00883735	42846	4.69e-08	CD40LG	LAT	TRUE	reported	CD40LG.LAT	textfile	2	1	TRUE	345727	29.8521052405807	CD40LG.LAT
163	rs11264486	G	A	G	A	-0.045307	-0.100987	0.353509	0.395853	FALSE	FALSE	FALSE	finngen_R11_HCC	Hepatocellular carcinoma || id:finngen_R11_HCC	0.0588041	0.0859152	1	156455173	0.00710215	42939	1.8e-10	CD40LG	LAT	TRUE	reported	CD40LG.LAT	textfile	2	1	TRUE	345727	40.6959256947356	CD40LG.LAT
164	rs12553001	C	T	C	T	-0.0689729	-0.103612	0.911273	0.9407128	FALSE	FALSE	FALSE	finngen_R11_HCC	Hepatocellular carcinoma || id:finngen_R11_HCC	0.129445	0.423461	9	131455796	0.0119807	42908	8.62e-09	CD40LG	LAT	TRUE	reported	CD40LG.LAT	textfile	2	1	TRUE	345727	33.1430587065621	CD40LG.LAT
165	rs13084580	C	T	C	T	0.131096	-0.14761	0.887464	0.950549	FALSE	FALSE	FALSE	finngen_R11_HCC	Hepatocellular carcinoma || id:finngen_R11_HCC	0.142535	0.300386	3	39188182	0.0106556	42965	9.98e-35	CD40LG	LAT	TRUE	reported	CD40LG.LAT	textfile	2	1	TRUE	345727	151.364162770919	CD40LG.LAT
166	rs13339274	C	T	C	T	0.0563729	0.0199293	0.857746	0.869976	FALSE	FALSE	FALSE	finngen_R11_HCC	Hepatocellular carcinoma || id:finngen_R11_HCC	0.0852434	0.815145	16	81875559	0.00966238	42852	5.44e-09	CD40LG	LAT	TRUE	reported	CD40LG.LAT	textfile	2	1	TRUE	345727	34.0386656603232	CD40LG.LAT
167	rs1354034	T	C	T	C	0.159035	-0.020426	0.407767	0.293403	FALSE	FALSE	FALSE	finngen_R11_HCC	Hepatocellular carcinoma || id:finngen_R11_HCC	0.0636323	0.748211	3	56849749	0.00688602	42861	2.69e-117	CD40LG	LAT	TRUE	reported	CD40LG.LAT	textfile	2	1	TRUE	345727	533.394909843987	CD40LG.LAT
168	rs1569723	C	A	C	A	0.180603	-0.0200999	0.242561	0.265878	FALSE	FALSE	FALSE	finngen_R11_HCC	Hepatocellular carcinoma || id:finngen_R11_HCC	0.0654658	0.75882	20	44742064	0.00785087	42911	2.15e-116	CD40LG	LAT	TRUE	reported	CD40LG.LAT	textfile	2	1	TRUE	345727	529.193313432357	CD40LG.LAT
169	rs1613662	G	A	G	A	-0.0670022	-0.052878	0.166968	0.117406	FALSE	FALSE	FALSE	finngen_R11_HCC	Hepatocellular carcinoma || id:finngen_R11_HCC	0.0879045	0.547481	19	55536595	0.00914962	42940	2.47e-13	CD40LG	LAT	TRUE	reported	CD40LG.LAT	textfile	2	1	TRUE	345727	53.6255810491455	CD40LG.LAT
170	rs342296	G	A	G	A	0.108195	0.0146435	0.549236	0.526736	FALSE	FALSE	FALSE	finngen_R11_HCC	Hepatocellular carcinoma || id:finngen_R11_HCC	0.0578424	0.800143	7	106372903	0.0067726	42936	2.78e-57	CD40LG	LAT	TRUE	reported	CD40LG.LAT	textfile	2	1	TRUE	345727	255.213433277233	CD40LG.LAT
171	rs3792366	G	A	G	A	-0.0524722	-0.0639373	0.416063	0.361679	FALSE	FALSE	FALSE	finngen_R11_HCC	Hepatocellular carcinoma || id:finngen_R11_HCC	0.0596022	0.283391	3	122839876	0.00691738	42904	3.38e-14	CD40LG	LAT	TRUE	reported	CD40LG.LAT	textfile	2	1	TRUE	345727	57.5407182484747	CD40LG.LAT
172	rs3935714	G	A	G	A	0.0826541	-0.023954	0.935519	0.9333462	FALSE	FALSE	FALSE	finngen_R11_HCC	Hepatocellular carcinoma || id:finngen_R11_HCC	0.117699	0.83873	16	29042014	0.0136767	42948	1.52e-09	CD40LG	LAT	TRUE	reported	CD40LG.LAT	textfile	2	1	TRUE	345727	36.5229762766581	CD40LG.LAT
173	rs429150	T	C	T	C	-0.042619	0.0405738	0.549294	0.47619	FALSE	FALSE	FALSE	finngen_R11_HCC	Hepatocellular carcinoma || id:finngen_R11_HCC	0.0582613	0.486171	6	32075563	0.0068044	42876	3.8e-10	CD40LG	LAT	TRUE	reported	CD40LG.LAT	textfile	2	1	TRUE	345727	39.2307705921291	CD40LG.LAT
174	rs4521516	G	C	G	C	-0.0719661	0.0469163	0.871258	0.841544	FALSE	TRUE	FALSE	finngen_R11_HCC	Hepatocellular carcinoma || id:finngen_R11_HCC	0.0778714	0.546852	5	88099951	0.0100934	42949	1.02e-12	CD40LG	LAT	TRUE	reported	CD40LG.LAT	textfile	2	1	TRUE	345727	50.8371232233413	CD40LG.LAT
175	rs6696923	A	G	A	G	0.0517032	-0.00801364	0.630232	0.568286	FALSE	FALSE	FALSE	finngen_R11_HCC	Hepatocellular carcinoma || id:finngen_R11_HCC	0.0583673	0.890796	1	118172538	0.00701702	42873	1.76e-13	CD40LG	LAT	TRUE	reported	CD40LG.LAT	textfile	2	1	TRUE	345727	54.291197075615	CD40LG.LAT
176	rs6993770	A	T	A	T	-0.0659515	-0.0554928	0.708724	0.761193	FALSE	TRUE	FALSE	finngen_R11_HCC	Hepatocellular carcinoma || id:finngen_R11_HCC	0.0692467	0.422913	8	106581528	0.00749877	42929	1.48e-18	CD40LG	LAT	TRUE	reported	CD40LG.LAT	textfile	2	1	TRUE	345727	77.3515977280507	CD40LG.LAT
177	rs71329093	A	G	A	G	0.0918593	-0.115936	0.948425	0.958405	FALSE	FALSE	FALSE	finngen_R11_HCC	Hepatocellular carcinoma || id:finngen_R11_HCC	0.153397	0.449777	21	36392564	0.014881	42958	6.76e-10	CD40LG	LAT	TRUE	reported	CD40LG.LAT	textfile	2	1	TRUE	345727	38.1050056067633	CD40LG.LAT
178	rs73000929	G	A	G	A	-0.113325	0.086808	0.96498	0.971963	FALSE	FALSE	FALSE	finngen_R11_HCC	Hepatocellular carcinoma || id:finngen_R11_HCC	0.17331	0.616454	11	113953622	0.0178727	42960	2.31e-10	CD40LG	LAT	TRUE	reported	CD40LG.LAT	textfile	2	1	TRUE	345727	40.2041721758587	CD40LG.LAT
179	rs78909033	G	A	G	A	0.0684014	-0.0933281	0.871403	0.859239	FALSE	FALSE	FALSE	finngen_R11_HCC	Hepatocellular carcinoma || id:finngen_R11_HCC	0.0861344	0.278579	2	241510903	0.00999118	42817	7.69e-12	CD40LG	LAT	TRUE	reported	CD40LG.LAT	textfile	2	1	TRUE	345727	46.8701577163911	CD40LG.LAT
180	rs941207	C	G	C	G	-0.0562133	-0.0059533	0.737467	0.776619	FALSE	TRUE	FALSE	finngen_R11_HCC	Hepatocellular carcinoma || id:finngen_R11_HCC	0.0695168	0.931754	12	57023284	0.00764876	42927	2.03e-13	CD40LG	LAT	TRUE	reported	CD40LG.LAT	textfile	2	1	TRUE	345727	54.0127257597188	CD40LG.LAT
181	rs10990535	C	T	C	T	-0.0482902	0.108339	0.763342	0.75373	FALSE	FALSE	FALSE	finngen_R11_HCC	Hepatocellular carcinoma || id:finngen_R11_HCC	0.0655152	0.0981974	9	99091009	0.00808039	41859	2.3e-09	CD40LG	LYN	TRUE	reported	CD40LG.LYN	textfile	2	1	TRUE	345727	35.7152227567734	CD40LG.LYN
182	rs1133357	G	A	G	A	0.0820598	0.0566588	0.937909	0.9269294	FALSE	FALSE	FALSE	finngen_R11_HCC	Hepatocellular carcinoma || id:finngen_R11_HCC	0.108734	0.602314	15	64987570	0.0142262	41976	8.07e-09	CD40LG	LYN	TRUE	reported	CD40LG.LYN	textfile	2	1	TRUE	345727	33.2723203158492	CD40LG.LYN
183	rs13084580	C	T	C	T	0.0911427	-0.14761	0.887464	0.950549	FALSE	FALSE	FALSE	finngen_R11_HCC	Hepatocellular carcinoma || id:finngen_R11_HCC	0.142535	0.300386	3	39188182	0.0108049	41989	3.41e-17	CD40LG	LYN	TRUE	reported	CD40LG.LYN	textfile	2	1	TRUE	345727	71.1544844327715	CD40LG.LYN
184	rs13339274	C	T	C	T	0.0543639	0.0199293	0.857746	0.869976	FALSE	FALSE	FALSE	finngen_R11_HCC	Hepatocellular carcinoma || id:finngen_R11_HCC	0.0852434	0.815145	16	81875559	0.00977862	41879	2.72e-08	CD40LG	LYN	TRUE	reported	CD40LG.LYN	textfile	2	1	TRUE	345727	30.9076560457631	CD40LG.LYN
185	rs1354034	T	C	T	C	0.153202	-0.020426	0.407767	0.293403	FALSE	FALSE	FALSE	finngen_R11_HCC	Hepatocellular carcinoma || id:finngen_R11_HCC	0.0636323	0.748211	3	56849749	0.00697856	41887	3.21e-106	CD40LG	LYN	TRUE	reported	CD40LG.LYN	textfile	2	1	TRUE	345727	481.944730552107	CD40LG.LYN
186	rs1569723	C	A	C	A	0.13416	-0.0200999	0.242561	0.265878	FALSE	FALSE	FALSE	finngen_R11_HCC	Hepatocellular carcinoma || id:finngen_R11_HCC	0.0654658	0.75882	20	44742064	0.00798175	41934	3.42e-63	CD40LG	LYN	TRUE	reported	CD40LG.LYN	textfile	2	1	TRUE	345727	282.520429193187	CD40LG.LYN
187	rs1613662	G	A	G	A	-0.0716214	-0.052878	0.166968	0.117406	FALSE	FALSE	FALSE	finngen_R11_HCC	Hepatocellular carcinoma || id:finngen_R11_HCC	0.0879045	0.547481	19	55536595	0.00926109	41966	1.07e-14	CD40LG	LYN	TRUE	reported	CD40LG.LYN	textfile	2	1	TRUE	345727	59.8082923471423	CD40LG.LYN
188	rs2472299	A	G	A	G	-0.0490467	-0.0197185	0.278795	0.305419	FALSE	FALSE	FALSE	finngen_R11_HCC	Hepatocellular carcinoma || id:finngen_R11_HCC	0.0625941	0.752745	15	75033400	0.00774674	41970	2.46e-10	CD40LG	LYN	TRUE	reported	CD40LG.LYN	textfile	2	1	TRUE	345727	40.084975628744	CD40LG.LYN
189	rs342296	G	A	G	A	0.0916415	0.0146435	0.549236	0.526736	FALSE	FALSE	FALSE	finngen_R11_HCC	Hepatocellular carcinoma || id:finngen_R11_HCC	0.0578424	0.800143	7	106372903	0.006862	41961	1.34e-40	CD40LG	LYN	TRUE	reported	CD40LG.LYN	textfile	2	1	TRUE	345727	178.354039855422	CD40LG.LYN
190	rs3808391	A	G	A	G	0.0495938	0.0646419	0.584344	0.600895	FALSE	FALSE	FALSE	finngen_R11_HCC	Hepatocellular carcinoma || id:finngen_R11_HCC	0.0583779	0.268164	8	56790649	0.00710124	40097	2.92e-12	CD40LG	LYN	TRUE	reported	CD40LG.LYN	textfile	2	1	TRUE	345727	48.7737773214514	CD40LG.LYN
191	rs429150	T	C	T	C	-0.0430777	0.0405738	0.549294	0.47619	FALSE	FALSE	FALSE	finngen_R11_HCC	Hepatocellular carcinoma || id:finngen_R11_HCC	0.0582613	0.486171	6	32075563	0.00688865	41900	4.05e-10	CD40LG	LYN	TRUE	reported	CD40LG.LYN	textfile	2	1	TRUE	345727	39.1054038866809	CD40LG.LYN
192	rs6993770	A	T	A	T	-0.113777	-0.0554928	0.708724	0.761193	FALSE	TRUE	FALSE	finngen_R11_HCC	Hepatocellular carcinoma || id:finngen_R11_HCC	0.0692467	0.422913	8	106581528	0.00758185	41953	9.02e-51	CD40LG	LYN	TRUE	reported	CD40LG.LYN	textfile	2	1	TRUE	345727	225.194915478013	CD40LG.LYN
193	rs7080386	C	A	C	A	-0.0526517	0.0872194	0.585646	0.632184	FALSE	FALSE	FALSE	finngen_R11_HCC	Hepatocellular carcinoma || id:finngen_R11_HCC	0.0593916	0.141955	10	65048306	0.00697542	41976	4.5e-14	CD40LG	LYN	TRUE	reported	CD40LG.LYN	textfile	2	1	TRUE	345727	56.9749656148524	CD40LG.LYN
194	rs941207	C	G	C	G	-0.0520839	-0.0059533	0.737467	0.776619	FALSE	TRUE	FALSE	finngen_R11_HCC	Hepatocellular carcinoma || id:finngen_R11_HCC	0.0695168	0.931754	12	57023284	0.00774435	41951	1.77e-11	CD40LG	LYN	TRUE	reported	CD40LG.LYN	textfile	2	1	TRUE	345727	45.2310894147937	CD40LG.LYN
195	rs9997743	A	G	A	G	0.0393261	0.0202976	0.591881	0.593493	FALSE	FALSE	FALSE	finngen_R11_HCC	Hepatocellular carcinoma || id:finngen_R11_HCC	0.0592233	0.731801	4	154406794	0.00703997	41879	2.34e-08	CD40LG	LYN	TRUE	reported	CD40LG.LYN	textfile	2	1	TRUE	345727	31.2047093324497	CD40LG.LYN
196	rs10990535	C	T	C	T	0.0464469	0.108339	0.763342	0.75373	FALSE	FALSE	FALSE	finngen_R11_HCC	Hepatocellular carcinoma || id:finngen_R11_HCC	0.0655152	0.0981974	9	99091009	0.00803304	42832	7.43e-09	HCLS1	LAT	TRUE	reported	HCLS1.LAT	textfile	2	1	TRUE	345727	33.4313263782312	HCLS1.LAT
197	rs1133357	G	A	G	A	-0.0782812	0.0566588	0.937909	0.9269294	FALSE	FALSE	FALSE	finngen_R11_HCC	Hepatocellular carcinoma || id:finngen_R11_HCC	0.108734	0.602314	15	64987570	0.0141319	42952	3.05e-08	HCLS1	LAT	TRUE	reported	HCLS1.LAT	textfile	2	1	TRUE	345727	30.6841316724053	HCLS1.LAT
198	rs1143686	A	G	A	G	-0.0463234	0.0197526	0.686979	0.691297	FALSE	FALSE	FALSE	finngen_R11_HCC	Hepatocellular carcinoma || id:finngen_R11_HCC	0.0625785	0.752272	16	81888152	0.00728226	42861	2.02e-10	HCLS1	LAT	TRUE	reported	HCLS1.LAT	textfile	2	1	TRUE	345727	40.4639704153583	HCLS1.LAT
199	rs11596235	C	T	C	T	-0.0476256	-0.0500423	0.696719	0.711852	FALSE	FALSE	FALSE	finngen_R11_HCC	Hepatocellular carcinoma || id:finngen_R11_HCC	0.0648177	0.440086	10	104391034	0.00739155	42683	1.18e-10	HCLS1	LAT	TRUE	reported	HCLS1.LAT	textfile	2	1	TRUE	345727	41.5154626517788	HCLS1.LAT
200	rs12717010	G	A	G	A	-0.0515107	-0.0302247	0.704296	0.770089	FALSE	FALSE	FALSE	finngen_R11_HCC	Hepatocellular carcinoma || id:finngen_R11_HCC	0.0691502	0.662047	16	28957170	0.0074685	42944	5.38e-12	HCLS1	LAT	TRUE	reported	HCLS1.LAT	textfile	2	1	TRUE	345727	47.5694502927336	HCLS1.LAT
201	rs13236689	T	G	T	G	-0.0399635	-0.0084455	0.581106	0.563437	FALSE	FALSE	FALSE	finngen_R11_HCC	Hepatocellular carcinoma || id:finngen_R11_HCC	0.0583455	0.884908	7	80236014	0.00693764	42923	8.45e-09	HCLS1	LAT	TRUE	reported	HCLS1.LAT	textfile	2	1	TRUE	345727	33.1820728924842	HCLS1.LAT
202	rs13412535	G	A	G	A	0.104367	0.0993137	0.774226	0.811942	FALSE	FALSE	FALSE	finngen_R11_HCC	Hepatocellular carcinoma || id:finngen_R11_HCC	0.0727415	0.17216	2	224874874	0.00824662	41680	1.21e-36	HCLS1	LAT	TRUE	reported	HCLS1.LAT	textfile	2	1	TRUE	345727	160.167513703162	HCLS1.LAT
203	rs1535	A	G	A	G	-0.0428757	0.0563752	0.660123	0.59688	FALSE	FALSE	FALSE	finngen_R11_HCC	Hepatocellular carcinoma || id:finngen_R11_HCC	0.0586352	0.336323	11	61597972	0.00715653	42872	2.1e-09	HCLS1	LAT	TRUE	reported	HCLS1.LAT	textfile	2	1	TRUE	345727	35.8936360333297	HCLS1.LAT
204	rs1654459	G	A	G	A	0.0962783	-0.128485	0.149626	0.074539	FALSE	FALSE	FALSE	finngen_R11_HCC	Hepatocellular carcinoma || id:finngen_R11_HCC	0.105058	0.221331	19	55574907	0.00960534	42975	1.28e-23	HCLS1	LAT	TRUE	reported	HCLS1.LAT	textfile	2	1	TRUE	345727	100.468829403429	HCLS1.LAT
205	rs2228243	A	G	A	G	-0.050613	0.174994	0.801181	0.863904	FALSE	FALSE	FALSE	finngen_R11_HCC	Hepatocellular carcinoma || id:finngen_R11_HCC	0.0790304	0.0268114	3	186395113	0.00853135	42970	3e-09	HCLS1	LAT	TRUE	reported	HCLS1.LAT	textfile	2	1	TRUE	345727	35.1956217486519	HCLS1.LAT
206	rs34436714	C	A	C	A	0.134186	-0.0840838	0.786033	0.785492	FALSE	FALSE	FALSE	finngen_R11_HCC	Hepatocellular carcinoma || id:finngen_R11_HCC	0.0724144	0.245582	19	54327313	0.0083718	42896	1.19e-57	HCLS1	LAT	TRUE	reported	HCLS1.LAT	textfile	2	1	TRUE	345727	256.90746561532	HCLS1.LAT
207	rs3763288	G	A	G	A	0.086133	0.0119624	0.938326	0.869458	FALSE	FALSE	FALSE	finngen_R11_HCC	Hepatocellular carcinoma || id:finngen_R11_HCC	0.0858756	0.889214	6	31370367	0.0138488	42973	5.03e-10	HCLS1	LAT	TRUE	reported	HCLS1.LAT	textfile	2	1	TRUE	345727	38.6825291118864	HCLS1.LAT
208	rs3772126	G	A	G	A	0.142561	-0.0447527	0.776288	0.783319	FALSE	FALSE	FALSE	finngen_R11_HCC	Hepatocellular carcinoma || id:finngen_R11_HCC	0.0711064	0.529103	3	121354583	0.00818361	42928	9.9e-68	HCLS1	LAT	TRUE	reported	HCLS1.LAT	textfile	2	1	TRUE	345727	303.467102069646	HCLS1.LAT
209	rs3811444	C	T	C	T	0.0540456	0.0737951	0.671697	0.66799	FALSE	FALSE	FALSE	finngen_R11_HCC	Hepatocellular carcinoma || id:finngen_R11_HCC	0.0608615	0.225318	1	248039451	0.00726547	42904	1.04e-13	HCLS1	LAT	TRUE	reported	HCLS1.LAT	textfile	2	1	TRUE	345727	55.3341518472175	HCLS1.LAT
210	rs3813948	T	C	T	C	-0.0846104	0.0690816	0.92582	0.9505747	FALSE	FALSE	FALSE	finngen_R11_HCC	Hepatocellular carcinoma || id:finngen_R11_HCC	0.1302	0.59571	1	207269858	0.0135272	42512	4.02e-10	HCLS1	LAT	TRUE	reported	HCLS1.LAT	textfile	2	1	TRUE	345727	39.1229571670119	HCLS1.LAT
211	rs6045989	G	A	G	A	-0.0545795	-0.0465221	0.643617	0.686397	FALSE	FALSE	FALSE	finngen_R11_HCC	Hepatocellular carcinoma || id:finngen_R11_HCC	0.0629116	0.459614	20	19292926	0.00715504	42874	2.43e-14	HCLS1	LAT	TRUE	reported	HCLS1.LAT	textfile	2	1	TRUE	345727	58.1882067922444	HCLS1.LAT
212	rs6993770	A	T	A	T	0.155316	-0.0554928	0.708724	0.761193	FALSE	TRUE	FALSE	finngen_R11_HCC	Hepatocellular carcinoma || id:finngen_R11_HCC	0.0692467	0.422913	8	106581528	0.00751922	42929	2.49e-94	HCLS1	LAT	TRUE	reported	HCLS1.LAT	textfile	2	1	TRUE	345727	426.664796119451	HCLS1.LAT
213	rs7080386	C	A	C	A	-0.0746095	0.0872194	0.585646	0.632184	FALSE	FALSE	FALSE	finngen_R11_HCC	Hepatocellular carcinoma || id:finngen_R11_HCC	0.0593916	0.141955	10	65048306	0.00692981	42953	5.37e-27	HCLS1	LAT	TRUE	reported	HCLS1.LAT	textfile	2	1	TRUE	345727	115.916592034942	HCLS1.LAT
214	rs78909033	G	A	G	A	0.0567973	-0.0933281	0.871403	0.859239	FALSE	FALSE	FALSE	finngen_R11_HCC	Hepatocellular carcinoma || id:finngen_R11_HCC	0.0861344	0.278579	2	241510903	0.0100645	42817	1.68e-08	HCLS1	LAT	TRUE	reported	HCLS1.LAT	textfile	2	1	TRUE	345727	31.8471793371721	HCLS1.LAT
215	rs79880068	C	T	C	T	-0.0617908	0.030325	0.896192	0.9056538	FALSE	FALSE	FALSE	finngen_R11_HCC	Hepatocellular carcinoma || id:finngen_R11_HCC	0.098139	0.757321	12	54649978	0.011326	42851	4.91e-08	HCLS1	LAT	TRUE	reported	HCLS1.LAT	textfile	2	1	TRUE	345727	29.7642210645238	HCLS1.LAT
216	rs9813391	G	A	G	A	-0.0641179	-0.0161033	0.734903	0.75959	FALSE	FALSE	FALSE	finngen_R11_HCC	Hepatocellular carcinoma || id:finngen_R11_HCC	0.0678867	0.812495	3	121304933	0.0076527	42829	5.52e-17	HCLS1	LAT	TRUE	reported	HCLS1.LAT	textfile	2	1	TRUE	345727	70.198721508408	HCLS1.LAT
217	rs9985291	A	C	A	C	-0.0577988	-0.10272	0.848893	0.859068	FALSE	FALSE	FALSE	finngen_R11_HCC	Hepatocellular carcinoma || id:finngen_R11_HCC	0.0863866	0.234411	3	122010554	0.0096204	42370	1.89e-09	HCLS1	LAT	TRUE	reported	HCLS1.LAT	textfile	2	1	TRUE	345727	36.0953605595787	HCLS1.LAT
218	rs1047891	C	A	C	A	-0.0425301	-0.0496331	0.685592	0.672224	FALSE	FALSE	FALSE	finngen_R11_HCC	Hepatocellular carcinoma || id:finngen_R11_HCC	0.0622507	0.425271	2	211540507	0.0074878	41516	1.36e-08	ATP5IF1	LYN	TRUE	reported	ATP5IF1.LYN	textfile	2	1	TRUE	345727	32.2614836572453	ATP5IF1.LYN
219	rs10876556	G	A	G	A	0.0502846	-0.0291776	0.47607	0.456145	FALSE	FALSE	FALSE	finngen_R11_HCC	Hepatocellular carcinoma || id:finngen_R11_HCC	0.0579903	0.614861	12	54758960	0.00693655	41565	4.26e-13	ATP5IF1	LYN	TRUE	reported	ATP5IF1.LYN	textfile	2	1	TRUE	345727	52.5512387007056	ATP5IF1.LYN
220	rs463312	A	C	A	C	0.0915296	0.0157583	0.950119	0.931321	FALSE	FALSE	FALSE	finngen_R11_HCC	Hepatocellular carcinoma || id:finngen_R11_HCC	0.114039	0.890095	20	57597970	0.0164144	41486	2.47e-08	ATP5IF1	LYN	TRUE	reported	ATP5IF1.LYN	textfile	2	1	TRUE	345727	31.0937501060006	ATP5IF1.LYN
221	rs510379	T	C	T	C	0.190026	-0.00361859	0.640646	0.671007	FALSE	FALSE	FALSE	finngen_R11_HCC	Hepatocellular carcinoma || id:finngen_R11_HCC	0.0615346	0.953107	1	28535233	0.00718775	41485	9.43e-153	ATP5IF1	LYN	TRUE	reported	ATP5IF1.LYN	textfile	2	1	TRUE	345727	698.940371775495	ATP5IF1.LYN
222	rs6985703	G	T	G	T	-0.048159	0.12261	0.481989	0.484269	FALSE	FALSE	FALSE	finngen_R11_HCC	Hepatocellular carcinoma || id:finngen_R11_HCC	0.0579445	0.0343455	8	56785133	0.0069061	41603	3.14e-12	ATP5IF1	LYN	TRUE	reported	ATP5IF1.LYN	textfile	2	1	TRUE	345727	48.6283121240475	ATP5IF1.LYN
223	rs7342306	G	A	G	A	-0.041266	0.0898583	0.582994	0.629966	FALSE	FALSE	FALSE	finngen_R11_HCC	Hepatocellular carcinoma || id:finngen_R11_HCC	0.0595159	0.13109	12	6291093	0.0069982	41626	3.74e-09	ATP5IF1	LYN	TRUE	reported	ATP5IF1.LYN	textfile	2	1	TRUE	345727	34.7705890242184	ATP5IF1.LYN
224	rs755109	T	C	T	C	0.0456822	0.0739309	0.644741	0.618227	FALSE	FALSE	FALSE	finngen_R11_HCC	Hepatocellular carcinoma || id:finngen_R11_HCC	0.0595868	0.214707	9	100696203	0.00719836	41603	2.23e-10	ATP5IF1	LYN	TRUE	reported	ATP5IF1.LYN	textfile	2	1	TRUE	345727	40.2741976074308	ATP5IF1.LYN
225	rs936226	C	T	C	T	-0.0656721	0.00697198	0.265508	0.291532	FALSE	FALSE	FALSE	finngen_R11_HCC	Hepatocellular carcinoma || id:finngen_R11_HCC	0.0637367	0.912895	15	75069282	0.00792702	41537	1.22e-16	ATP5IF1	LYN	TRUE	reported	ATP5IF1.LYN	textfile	2	1	TRUE	345727	68.6344092662509	ATP5IF1.LYN
226	rs10516487	G	A	G	A	0.0434415	0.0581599	0.692826	0.704395	FALSE	FALSE	FALSE	finngen_R11_HCC	Hepatocellular carcinoma || id:finngen_R11_HCC	0.0624944	0.352038	4	102751076	0.00741756	42585	4.76e-09	LAT	PDGFA	TRUE	reported	LAT.PDGFA	textfile	2	1	TRUE	345727	34.2994763254152	LAT.PDGFA
227	rs10740118	G	C	G	C	-0.0606123	0.0970109	0.583397	0.632641	FALSE	TRUE	FALSE	finngen_R11_HCC	Hepatocellular carcinoma || id:finngen_R11_HCC	0.0593904	0.102376	10	65101207	0.00694367	42611	2.66e-18	LAT	PDGFA	TRUE	reported	LAT.PDGFA	textfile	2	1	TRUE	345727	76.1979667433598	LAT.PDGFA
228	rs111527738	A	G	A	G	-0.178796	-0.517756	0.97978	0.9727969	FALSE	FALSE	FALSE	finngen_R11_HCC	Hepatocellular carcinoma || id:finngen_R11_HCC	0.217384	0.0172302	21	36259324	0.0243344	42584	2.06e-13	LAT	PDGFA	TRUE	reported	LAT.PDGFA	textfile	2	1	TRUE	345727	53.9851499585535	LAT.PDGFA
229	rs12887323	T	C	T	C	-0.0521816	0.00663269	0.169172	0.202869	FALSE	FALSE	FALSE	finngen_R11_HCC	Hepatocellular carcinoma || id:finngen_R11_HCC	0.0719107	0.926511	14	103083322	0.00923255	42222	1.6e-08	LAT	PDGFA	TRUE	reported	LAT.PDGFA	textfile	2	1	TRUE	345727	31.944158063531	LAT.PDGFA
230	rs13339274	C	T	C	T	-0.0750587	0.0199293	0.857746	0.869976	FALSE	FALSE	FALSE	finngen_R11_HCC	Hepatocellular carcinoma || id:finngen_R11_HCC	0.0852434	0.815145	16	81875559	0.00973542	42503	1.29e-14	LAT	PDGFA	TRUE	reported	LAT.PDGFA	textfile	2	1	TRUE	345727	59.441901240619	LAT.PDGFA
231	rs13412535	G	A	G	A	-0.113377	0.0993137	0.774226	0.811942	FALSE	FALSE	FALSE	finngen_R11_HCC	Hepatocellular carcinoma || id:finngen_R11_HCC	0.0727415	0.17216	2	224874874	0.008259	41343	8.61e-43	LAT	PDGFA	TRUE	reported	LAT.PDGFA	textfile	2	1	TRUE	345727	188.449500294534	LAT.PDGFA
232	rs1354034	T	C	T	C	-0.208861	-0.020426	0.407767	0.293403	FALSE	FALSE	FALSE	finngen_R11_HCC	Hepatocellular carcinoma || id:finngen_R11_HCC	0.0636323	0.748211	3	56849749	0.00691503	42513	2.65e-198	LAT	PDGFA	TRUE	reported	LAT.PDGFA	textfile	2	1	TRUE	345727	912.276670521728	LAT.PDGFA
233	rs1552948	C	T	C	T	-0.0551968	-0.0275653	0.701414	0.734821	FALSE	FALSE	FALSE	finngen_R11_HCC	Hepatocellular carcinoma || id:finngen_R11_HCC	0.0661851	0.677052	15	101993989	0.00749873	42534	1.86e-13	LAT	PDGFA	TRUE	reported	LAT.PDGFA	textfile	2	1	TRUE	345727	54.1816676198853	LAT.PDGFA
234	rs1613662	G	A	G	A	0.0974532	-0.052878	0.166968	0.117406	FALSE	FALSE	FALSE	finngen_R11_HCC	Hepatocellular carcinoma || id:finngen_R11_HCC	0.0879045	0.547481	19	55536595	0.0092238	42593	4.64e-26	LAT	PDGFA	TRUE	reported	LAT.PDGFA	textfile	2	1	TRUE	345727	111.627822586356	LAT.PDGFA
235	rs3183928	A	C	A	C	-0.0456231	0.0662474	0.643354	0.605934	FALSE	FALSE	FALSE	finngen_R11_HCC	Hepatocellular carcinoma || id:finngen_R11_HCC	0.0593695	0.264487	9	100684719	0.00709923	42601	1.32e-10	LAT	PDGFA	TRUE	reported	LAT.PDGFA	textfile	2	1	TRUE	345727	41.2997183146886	LAT.PDGFA
236	rs3811444	C	T	C	T	0.05525	0.0737951	0.671697	0.66799	FALSE	FALSE	FALSE	finngen_R11_HCC	Hepatocellular carcinoma || id:finngen_R11_HCC	0.0608615	0.225318	1	248039451	0.00727432	42557	3.14e-14	LAT	PDGFA	TRUE	reported	LAT.PDGFA	textfile	2	1	TRUE	345727	57.6872399877726	LAT.PDGFA
237	rs6045989	G	A	G	A	-0.0415767	-0.0465221	0.643617	0.686397	FALSE	FALSE	FALSE	finngen_R11_HCC	Hepatocellular carcinoma || id:finngen_R11_HCC	0.0629116	0.459614	20	19292926	0.00716363	42530	6.53e-09	LAT	PDGFA	TRUE	reported	LAT.PDGFA	textfile	2	1	TRUE	345727	33.684781806417	LAT.PDGFA
238	rs6993770	A	T	A	T	0.119321	-0.0554928	0.708724	0.761193	FALSE	TRUE	FALSE	finngen_R11_HCC	Hepatocellular carcinoma || id:finngen_R11_HCC	0.0692467	0.422913	8	106581528	0.00754839	42580	3.99e-56	LAT	PDGFA	TRUE	reported	LAT.PDGFA	textfile	2	1	TRUE	345727	249.876323610348	LAT.PDGFA
239	rs10740118	G	C	G	C	-0.127014	0.0970109	0.583397	0.632641	FALSE	TRUE	FALSE	finngen_R11_HCC	Hepatocellular carcinoma || id:finngen_R11_HCC	0.0593904	0.102376	10	65101207	0.00689887	42960	2.1e-75	HPCAL1	LAT	TRUE	reported	HPCAL1.LAT	textfile	2	1	TRUE	345727	338.959073534464	HPCAL1.LAT
240	rs10990535	C	T	C	T	0.0599578	0.108339	0.763342	0.75373	FALSE	FALSE	FALSE	finngen_R11_HCC	Hepatocellular carcinoma || id:finngen_R11_HCC	0.0655152	0.0981974	9	99091009	0.00801741	42832	7.66e-14	HPCAL1	LAT	TRUE	reported	HPCAL1.LAT	textfile	2	1	TRUE	345727	55.92721474856	HPCAL1.LAT
241	rs11596235	C	T	C	T	-0.0704483	-0.0500423	0.696719	0.711852	FALSE	FALSE	FALSE	finngen_R11_HCC	Hepatocellular carcinoma || id:finngen_R11_HCC	0.0648177	0.440086	10	104391034	0.00737652	42683	1.36e-21	HPCAL1	LAT	TRUE	reported	HPCAL1.LAT	textfile	2	1	TRUE	345727	91.2090613962256	HPCAL1.LAT
242	rs13339274	C	T	C	T	-0.0549547	0.0199293	0.857746	0.869976	FALSE	FALSE	FALSE	finngen_R11_HCC	Hepatocellular carcinoma || id:finngen_R11_HCC	0.0852434	0.815145	16	81875559	0.00971319	42852	1.54e-08	HPCAL1	LAT	TRUE	reported	HPCAL1.LAT	textfile	2	1	TRUE	345727	32.010017724694	HPCAL1.LAT
243	rs13412535	G	A	G	A	0.0980336	0.0993137	0.774226	0.811942	FALSE	FALSE	FALSE	finngen_R11_HCC	Hepatocellular carcinoma || id:finngen_R11_HCC	0.0727415	0.17216	2	224874874	0.00823124	41680	1.19e-32	HPCAL1	LAT	TRUE	reported	HPCAL1.LAT	textfile	2	1	TRUE	345727	141.846744522411	HPCAL1.LAT
244	rs1613662	G	A	G	A	0.0768265	-0.052878	0.166968	0.117406	FALSE	FALSE	FALSE	finngen_R11_HCC	Hepatocellular carcinoma || id:finngen_R11_HCC	0.0879045	0.547481	19	55536595	0.00919634	42940	6.79e-17	HPCAL1	LAT	TRUE	reported	HPCAL1.LAT	textfile	2	1	TRUE	345727	69.7898167863326	HPCAL1.LAT
245	rs1861231	G	A	G	A	-0.111031	-0.0257249	0.262748	0.303696	FALSE	FALSE	FALSE	finngen_R11_HCC	Hepatocellular carcinoma || id:finngen_R11_HCC	0.0623678	0.679995	2	10455625	0.00774643	42927	1.74e-46	HPCAL1	LAT	TRUE	reported	HPCAL1.LAT	textfile	2	1	TRUE	345727	205.440139401453	HPCAL1.LAT
246	rs2524279	A	G	A	G	0.0870892	0.0118526	0.938154	0.869458	FALSE	FALSE	FALSE	finngen_R11_HCC	Hepatocellular carcinoma || id:finngen_R11_HCC	0.08591	0.890268	6	31392906	0.0138143	42964	2.92e-10	HPCAL1	LAT	TRUE	reported	HPCAL1.LAT	textfile	2	1	TRUE	345727	39.743932441437	HPCAL1.LAT
247	rs3755259	A	G	A	G	-0.127734	-0.0751001	0.704588	0.670772	FALSE	FALSE	FALSE	finngen_R11_HCC	Hepatocellular carcinoma || id:finngen_R11_HCC	0.0622661	0.227773	2	10566033	0.00736941	42889	4.49e-67	HPCAL1	LAT	TRUE	reported	HPCAL1.LAT	textfile	2	1	TRUE	345727	300.432966475545	HPCAL1.LAT
248	rs3792366	G	A	G	A	-0.0481839	-0.0639373	0.416063	0.361679	FALSE	FALSE	FALSE	finngen_R11_HCC	Hepatocellular carcinoma || id:finngen_R11_HCC	0.0596022	0.283391	3	122839876	0.00695637	42904	4.37e-12	HPCAL1	LAT	TRUE	reported	HPCAL1.LAT	textfile	2	1	TRUE	345727	47.9776034673934	HPCAL1.LAT
249	rs3813948	T	C	T	C	-0.0758206	0.0690816	0.92582	0.9505747	FALSE	FALSE	FALSE	finngen_R11_HCC	Hepatocellular carcinoma || id:finngen_R11_HCC	0.1302	0.59571	1	207269858	0.013509	42512	2.01e-08	HPCAL1	LAT	TRUE	reported	HPCAL1.LAT	textfile	2	1	TRUE	345727	31.5012676253737	HPCAL1.LAT
250	rs3935714	G	A	G	A	0.093523	-0.023954	0.935519	0.9333462	FALSE	FALSE	FALSE	finngen_R11_HCC	Hepatocellular carcinoma || id:finngen_R11_HCC	0.117699	0.83873	16	29042014	0.0137447	42948	1.03e-11	HPCAL1	LAT	TRUE	reported	HPCAL1.LAT	textfile	2	1	TRUE	345727	46.2984368960238	HPCAL1.LAT
251	rs439401	T	C	T	C	0.0404332	0.0655924	0.363659	0.303844	FALSE	FALSE	FALSE	finngen_R11_HCC	Hepatocellular carcinoma || id:finngen_R11_HCC	0.0640214	0.305581	19	45414451	0.007098	42962	1.23e-08	HPCAL1	LAT	TRUE	reported	HPCAL1.LAT	textfile	2	1	TRUE	345727	32.4492182154423	HPCAL1.LAT
252	rs58506102	T	G	T	G	0.0690388	-0.111682	0.588921	0.632326	FALSE	FALSE	FALSE	finngen_R11_HCC	Hepatocellular carcinoma || id:finngen_R11_HCC	0.0609983	0.0671151	2	10491004	0.00693715	42908	2.62e-23	HPCAL1	LAT	TRUE	reported	HPCAL1.LAT	textfile	2	1	TRUE	345727	99.0431165562171	HPCAL1.LAT
253	rs6045989	G	A	G	A	-0.0407042	-0.0465221	0.643617	0.686397	FALSE	FALSE	FALSE	finngen_R11_HCC	Hepatocellular carcinoma || id:finngen_R11_HCC	0.0629116	0.459614	20	19292926	0.00714433	42874	1.22e-08	HPCAL1	LAT	TRUE	reported	HPCAL1.LAT	textfile	2	1	TRUE	345727	32.4605170963229	HPCAL1.LAT
254	rs67479058	T	C	T	C	-0.0499418	-0.0817239	0.825363	0.868698	FALSE	FALSE	FALSE	finngen_R11_HCC	Hepatocellular carcinoma || id:finngen_R11_HCC	0.0886452	0.356569	16	28970852	0.008943	42950	2.36e-08	HPCAL1	LAT	TRUE	reported	HPCAL1.LAT	textfile	2	1	TRUE	345727	31.1861612949453	HPCAL1.LAT
255	rs6993770	A	T	A	T	0.14362	-0.0554928	0.708724	0.761193	FALSE	TRUE	FALSE	finngen_R11_HCC	Hepatocellular carcinoma || id:finngen_R11_HCC	0.0692467	0.422913	8	106581528	0.0075132	42929	4.07e-81	HPCAL1	LAT	TRUE	reported	HPCAL1.LAT	textfile	2	1	TRUE	345727	365.409593449413	HPCAL1.LAT
256	rs7113761	G	A	G	A	-0.048215	-0.0383003	0.767597	0.771367	FALSE	FALSE	FALSE	finngen_R11_HCC	Hepatocellular carcinoma || id:finngen_R11_HCC	0.0698981	0.58373	11	64926722	0.00799135	42635	1.62e-09	HPCAL1	LAT	TRUE	reported	HPCAL1.LAT	textfile	2	1	TRUE	345727	36.4018988142941	HPCAL1.LAT
257	rs72642137	C	T	C	T	-0.046813	0.119291	0.801249	0.811852	FALSE	FALSE	FALSE	finngen_R11_HCC	Hepatocellular carcinoma || id:finngen_R11_HCC	0.0713478	0.0945301	1	2229917	0.00848475	42741	3.46e-08	HPCAL1	LAT	TRUE	reported	HPCAL1.LAT	textfile	2	1	TRUE	345727	30.440714808934	HPCAL1.LAT
258	rs7961894	C	T	C	T	-0.0841264	-0.174338	0.890494	0.890805	FALSE	FALSE	FALSE	finngen_R11_HCC	Hepatocellular carcinoma || id:finngen_R11_HCC	0.0991229	0.0786104	12	122365583	0.0106366	42911	2.65e-15	HPCAL1	LAT	TRUE	reported	HPCAL1.LAT	textfile	2	1	TRUE	345727	62.5545572208838	HPCAL1.LAT
259	rs10007912	A	T	A	T	0.0428862	-0.0144481	0.31617	0.301916	FALSE	TRUE	FALSE	finngen_R11_HCC	Hepatocellular carcinoma || id:finngen_R11_HCC	0.0631816	0.819121	4	146327306	0.00746868	40639	9.42e-09	SMAD1	TBC1D23	TRUE	reported	SMAD1.TBC1D23	textfile	2	1	TRUE	345727	32.9721622842513	SMAD1.TBC1D23
260	rs11264486	G	A	G	A	-0.0492214	-0.100987	0.353509	0.395853	FALSE	FALSE	FALSE	finngen_R11_HCC	Hepatocellular carcinoma || id:finngen_R11_HCC	0.0588041	0.0859152	1	156455173	0.00726178	40745	1.23e-11	SMAD1	TBC1D23	TRUE	reported	SMAD1.TBC1D23	textfile	2	1	TRUE	345727	45.9432537515317	SMAD1.TBC1D23
261	rs11939702	T	C	T	C	0.0600489	-0.0313532	0.481451	0.521672	FALSE	FALSE	FALSE	finngen_R11_HCC	Hepatocellular carcinoma || id:finngen_R11_HCC	0.0579602	0.588547	4	146487324	0.00694398	40698	5.45e-18	SMAD1	TBC1D23	TRUE	reported	SMAD1.TBC1D23	textfile	2	1	TRUE	345727	74.7813308484529	SMAD1.TBC1D23
262	rs2625289	A	C	A	C	0.0732831	-0.0584912	0.0811666	0.057117	FALSE	FALSE	FALSE	finngen_R11_HCC	Hepatocellular carcinoma || id:finngen_R11_HCC	0.12186	0.631238	3	101504624	0.012885	40765	1.3e-08	SMAD1	TBC1D23	TRUE	reported	SMAD1.TBC1D23	textfile	2	1	TRUE	345727	32.3473583024905	SMAD1.TBC1D23
263	rs277653	A	G	A	G	-0.25168	-0.0170374	0.390399	0.395534	FALSE	FALSE	FALSE	finngen_R11_HCC	Hepatocellular carcinoma || id:finngen_R11_HCC	0.0591121	0.773177	3	100041880	0.00698786	40674	1e-200	SMAD1	TBC1D23	TRUE	reported	SMAD1.TBC1D23	textfile	2	1	TRUE	345727	1297.20621196025	SMAD1.TBC1D23
264	rs34159724	A	G	A	G	0.0799167	0.015058	0.887591	0.895489	FALSE	FALSE	FALSE	finngen_R11_HCC	Hepatocellular carcinoma || id:finngen_R11_HCC	0.0945025	0.873402	21	36368416	0.0110262	40721	4.31e-13	SMAD1	TBC1D23	TRUE	reported	SMAD1.TBC1D23	textfile	2	1	TRUE	345727	52.5319295428412	SMAD1.TBC1D23
265	rs4253252	T	G	T	G	0.0505019	0.0195863	0.486805	0.431865	FALSE	FALSE	FALSE	finngen_R11_HCC	Hepatocellular carcinoma || id:finngen_R11_HCC	0.0583071	0.736935	4	187157458	0.00694467	40731	3.6e-13	SMAD1	TBC1D23	TRUE	reported	SMAD1.TBC1D23	textfile	2	1	TRUE	345727	52.8825280084491	SMAD1.TBC1D23
266	rs445925	G	A	G	A	0.075482	-0.11488	0.888829	0.9154995	FALSE	FALSE	FALSE	finngen_R11_HCC	Hepatocellular carcinoma || id:finngen_R11_HCC	0.108866	0.291315	19	45415640	0.0108954	40767	4.34e-12	SMAD1	TBC1D23	TRUE	reported	SMAD1.TBC1D23	textfile	2	1	TRUE	345727	47.9954910888123	SMAD1.TBC1D23
267	rs4521516	G	C	G	C	-0.0894898	0.0469163	0.871258	0.841544	FALSE	TRUE	FALSE	finngen_R11_HCC	Hepatocellular carcinoma || id:finngen_R11_HCC	0.0778714	0.546852	5	88099951	0.0103304	40749	4.77e-18	SMAD1	TBC1D23	TRUE	reported	SMAD1.TBC1D23	textfile	2	1	TRUE	345727	75.0434512299544	SMAD1.TBC1D23
268	rs7113761	G	A	G	A	0.0460823	-0.0383003	0.767597	0.771367	FALSE	FALSE	FALSE	finngen_R11_HCC	Hepatocellular carcinoma || id:finngen_R11_HCC	0.0698981	0.58373	11	64926722	0.00813345	40445	1.47e-08	SMAD1	TBC1D23	TRUE	reported	SMAD1.TBC1D23	textfile	2	1	TRUE	345727	32.1010095915644	SMAD1.TBC1D23
269	rs71313528	G	A	G	A	0.0826892	-0.269035	0.924856	0.9097395	FALSE	FALSE	FALSE	finngen_R11_HCC	Hepatocellular carcinoma || id:finngen_R11_HCC	0.112538	0.0168205	3	98988774	0.0126542	40780	6.46e-11	SMAD1	TBC1D23	TRUE	reported	SMAD1.TBC1D23	textfile	2	1	TRUE	345727	42.7000311712365	SMAD1.TBC1D23
270	rs964184	G	C	G	C	0.0676504	-0.149883	0.137299	0.128079	FALSE	TRUE	FALSE	finngen_R11_HCC	Hepatocellular carcinoma || id:finngen_R11_HCC	0.0819003	0.0672404	11	116648917	0.0102448	40715	4.07e-11	SMAD1	TBC1D23	TRUE	reported	SMAD1.TBC1D23	textfile	2	1	TRUE	345727	43.604746765905	SMAD1.TBC1D23
271	rs10009228	A	G	A	G	-0.0549488	-0.0243542	0.189995	0.203126	FALSE	FALSE	FALSE	finngen_R11_HCC	Hepatocellular carcinoma || id:finngen_R11_HCC	0.0714026	0.733042	4	40356422	0.00876666	42903	3.69e-10	CPA1	CPB1	TRUE	reported	CPA1.CPB1	textfile	2	1	TRUE	345727	39.2869304497609	CPA1.CPB1
272	rs1059502	G	A	G	A	-0.278331	-0.0353145	0.762296	0.770936	FALSE	FALSE	FALSE	finngen_R11_HCC	Hepatocellular carcinoma || id:finngen_R11_HCC	0.069431	0.611014	3	148562310	0.00789338	43041	1e-200	CPA1	CPB1	TRUE	reported	CPA1.CPB1	textfile	2	1	TRUE	345727	1243.36070546085	CPA1.CPB1
273	rs116263144	A	C	A	C	0.0782511	0.151125	0.940606	0.943221	FALSE	FALSE	FALSE	finngen_R11_HCC	Hepatocellular carcinoma || id:finngen_R11_HCC	0.117092	0.196824	3	148595541	0.014183	43003	3.46e-08	CPA1	CPB1	TRUE	reported	CPA1.CPB1	textfile	2	1	TRUE	345727	30.4400034105119	CPA1.CPB1
274	rs11983937	C	G	C	G	0.0695965	-0.0572067	0.909008	0.9335233	FALSE	TRUE	FALSE	finngen_R11_HCC	Hepatocellular carcinoma || id:finngen_R11_HCC	0.119243	0.631405	7	129820086	0.0120076	42846	6.84e-09	CPA1	CPB1	TRUE	reported	CPA1.CPB1	textfile	2	1	TRUE	345727	33.5940508124267	CPA1.CPB1
275	rs12473981	T	C	T	C	0.0942479	0.139197	0.95127	0.9637464	FALSE	FALSE	FALSE	finngen_R11_HCC	Hepatocellular carcinoma || id:finngen_R11_HCC	0.145684	0.33934	2	241607616	0.015858	42629	2.82e-09	CPA1	CPB1	TRUE	reported	CPA1.CPB1	textfile	2	1	TRUE	345727	35.3221017575646	CPA1.CPB1
276	rs12515233	A	C	A	C	-0.0490155	0.0675432	0.826329	0.850584	FALSE	FALSE	FALSE	finngen_R11_HCC	Hepatocellular carcinoma || id:finngen_R11_HCC	0.0791633	0.393541	5	158417109	0.00893402	42971	4.13e-08	CPA1	CPB1	TRUE	reported	CPA1.CPB1	textfile	2	1	TRUE	345727	30.1004531394546	CPA1.CPB1
277	rs12668638	C	T	C	T	-0.119641	-0.04633	0.747397	0.674539	FALSE	FALSE	FALSE	finngen_R11_HCC	Hepatocellular carcinoma || id:finngen_R11_HCC	0.0624261	0.457992	7	158871812	0.00791215	42925	1.59e-51	CPA1	CPB1	TRUE	reported	CPA1.CPB1	textfile	2	1	TRUE	345727	228.649915124523	CPA1.CPB1
278	rs12925585	G	A	G	A	-0.0379408	-0.0197188	0.538783	0.583129	FALSE	FALSE	FALSE	finngen_R11_HCC	Hepatocellular carcinoma || id:finngen_R11_HCC	0.0591906	0.739028	16	85457169	0.00681157	42987	2.56e-08	CPA1	CPB1	TRUE	reported	CPA1.CPB1	textfile	2	1	TRUE	345727	31.0254807519429	CPA1.CPB1
279	rs13238028	G	A	G	A	-0.0776271	-0.0408012	0.496692	0.493432	FALSE	FALSE	FALSE	finngen_R11_HCC	Hepatocellular carcinoma || id:finngen_R11_HCC	0.0575842	0.478605	7	130408959	0.00682951	42944	6.78e-30	CPA1	CPB1	TRUE	reported	CPA1.CPB1	textfile	2	1	TRUE	345727	129.195573337007	CPA1.CPB1
280	rs13240039	A	G	A	G	0.611762	-0.0251802	0.872072	0.891626	FALSE	FALSE	FALSE	finngen_R11_HCC	Hepatocellular carcinoma || id:finngen_R11_HCC	0.094006	0.788809	7	130014482	0.00979489	42968	1e-200	CPA1	CPB1	TRUE	reported	CPA1.CPB1	textfile	2	1	TRUE	345727	3900.9094363658	CPA1.CPB1
281	rs16903058	C	T	C	T	-0.06078	0.165456	0.877819	0.889211	FALSE	FALSE	FALSE	finngen_R11_HCC	Hepatocellular carcinoma || id:finngen_R11_HCC	0.0868375	0.0567349	8	129537048	0.0104472	42982	6e-09	CPA1	CPB1	TRUE	reported	CPA1.CPB1	textfile	2	1	TRUE	345727	33.8471085133479	CPA1.CPB1
282	rs17543823	G	C	G	C	-0.0566155	-0.0260925	0.743767	0.757417	FALSE	TRUE	FALSE	finngen_R11_HCC	Hepatocellular carcinoma || id:finngen_R11_HCC	0.0682063	0.702052	10	23569179	0.00772747	42961	2.4e-13	CPA1	CPB1	TRUE	reported	CPA1.CPB1	textfile	2	1	TRUE	345727	53.6779645143774	CPA1.CPB1
283	rs1879888	A	G	A	G	-0.0431441	-0.0510665	0.501138	0.488113	FALSE	FALSE	FALSE	finngen_R11_HCC	Hepatocellular carcinoma || id:finngen_R11_HCC	0.0578357	0.377258	11	14679247	0.00680554	42975	2.33e-10	CPA1	CPB1	TRUE	reported	CPA1.CPB1	textfile	2	1	TRUE	345727	40.1899666623575	CPA1.CPB1
284	rs188019	G	A	G	A	0.0443011	-0.0148988	0.392934	0.390502	FALSE	FALSE	FALSE	finngen_R11_HCC	Hepatocellular carcinoma || id:finngen_R11_HCC	0.0597643	0.803134	3	148336197	0.0069587	42965	1.96e-10	CPA1	CPB1	TRUE	reported	CPA1.CPB1	textfile	2	1	TRUE	345727	40.5296442965982	CPA1.CPB1
285	rs223404	T	C	T	C	0.0496366	0.0381178	0.511052	0.546264	FALSE	FALSE	FALSE	finngen_R11_HCC	Hepatocellular carcinoma || id:finngen_R11_HCC	0.0582262	0.512693	4	103738108	0.00683001	42976	3.73e-13	CPA1	CPB1	TRUE	reported	CPA1.CPB1	textfile	2	1	TRUE	345727	52.8154971490819	CPA1.CPB1
286	rs2292680	G	T	G	T	-0.0547198	-0.0653109	0.672897	0.67905	FALSE	FALSE	FALSE	finngen_R11_HCC	Hepatocellular carcinoma || id:finngen_R11_HCC	0.062709	0.297647	12	121013148	0.00724046	42770	4.19e-14	CPA1	CPB1	TRUE	reported	CPA1.CPB1	textfile	2	1	TRUE	345727	57.1158554123911	CPA1.CPB1
287	rs2736309	C	T	C	T	0.0446205	0.0170823	0.340283	0.334827	FALSE	FALSE	FALSE	finngen_R11_HCC	Hepatocellular carcinoma || id:finngen_R11_HCC	0.0621289	0.783356	8	11248956	0.00723235	42841	6.91e-10	CPA1	CPB1	TRUE	reported	CPA1.CPB1	textfile	2	1	TRUE	345727	38.0636117462959	CPA1.CPB1
288	rs28653609	C	A	C	A	-0.0934998	-0.192616	0.901186	0.857049	FALSE	FALSE	FALSE	finngen_R11_HCC	Hepatocellular carcinoma || id:finngen_R11_HCC	0.0884036	0.0293447	1	22212125	0.011622	43002	8.84e-16	CPA1	CPB1	TRUE	reported	CPA1.CPB1	textfile	2	1	TRUE	345727	64.7231464039282	CPA1.CPB1
289	rs2933262	T	C	T	C	0.0780421	-0.0659813	0.277489	0.23485	FALSE	FALSE	FALSE	finngen_R11_HCC	Hepatocellular carcinoma || id:finngen_R11_HCC	0.067086	0.325345	3	148492257	0.00767186	42983	2.8e-24	CPA1	CPB1	TRUE	reported	CPA1.CPB1	textfile	2	1	TRUE	345727	103.480032445494	CPA1.CPB1
290	rs333947	G	A	G	A	0.0582632	-0.0172966	0.849341	0.832538	FALSE	FALSE	FALSE	finngen_R11_HCC	Hepatocellular carcinoma || id:finngen_R11_HCC	0.0783556	0.825291	1	110470764	0.00960221	43029	1.31e-09	CPA1	CPB1	TRUE	reported	CPA1.CPB1	textfile	2	1	TRUE	345727	36.8168194785033	CPA1.CPB1
291	rs34146038	G	A	G	A	0.0659993	-0.00193592	0.808725	0.770189	FALSE	FALSE	FALSE	finngen_R11_HCC	Hepatocellular carcinoma || id:finngen_R11_HCC	0.0687043	0.97752	4	39393635	0.00871608	42930	3.74e-14	CPA1	CPB1	TRUE	reported	CPA1.CPB1	textfile	2	1	TRUE	345727	57.3371686344056	CPA1.CPB1
292	rs3732341	G	A	G	A	-0.0376743	0.031866	0.528175	0.537719	FALSE	FALSE	FALSE	finngen_R11_HCC	Hepatocellular carcinoma || id:finngen_R11_HCC	0.0586496	0.586904	2	241655544	0.00683495	42948	3.57e-08	CPA1	CPB1	TRUE	reported	CPA1.CPB1	textfile	2	1	TRUE	345727	30.3822336765671	CPA1.CPB1
293	rs3812316	C	G	C	G	-0.0647917	0.121512	0.874955	0.884236	FALSE	TRUE	FALSE	finngen_R11_HCC	Hepatocellular carcinoma || id:finngen_R11_HCC	0.08657	0.160428	7	73020337	0.0101872	43054	2.04e-10	CPA1	CPB1	TRUE	reported	CPA1.CPB1	textfile	2	1	TRUE	345727	40.4509834891344	CPA1.CPB1
294	rs400037	G	A	G	A	-0.0533408	0.0291017	0.793791	0.80047	FALSE	FALSE	FALSE	finngen_R11_HCC	Hepatocellular carcinoma || id:finngen_R11_HCC	0.072417	0.687784	16	336396	0.00834844	42996	1.68e-10	CPA1	CPB1	TRUE	reported	CPA1.CPB1	textfile	2	1	TRUE	345727	40.8233263952325	CPA1.CPB1
295	rs579740	C	T	C	T	0.0812053	-0.00319815	0.663725	0.733179	FALSE	FALSE	FALSE	finngen_R11_HCC	Hepatocellular carcinoma || id:finngen_R11_HCC	0.0656381	0.961139	16	88973937	0.00716912	42949	1.06e-29	CPA1	CPB1	TRUE	reported	CPA1.CPB1	textfile	2	1	TRUE	345727	128.303070690907	CPA1.CPB1
296	rs62479768	T	C	T	C	0.0475827	0.0199952	0.771842	0.741415	FALSE	FALSE	FALSE	finngen_R11_HCC	Hepatocellular carcinoma || id:finngen_R11_HCC	0.0660321	0.762035	7	97715892	0.00810469	42959	4.36e-09	CPA1	CPB1	TRUE	reported	CPA1.CPB1	textfile	2	1	TRUE	345727	34.4687351859518	CPA1.CPB1
297	rs67777906	C	T	C	T	-0.0590802	0.000460092	0.763857	0.779146	FALSE	FALSE	FALSE	finngen_R11_HCC	Hepatocellular carcinoma || id:finngen_R11_HCC	0.0697384	0.994736	20	47557129	0.00793258	42934	9.67e-14	CPA1	CPB1	TRUE	reported	CPA1.CPB1	textfile	2	1	TRUE	345727	55.4695946652059	CPA1.CPB1
298	rs7202877	T	G	T	G	0.0726307	0.0195137	0.904489	0.876838	FALSE	FALSE	FALSE	finngen_R11_HCC	Hepatocellular carcinoma || id:finngen_R11_HCC	0.0872877	0.823103	16	75247245	0.011752	43043	6.46e-10	CPA1	CPB1	TRUE	reported	CPA1.CPB1	textfile	2	1	TRUE	345727	38.1959128785952	CPA1.CPB1
299	rs74397112	C	T	C	T	-0.0621564	0.0301082	0.861947	0.876026	FALSE	FALSE	FALSE	finngen_R11_HCC	Hepatocellular carcinoma || id:finngen_R11_HCC	0.0868408	0.728813	12	133094111	0.00971995	42996	1.62e-10	CPA1	CPB1	TRUE	reported	CPA1.CPB1	textfile	2	1	TRUE	345727	40.8924982680283	CPA1.CPB1
300	rs7451219	T	G	T	G	-0.0491288	0.0540227	0.644922	0.716417	FALSE	FALSE	FALSE	finngen_R11_HCC	Hepatocellular carcinoma || id:finngen_R11_HCC	0.0636079	0.395709	6	39048002	0.00710874	42785	4.88e-12	CPA1	CPB1	TRUE	reported	CPA1.CPB1	textfile	2	1	TRUE	345727	47.7625001509326	CPA1.CPB1
301	rs9379077	A	G	A	G	-0.0491051	0.0438453	0.797572	0.784558	FALSE	FALSE	FALSE	finngen_R11_HCC	Hepatocellular carcinoma || id:finngen_R11_HCC	0.0695842	0.528625	6	7167170	0.00848541	42975	7.21e-09	CPA1	CPB1	TRUE	reported	CPA1.CPB1	textfile	2	1	TRUE	345727	33.4894130977564	CPA1.CPB1
302	rs9384688	T	C	T	C	-0.0471792	-0.00455463	0.573461	0.597701	FALSE	FALSE	FALSE	finngen_R11_HCC	Hepatocellular carcinoma || id:finngen_R11_HCC	0.0590362	0.938504	6	109132221	0.00688933	42947	7.58e-12	CPA1	CPB1	TRUE	reported	CPA1.CPB1	textfile	2	1	TRUE	345727	46.8972275279735	CPA1.CPB1
303	rs9579122	T	G	T	G	-0.079018	0.0357169	0.754131	0.790676	FALSE	FALSE	FALSE	finngen_R11_HCC	Hepatocellular carcinoma || id:finngen_R11_HCC	0.0704923	0.612381	13	28469952	0.0078961	42781	1.5e-23	CPA1	CPB1	TRUE	reported	CPA1.CPB1	textfile	2	1	TRUE	345727	100.144427181641	CPA1.CPB1
304	rs9643349	C	T	C	T	0.0424998	0.0929404	0.501914	0.518417	FALSE	FALSE	FALSE	finngen_R11_HCC	Hepatocellular carcinoma || id:finngen_R11_HCC	0.0580249	0.109214	8	95818634	0.00681099	42835	4.42e-10	CPA1	CPB1	TRUE	reported	CPA1.CPB1	textfile	2	1	TRUE	345727	38.9361751910922	CPA1.CPB1
305	rs10013187	C	A	C	A	0.0587844	-0.0299577	0.46285	0.491912	FALSE	FALSE	FALSE	finngen_R11_HCC	Hepatocellular carcinoma || id:finngen_R11_HCC	0.0577843	0.60415	4	102821550	0.00691556	42003	1.95e-17	CRKL	EGF	TRUE	reported	CRKL.EGF	textfile	2	1	TRUE	345727	72.2552606964898	CRKL.EGF
306	rs10740118	G	C	G	C	-0.0803039	0.0970109	0.583397	0.632641	FALSE	TRUE	FALSE	finngen_R11_HCC	Hepatocellular carcinoma || id:finngen_R11_HCC	0.0593904	0.102376	10	65101207	0.00696566	42351	1.05e-30	CRKL	EGF	TRUE	reported	CRKL.EGF	textfile	2	1	TRUE	345727	132.907267843195	CRKL.EGF
307	rs10990535	C	T	C	T	0.107412	0.108339	0.763342	0.75373	FALSE	FALSE	FALSE	finngen_R11_HCC	Hepatocellular carcinoma || id:finngen_R11_HCC	0.0655152	0.0981974	9	99091009	0.0080595	42223	1.94e-40	CRKL	EGF	TRUE	reported	CRKL.EGF	textfile	2	1	TRUE	345727	177.618994462909	CRKL.EGF
308	rs11064078	T	C	T	C	0.0398654	0.0392869	0.517147	0.551489	FALSE	FALSE	FALSE	finngen_R11_HCC	Hepatocellular carcinoma || id:finngen_R11_HCC	0.0583157	0.500507	12	6294210	0.00688496	42225	7.08e-09	CRKL	EGF	TRUE	reported	CRKL.EGF	textfile	2	1	TRUE	345727	33.5265919893262	CRKL.EGF
309	rs13236689	T	G	T	G	-0.0472387	-0.0084455	0.581106	0.563437	FALSE	FALSE	FALSE	finngen_R11_HCC	Hepatocellular carcinoma || id:finngen_R11_HCC	0.0583455	0.884908	7	80236014	0.00697218	42317	1.26e-11	CRKL	EGF	TRUE	reported	CRKL.EGF	textfile	2	1	TRUE	345727	45.9048627645064	CRKL.EGF
310	rs13339274	C	T	C	T	-0.0871596	0.0199293	0.857746	0.869976	FALSE	FALSE	FALSE	finngen_R11_HCC	Hepatocellular carcinoma || id:finngen_R11_HCC	0.0852434	0.815145	16	81875559	0.00977667	42247	5.07e-19	CRKL	EGF	TRUE	reported	CRKL.EGF	textfile	2	1	TRUE	345727	79.4782954415448	CRKL.EGF
311	rs13412535	G	A	G	A	0.0696458	0.0993137	0.774226	0.811942	FALSE	FALSE	FALSE	finngen_R11_HCC	Hepatocellular carcinoma || id:finngen_R11_HCC	0.0727415	0.17216	2	224874874	0.00830154	41073	5.04e-17	CRKL	EGF	TRUE	reported	CRKL.EGF	textfile	2	1	TRUE	345727	70.3837712293532	CRKL.EGF
312	rs1354034	T	C	T	C	-0.0916172	-0.020426	0.407767	0.293403	FALSE	FALSE	FALSE	finngen_R11_HCC	Hepatocellular carcinoma || id:finngen_R11_HCC	0.0636323	0.748211	3	56849749	0.00700571	42254	5.27e-39	CRKL	EGF	TRUE	reported	CRKL.EGF	textfile	2	1	TRUE	345727	171.021108824719	CRKL.EGF
313	rs1613662	G	A	G	A	0.134026	-0.052878	0.166968	0.117406	FALSE	FALSE	FALSE	finngen_R11_HCC	Hepatocellular carcinoma || id:finngen_R11_HCC	0.0879045	0.547481	19	55536595	0.00924623	42333	1.69e-47	CRKL	EGF	TRUE	reported	CRKL.EGF	textfile	2	1	TRUE	345727	210.110970101663	CRKL.EGF
314	rs2875751	G	A	G	A	0.0468133	0.0348537	0.372212	0.345729	FALSE	FALSE	FALSE	finngen_R11_HCC	Hepatocellular carcinoma || id:finngen_R11_HCC	0.0610249	0.567905	17	3818788	0.00704715	42258	3.11e-11	CRKL	EGF	TRUE	reported	CRKL.EGF	textfile	2	1	TRUE	345727	44.1277193474086	CRKL.EGF
315	rs4444903	A	G	A	G	-0.213473	-0.0139266	0.582624	0.622332	FALSE	FALSE	FALSE	finngen_R11_HCC	Hepatocellular carcinoma || id:finngen_R11_HCC	0.0601178	0.816806	4	110834110	0.00699707	42052	1e-200	CRKL	EGF	TRUE	reported	CRKL.EGF	textfile	2	1	TRUE	345727	930.793773445209	CRKL.EGF
316	rs56043070	G	A	G	A	-0.0868361	0.0351852	0.929981	0.9490389	FALSE	FALSE	FALSE	finngen_R11_HCC	Hepatocellular carcinoma || id:finngen_R11_HCC	0.128953	0.784966	1	247719769	0.0132057	42359	4.9e-11	CRKL	EGF	TRUE	reported	CRKL.EGF	textfile	2	1	TRUE	345727	43.2392115576952	CRKL.EGF
317	rs6045989	G	A	G	A	-0.0559945	-0.0465221	0.643617	0.686397	FALSE	FALSE	FALSE	finngen_R11_HCC	Hepatocellular carcinoma || id:finngen_R11_HCC	0.0629116	0.459614	20	19292926	0.00718641	42266	6.76e-15	CRKL	EGF	TRUE	reported	CRKL.EGF	textfile	2	1	TRUE	345727	60.7109124302834	CRKL.EGF
318	rs61978213	G	A	G	A	-0.114271	-0.125282	0.960016	0.9795293	FALSE	FALSE	FALSE	finngen_R11_HCC	Hepatocellular carcinoma || id:finngen_R11_HCC	0.221435	0.571548	14	70653758	0.0171412	42351	2.65e-11	CRKL	EGF	TRUE	reported	CRKL.EGF	textfile	2	1	TRUE	345727	44.4415923626442	CRKL.EGF
319	rs6993770	A	T	A	T	0.0453047	-0.0554928	0.708724	0.761193	FALSE	TRUE	FALSE	finngen_R11_HCC	Hepatocellular carcinoma || id:finngen_R11_HCC	0.0692467	0.422913	8	106581528	0.00760095	42320	2.54e-09	CRKL	EGF	TRUE	reported	CRKL.EGF	textfile	2	1	TRUE	345727	35.526364427374	CRKL.EGF
320	rs78909033	G	A	G	A	0.0751033	-0.0933281	0.871403	0.859239	FALSE	FALSE	FALSE	finngen_R11_HCC	Hepatocellular carcinoma || id:finngen_R11_HCC	0.0861344	0.278579	2	241510903	0.0101092	42211	1.11e-13	CRKL	EGF	TRUE	reported	CRKL.EGF	textfile	2	1	TRUE	345727	55.1930587326207	CRKL.EGF
321	rs7961894	C	T	C	T	-0.08064	-0.174338	0.890494	0.890805	FALSE	FALSE	FALSE	finngen_R11_HCC	Hepatocellular carcinoma || id:finngen_R11_HCC	0.0991229	0.0786104	12	122365583	0.0107015	42302	4.97e-14	CRKL	EGF	TRUE	reported	CRKL.EGF	textfile	2	1	TRUE	345727	56.7821361312812	CRKL.EGF
322	rs822442	C	A	C	A	-0.075307	0.0636146	0.892813	0.862822	FALSE	FALSE	FALSE	finngen_R11_HCC	Hepatocellular carcinoma || id:finngen_R11_HCC	0.0819897	0.437816	1	156883215	0.0113971	41958	3.95e-11	CRKL	EGF	TRUE	reported	CRKL.EGF	textfile	2	1	TRUE	345727	43.6598235561282	CRKL.EGF
323	rs10013187	C	A	C	A	-0.0627166	-0.0299577	0.46285	0.491912	FALSE	FALSE	FALSE	finngen_R11_HCC	Hepatocellular carcinoma || id:finngen_R11_HCC	0.0577843	0.60415	4	102821550	0.00699139	41213	3.07e-19	EGF	PPIB	TRUE	reported	EGF.PPIB	textfile	2	1	TRUE	345727	80.4707324936816	EGF.PPIB
324	rs10733133	C	T	C	T	-0.0383422	-0.0412497	0.566617	0.62408	FALSE	FALSE	FALSE	finngen_R11_HCC	Hepatocellular carcinoma || id:finngen_R11_HCC	0.0597689	0.490098	1	236208773	0.00703182	41383	4.99e-08	EGF	PPIB	TRUE	reported	EGF.PPIB	textfile	2	1	TRUE	345727	29.7316194970013	EGF.PPIB
325	rs10740118	G	C	G	C	0.0892526	0.0970109	0.583397	0.632641	FALSE	TRUE	FALSE	finngen_R11_HCC	Hepatocellular carcinoma || id:finngen_R11_HCC	0.0593904	0.102376	10	65101207	0.00703976	41552	9.12e-37	EGF	PPIB	TRUE	reported	EGF.PPIB	textfile	2	1	TRUE	345727	160.740770530272	EGF.PPIB
326	rs10919619	T	C	T	C	0.0533855	-0.0556661	0.832136	0.803754	FALSE	FALSE	FALSE	finngen_R11_HCC	Hepatocellular carcinoma || id:finngen_R11_HCC	0.0745677	0.455354	1	199038043	0.00929456	41044	9.33e-09	EGF	PPIB	TRUE	reported	EGF.PPIB	textfile	2	1	TRUE	345727	32.9905046266892	EGF.PPIB
327	rs10990535	C	T	C	T	-0.105285	0.108339	0.763342	0.75373	FALSE	FALSE	FALSE	finngen_R11_HCC	Hepatocellular carcinoma || id:finngen_R11_HCC	0.0655152	0.0981974	9	99091009	0.00814823	41425	4.05e-38	EGF	PPIB	TRUE	reported	EGF.PPIB	textfile	2	1	TRUE	345727	166.957696540195	EGF.PPIB
328	rs11064078	T	C	T	C	-0.0434265	0.0392869	0.517147	0.551489	FALSE	FALSE	FALSE	finngen_R11_HCC	Hepatocellular carcinoma || id:finngen_R11_HCC	0.0583157	0.500507	12	6294210	0.00695832	41426	4.39e-10	EGF	PPIB	TRUE	reported	EGF.PPIB	textfile	2	1	TRUE	345727	38.9494081037237	EGF.PPIB
329	rs13236689	T	G	T	G	0.0578963	-0.0084455	0.581106	0.563437	FALSE	FALSE	FALSE	finngen_R11_HCC	Hepatocellular carcinoma || id:finngen_R11_HCC	0.0583455	0.884908	7	80236014	0.00704592	41517	2.15e-16	EGF	PPIB	TRUE	reported	EGF.PPIB	textfile	2	1	TRUE	345727	67.5190315293398	EGF.PPIB
330	rs13339274	C	T	C	T	0.0864649	0.0199293	0.857746	0.869976	FALSE	FALSE	FALSE	finngen_R11_HCC	Hepatocellular carcinoma || id:finngen_R11_HCC	0.0852434	0.815145	16	81875559	0.00988533	41447	2.28e-18	EGF	PPIB	TRUE	reported	EGF.PPIB	textfile	2	1	TRUE	345727	76.5063254105148	EGF.PPIB
331	rs13412535	G	A	G	A	-0.0731897	0.0993137	0.774226	0.811942	FALSE	FALSE	FALSE	finngen_R11_HCC	Hepatocellular carcinoma || id:finngen_R11_HCC	0.0727415	0.17216	2	224874874	0.00839141	40291	2.84e-18	EGF	PPIB	TRUE	reported	EGF.PPIB	textfile	2	1	TRUE	345727	76.0729139338129	EGF.PPIB
332	rs1354034	T	C	T	C	0.129875	-0.020426	0.407767	0.293403	FALSE	FALSE	FALSE	finngen_R11_HCC	Hepatocellular carcinoma || id:finngen_R11_HCC	0.0636323	0.748211	3	56849749	0.00706871	41455	4.28e-75	EGF	PPIB	TRUE	reported	EGF.PPIB	textfile	2	1	TRUE	345727	337.575400592836	EGF.PPIB
333	rs1613662	G	A	G	A	-0.145967	-0.052878	0.166968	0.117406	FALSE	FALSE	FALSE	finngen_R11_HCC	Hepatocellular carcinoma || id:finngen_R11_HCC	0.0879045	0.547481	19	55536595	0.0093488	41536	8.45e-55	EGF	PPIB	TRUE	reported	EGF.PPIB	textfile	2	1	TRUE	345727	243.779749555746	EGF.PPIB
334	rs1684053	G	T	G	T	0.0674632	0.0815328	0.832149	0.780917	FALSE	FALSE	FALSE	finngen_R11_HCC	Hepatocellular carcinoma || id:finngen_R11_HCC	0.0686328	0.23485	15	65191448	0.00941215	41488	7.76e-13	EGF	PPIB	TRUE	reported	EGF.PPIB	textfile	2	1	TRUE	345727	51.375515784771	EGF.PPIB
335	rs1917342	A	G	A	G	-0.0447385	-0.0202322	0.702599	0.667475	FALSE	FALSE	FALSE	finngen_R11_HCC	Hepatocellular carcinoma || id:finngen_R11_HCC	0.0617161	0.743043	6	71349754	0.00755742	41502	3.25e-09	EGF	PPIB	TRUE	reported	EGF.PPIB	textfile	2	1	TRUE	345727	35.0441653343629	EGF.PPIB
336	rs221795	C	T	C	T	0.0399385	-0.0741712	0.35633	0.403941	FALSE	FALSE	FALSE	finngen_R11_HCC	Hepatocellular carcinoma || id:finngen_R11_HCC	0.0583125	0.203387	7	100283261	0.00722034	41460	3.2e-08	EGF	PPIB	TRUE	reported	EGF.PPIB	textfile	2	1	TRUE	345727	30.5962500933007	EGF.PPIB
337	rs2247056	T	C	T	C	0.0646486	0.0449233	0.285503	0.247126	FALSE	FALSE	FALSE	finngen_R11_HCC	Hepatocellular carcinoma || id:finngen_R11_HCC	0.0680203	0.508972	6	31265490	0.00765391	40903	3.1e-17	EGF	PPIB	TRUE	reported	EGF.PPIB	textfile	2	1	TRUE	345727	71.3430293855133	EGF.PPIB
338	rs2388595	C	T	C	T	-0.0399221	-0.0137064	0.607927	0.632915	FALSE	FALSE	FALSE	finngen_R11_HCC	Hepatocellular carcinoma || id:finngen_R11_HCC	0.0607092	0.821379	10	3138009	0.00710735	41498	1.96e-08	EGF	PPIB	TRUE	reported	EGF.PPIB	textfile	2	1	TRUE	345727	31.5508708502765	EGF.PPIB
339	rs2875751	G	A	G	A	-0.0397105	0.0348537	0.372212	0.345729	FALSE	FALSE	FALSE	finngen_R11_HCC	Hepatocellular carcinoma || id:finngen_R11_HCC	0.0610249	0.567905	17	3818788	0.00712876	41462	2.56e-08	EGF	PPIB	TRUE	reported	EGF.PPIB	textfile	2	1	TRUE	345727	31.0300676989991	EGF.PPIB
340	rs35979828	C	T	C	T	0.0810303	-0.202752	0.932272	0.9733926	FALSE	FALSE	FALSE	finngen_R11_HCC	Hepatocellular carcinoma || id:finngen_R11_HCC	0.19971	0.309995	12	54685880	0.0136915	41496	3.28e-09	EGF	PPIB	TRUE	reported	EGF.PPIB	textfile	2	1	TRUE	345727	35.0261845907579	EGF.PPIB
341	rs4444903	A	G	A	G	0.250685	-0.0139266	0.582624	0.622332	FALSE	FALSE	FALSE	finngen_R11_HCC	Hepatocellular carcinoma || id:finngen_R11_HCC	0.0601178	0.816806	4	110834110	0.0070536	41260	1e-200	EGF	PPIB	TRUE	reported	EGF.PPIB	textfile	2	1	TRUE	345727	1263.09216431899	EGF.PPIB
342	rs4521516	G	C	G	C	-0.0593463	0.0469163	0.871258	0.841544	FALSE	TRUE	FALSE	finngen_R11_HCC	Hepatocellular carcinoma || id:finngen_R11_HCC	0.0778714	0.546852	5	88099951	0.010317	41542	8.87e-09	EGF	PPIB	TRUE	reported	EGF.PPIB	textfile	2	1	TRUE	345727	33.0887555739245	EGF.PPIB
343	rs56043070	G	A	G	A	0.106237	0.0351852	0.929981	0.9490389	FALSE	FALSE	FALSE	finngen_R11_HCC	Hepatocellular carcinoma || id:finngen_R11_HCC	0.128953	0.784966	1	247719769	0.0133617	41560	1.9e-15	EGF	PPIB	TRUE	reported	EGF.PPIB	textfile	2	1	TRUE	345727	63.2161675252318	EGF.PPIB
344	rs6045989	G	A	G	A	0.056965	-0.0465221	0.643617	0.686397	FALSE	FALSE	FALSE	finngen_R11_HCC	Hepatocellular carcinoma || id:finngen_R11_HCC	0.0629116	0.459614	20	19292926	0.00726231	41472	4.47e-15	EGF	PPIB	TRUE	reported	EGF.PPIB	textfile	2	1	TRUE	345727	61.5271270748517	EGF.PPIB
345	rs61978213	G	A	G	A	0.118787	-0.125282	0.960016	0.9795293	FALSE	FALSE	FALSE	finngen_R11_HCC	Hepatocellular carcinoma || id:finngen_R11_HCC	0.221435	0.571548	14	70653758	0.0173047	41552	6.77e-12	EGF	PPIB	TRUE	reported	EGF.PPIB	textfile	2	1	TRUE	345727	47.1204771162418	EGF.PPIB
346	rs6993770	A	T	A	T	-0.0552547	-0.0554928	0.708724	0.761193	FALSE	TRUE	FALSE	finngen_R11_HCC	Hepatocellular carcinoma || id:finngen_R11_HCC	0.0692467	0.422913	8	106581528	0.00769049	41523	6.84e-13	EGF	PPIB	TRUE	reported	EGF.PPIB	textfile	2	1	TRUE	345727	51.6214770659583	EGF.PPIB
347	rs7190551	G	A	G	A	0.0540249	0.0260119	0.81766	0.849905	FALSE	FALSE	FALSE	finngen_R11_HCC	Hepatocellular carcinoma || id:finngen_R11_HCC	0.0804138	0.746335	16	9032015	0.00915765	41344	3.68e-09	EGF	PPIB	TRUE	reported	EGF.PPIB	textfile	2	1	TRUE	345727	34.8032548189333	EGF.PPIB
348	rs757081	C	G	C	G	0.0978656	0.012038	0.673132	0.662761	FALSE	TRUE	FALSE	finngen_R11_HCC	Hepatocellular carcinoma || id:finngen_R11_HCC	0.0614986	0.84481	11	17351683	0.0073912	41372	6.15e-40	EGF	PPIB	TRUE	reported	EGF.PPIB	textfile	2	1	TRUE	345727	175.319497772242	EGF.PPIB
349	rs7641175	G	A	G	A	-0.0500588	-0.133606	0.215488	0.192392	FALSE	FALSE	FALSE	finngen_R11_HCC	Hepatocellular carcinoma || id:finngen_R11_HCC	0.0707723	0.05905	3	18311412	0.00848107	41525	3.61e-09	EGF	PPIB	TRUE	reported	EGF.PPIB	textfile	2	1	TRUE	345727	34.8385100923238	EGF.PPIB
350	rs78909033	G	A	G	A	-0.0573323	-0.0933281	0.871403	0.859239	FALSE	FALSE	FALSE	finngen_R11_HCC	Hepatocellular carcinoma || id:finngen_R11_HCC	0.0861344	0.278579	2	241510903	0.0102286	41418	2.09e-08	EGF	PPIB	TRUE	reported	EGF.PPIB	textfile	2	1	TRUE	345727	31.4171176683201	EGF.PPIB
351	rs10013187	C	A	C	A	0.0518444	-0.0299577	0.46285	0.491912	FALSE	FALSE	FALSE	finngen_R11_HCC	Hepatocellular carcinoma || id:finngen_R11_HCC	0.0577843	0.60415	4	102821550	0.00698241	41239	1.15e-13	EDAR	EGF	TRUE	reported	EDAR.EGF	textfile	2	1	TRUE	345727	55.1306372289446	EDAR.EGF
352	rs10919615	C	T	C	T	-0.0572575	0.0514	0.244944	0.270221	FALSE	FALSE	FALSE	finngen_R11_HCC	Hepatocellular carcinoma || id:finngen_R11_HCC	0.0659585	0.435816	1	198974904	0.00811424	41518	1.74e-12	EDAR	EGF	TRUE	reported	EDAR.EGF	textfile	2	1	TRUE	345727	49.7930885735429	EDAR.EGF
353	rs11032074	G	A	G	A	-0.0738058	-0.00464668	0.184238	0.176483	FALSE	FALSE	FALSE	finngen_R11_HCC	Hepatocellular carcinoma || id:finngen_R11_HCC	0.0756589	0.951028	11	32993887	0.00902715	41469	3.02e-16	EDAR	EGF	TRUE	reported	EDAR.EGF	textfile	2	1	TRUE	345727	66.8466528422731	EDAR.EGF
354	rs1107179	G	T	G	T	0.0425127	0.0114647	0.437356	0.429444	FALSE	FALSE	FALSE	finngen_R11_HCC	Hepatocellular carcinoma || id:finngen_R11_HCC	0.0584238	0.844427	15	85198362	0.00696749	41511	1.06e-09	EDAR	EGF	TRUE	reported	EDAR.EGF	textfile	2	1	TRUE	345727	37.2292826399634	EDAR.EGF
355	rs111527738	A	G	A	G	-0.308997	-0.517756	0.97978	0.9727969	FALSE	FALSE	FALSE	finngen_R11_HCC	Hepatocellular carcinoma || id:finngen_R11_HCC	0.217384	0.0172302	21	36259324	0.0246842	41554	6.91e-36	EDAR	EGF	TRUE	reported	EDAR.EGF	textfile	2	1	TRUE	345727	156.70051102813	EDAR.EGF
356	rs11221439	G	A	G	A	-0.0537581	0.0315116	0.75292	0.829962	FALSE	FALSE	FALSE	finngen_R11_HCC	Hepatocellular carcinoma || id:finngen_R11_HCC	0.0768177	0.681651	11	128567876	0.00799768	41461	1.82e-11	EDAR	EGF	TRUE	reported	EDAR.EGF	textfile	2	1	TRUE	345727	45.1814094741447	EDAR.EGF
357	rs11264486	G	A	G	A	-0.0629326	-0.100987	0.353509	0.395853	FALSE	FALSE	FALSE	finngen_R11_HCC	Hepatocellular carcinoma || id:finngen_R11_HCC	0.0588041	0.0859152	1	156455173	0.00725448	41566	4.28e-18	EDAR	EGF	TRUE	reported	EDAR.EGF	textfile	2	1	TRUE	345727	75.2555915172455	EDAR.EGF
358	rs11596235	C	T	C	T	-0.184154	-0.0500423	0.696719	0.711852	FALSE	FALSE	FALSE	finngen_R11_HCC	Hepatocellular carcinoma || id:finngen_R11_HCC	0.0648177	0.440086	10	104391034	0.00745172	41314	7.31e-134	EDAR	EGF	TRUE	reported	EDAR.EGF	textfile	2	1	TRUE	345727	610.730005326604	EDAR.EGF
359	rs11792729	G	A	G	A	-0.113917	0.0193771	0.670046	0.619997	FALSE	FALSE	FALSE	finngen_R11_HCC	Hepatocellular carcinoma || id:finngen_R11_HCC	0.0598333	0.74605	9	136930586	0.00737157	41507	1.01e-53	EDAR	EGF	TRUE	reported	EDAR.EGF	textfile	2	1	TRUE	345727	238.812519653804	EDAR.EGF
360	rs12409431	G	A	G	A	0.111316	0.116821	0.888261	0.9424869	FALSE	FALSE	FALSE	finngen_R11_HCC	Hepatocellular carcinoma || id:finngen_R11_HCC	0.117432	0.319834	1	54845044	0.011044	41538	7.26e-24	EDAR	EGF	TRUE	reported	EDAR.EGF	textfile	2	1	TRUE	345727	101.592673263352	EDAR.EGF
361	rs12425125	C	T	C	T	-0.0899701	0.172182	0.942891	0.9811166	FALSE	FALSE	FALSE	finngen_R11_HCC	Hepatocellular carcinoma || id:finngen_R11_HCC	0.195319	0.378025	12	14413123	0.0150277	41491	2.16e-09	EDAR	EGF	TRUE	reported	EDAR.EGF	textfile	2	1	TRUE	345727	35.8435794536176	EDAR.EGF
362	rs12712869	A	C	A	C	0.0592896	0.010726	0.531918	0.550594	FALSE	FALSE	FALSE	finngen_R11_HCC	Hepatocellular carcinoma || id:finngen_R11_HCC	0.0584115	0.854305	2	43154227	0.00691437	41483	1.03e-17	EDAR	EGF	TRUE	reported	EDAR.EGF	textfile	2	1	TRUE	345727	73.5278402227623	EDAR.EGF
363	rs13236689	T	G	T	G	-0.0500269	-0.0084455	0.581106	0.563437	FALSE	FALSE	FALSE	finngen_R11_HCC	Hepatocellular carcinoma || id:finngen_R11_HCC	0.0583455	0.884908	7	80236014	0.0070438	41546	1.25e-12	EDAR	EGF	TRUE	reported	EDAR.EGF	textfile	2	1	TRUE	345727	50.4420991483982	EDAR.EGF
364	rs13263724	G	A	G	A	-0.0541327	-0.068969	0.840925	0.805364	FALSE	FALSE	FALSE	finngen_R11_HCC	Hepatocellular carcinoma || id:finngen_R11_HCC	0.0751101	0.358494	8	105769530	0.00941188	41556	8.91e-09	EDAR	EGF	TRUE	reported	EDAR.EGF	textfile	2	1	TRUE	345727	33.0800849034562	EDAR.EGF
365	rs13427606	A	G	A	G	-0.0412278	0.0279171	0.600748	0.642036	FALSE	FALSE	FALSE	finngen_R11_HCC	Hepatocellular carcinoma || id:finngen_R11_HCC	0.0602142	0.642913	2	109989836	0.00710026	41503	6.42e-09	EDAR	EGF	TRUE	reported	EDAR.EGF	textfile	2	1	TRUE	345727	33.7156717377656	EDAR.EGF
366	rs1420476	T	A	T	A	0.108633	0.0660319	0.0432741	0.016388	FALSE	TRUE	FALSE	finngen_R11_HCC	Hepatocellular carcinoma || id:finngen_R11_HCC	0.237539	0.781025	3	168864550	0.0168904	41576	1.28e-10	EDAR	EGF	TRUE	reported	EDAR.EGF	textfile	2	1	TRUE	345727	41.3660142186962	EDAR.EGF
367	rs1613662	G	A	G	A	0.126632	-0.052878	0.166968	0.117406	FALSE	FALSE	FALSE	finngen_R11_HCC	Hepatocellular carcinoma || id:finngen_R11_HCC	0.0879045	0.547481	19	55536595	0.00933568	41563	8.01e-42	EDAR	EGF	TRUE	reported	EDAR.EGF	textfile	2	1	TRUE	345727	183.990338451675	EDAR.EGF
368	rs1787166	T	G	T	G	0.0464249	-0.124197	0.257238	0.158917	FALSE	FALSE	FALSE	finngen_R11_HCC	Hepatocellular carcinoma || id:finngen_R11_HCC	0.0757359	0.101033	18	9621305	0.00789779	41503	4.18e-09	EDAR	EGF	TRUE	reported	EDAR.EGF	textfile	2	1	TRUE	345727	34.5534002063154	EDAR.EGF
369	rs2146430	G	T	G	T	0.0453267	-0.0227819	0.309681	0.287012	FALSE	FALSE	FALSE	finngen_R11_HCC	Hepatocellular carcinoma || id:finngen_R11_HCC	0.0636308	0.720319	14	103071825	0.00751508	41415	1.64e-09	EDAR	EGF	TRUE	reported	EDAR.EGF	textfile	2	1	TRUE	345727	36.3781816102833	EDAR.EGF
370	rs270607	A	G	A	G	-0.0504435	0.146862	0.307712	0.458402	FALSE	FALSE	FALSE	finngen_R11_HCC	Hepatocellular carcinoma || id:finngen_R11_HCC	0.0587746	0.0124635	5	131649186	0.00757648	41590	2.81e-11	EDAR	EGF	TRUE	reported	EDAR.EGF	textfile	2	1	TRUE	345727	44.3277269785792	EDAR.EGF
371	rs342296	G	A	G	A	0.100422	0.0146435	0.549236	0.526736	FALSE	FALSE	FALSE	finngen_R11_HCC	Hepatocellular carcinoma || id:finngen_R11_HCC	0.0578424	0.800143	7	106372903	0.00693246	41556	1.95e-47	EDAR	EGF	TRUE	reported	EDAR.EGF	textfile	2	1	TRUE	345727	209.837444337845	EDAR.EGF
372	rs3850653	A	G	A	G	-0.0502402	0.0315184	0.77295	0.801288	FALSE	FALSE	FALSE	finngen_R11_HCC	Hepatocellular carcinoma || id:finngen_R11_HCC	0.0716296	0.659923	5	88186954	0.00820624	41522	9.31e-10	EDAR	EGF	TRUE	reported	EDAR.EGF	textfile	2	1	TRUE	345727	37.4812693846754	EDAR.EGF
373	rs4444903	A	G	A	G	-0.150234	-0.0139266	0.582624	0.622332	FALSE	FALSE	FALSE	finngen_R11_HCC	Hepatocellular carcinoma || id:finngen_R11_HCC	0.0601178	0.816806	4	110834110	0.00710838	41288	1.27e-98	EDAR	EGF	TRUE	reported	EDAR.EGF	textfile	2	1	TRUE	345727	446.678643451777	EDAR.EGF
374	rs4570445	T	C	T	C	-0.0469958	0.00160827	0.717257	0.673811	FALSE	FALSE	FALSE	finngen_R11_HCC	Hepatocellular carcinoma || id:finngen_R11_HCC	0.0619798	0.979299	1	199243829	0.00769679	41351	1.03e-09	EDAR	EGF	TRUE	reported	EDAR.EGF	textfile	2	1	TRUE	345727	37.2819671149476	EDAR.EGF
375	rs4805110	G	A	G	A	-0.0560577	0.0357146	0.193821	0.240822	FALSE	FALSE	FALSE	finngen_R11_HCC	Hepatocellular carcinoma || id:finngen_R11_HCC	0.0685793	0.602522	19	35669071	0.00879607	41468	1.87e-10	EDAR	EGF	TRUE	reported	EDAR.EGF	textfile	2	1	TRUE	345727	40.6156302156044	EDAR.EGF
376	rs59312158	G	A	G	A	-0.317269	-0.457391	0.979831	0.9729418	FALSE	FALSE	FALSE	finngen_R11_HCC	Hepatocellular carcinoma || id:finngen_R11_HCC	0.213916	0.032502	16	88582345	0.0264061	41591	3.36e-33	EDAR	EGF	TRUE	reported	EDAR.EGF	textfile	2	1	TRUE	345727	144.359959730165	EDAR.EGF
377	rs6045989	G	A	G	A	-0.0579996	-0.0465221	0.643617	0.686397	FALSE	FALSE	FALSE	finngen_R11_HCC	Hepatocellular carcinoma || id:finngen_R11_HCC	0.0629116	0.459614	20	19292926	0.00725317	41496	1.31e-15	EDAR	EGF	TRUE	reported	EDAR.EGF	textfile	2	1	TRUE	345727	63.9431878044969	EDAR.EGF
378	rs62512394	C	T	C	T	-0.0853032	-0.0896283	0.847377	0.768975	FALSE	FALSE	FALSE	finngen_R11_HCC	Hepatocellular carcinoma || id:finngen_R11_HCC	0.0703965	0.20295	8	106201036	0.00955931	41569	4.69e-19	EDAR	EGF	TRUE	reported	EDAR.EGF	textfile	2	1	TRUE	345727	79.6301539388203	EDAR.EGF
379	rs629081	T	C	T	C	-0.0827374	-0.019673	0.893955	0.9436266	FALSE	FALSE	FALSE	finngen_R11_HCC	Hepatocellular carcinoma || id:finngen_R11_HCC	0.127881	0.877737	18	72906037	0.0115136	41575	6.78e-13	EDAR	EGF	TRUE	reported	EDAR.EGF	textfile	2	1	TRUE	345727	51.6394328388545	EDAR.EGF
380	rs6750059	C	T	C	T	-0.410587	-0.0504775	0.246353	0.202998	FALSE	FALSE	FALSE	finngen_R11_HCC	Hepatocellular carcinoma || id:finngen_R11_HCC	0.0708091	0.475928	2	109611097	0.00788155	40607	1e-200	EDAR	EGF	TRUE	reported	EDAR.EGF	textfile	2	1	TRUE	345727	2713.85799566206	EDAR.EGF
381	rs6993770	A	T	A	T	0.353482	-0.0554928	0.708724	0.761193	FALSE	TRUE	FALSE	finngen_R11_HCC	Hepatocellular carcinoma || id:finngen_R11_HCC	0.0692467	0.422913	8	106581528	0.00747789	41549	1e-200	EDAR	EGF	TRUE	reported	EDAR.EGF	textfile	2	1	TRUE	345727	2234.47995146107	EDAR.EGF
382	rs75443298	A	G	A	G	0.218776	0.0842278	0.988285	0.9801958	FALSE	FALSE	FALSE	finngen_R11_HCC	Hepatocellular carcinoma || id:finngen_R11_HCC	0.199872	0.673457	2	110257372	0.0306576	41153	9.76e-13	EDAR	EGF	TRUE	reported	EDAR.EGF	textfile	2	1	TRUE	345727	50.9240631686777	EDAR.EGF
383	rs7641175	G	A	G	A	0.0682714	-0.133606	0.215488	0.192392	FALSE	FALSE	FALSE	finngen_R11_HCC	Hepatocellular carcinoma || id:finngen_R11_HCC	0.0707723	0.05905	3	18311412	0.0084596	41551	7.2e-16	EDAR	EGF	TRUE	reported	EDAR.EGF	textfile	2	1	TRUE	345727	65.1295324432436	EDAR.EGF
384	rs78600508	C	A	C	A	-0.0784138	-0.0658758	0.903885	0.887092	FALSE	FALSE	FALSE	finngen_R11_HCC	Hepatocellular carcinoma || id:finngen_R11_HCC	0.0940528	0.483669	16	88505786	0.0118003	41502	3.07e-11	EDAR	EGF	TRUE	reported	EDAR.EGF	textfile	2	1	TRUE	345727	44.1569333192903	EDAR.EGF
385	rs78909033	G	A	G	A	0.0938351	-0.0933281	0.871403	0.859239	FALSE	FALSE	FALSE	finngen_R11_HCC	Hepatocellular carcinoma || id:finngen_R11_HCC	0.0861344	0.278579	2	241510903	0.0101909	41443	3.48e-20	EDAR	EGF	TRUE	reported	EDAR.EGF	textfile	2	1	TRUE	345727	84.7823718829117	EDAR.EGF
386	rs7961894	C	T	C	T	-0.0903602	-0.174338	0.890494	0.890805	FALSE	FALSE	FALSE	finngen_R11_HCC	Hepatocellular carcinoma || id:finngen_R11_HCC	0.0991229	0.0786104	12	122365583	0.0108103	41531	6.53e-17	EDAR	EGF	TRUE	reported	EDAR.EGF	textfile	2	1	TRUE	345727	69.8680905260121	EDAR.EGF
387	rs79880068	C	T	C	T	0.0683452	0.030325	0.896192	0.9056538	FALSE	FALSE	FALSE	finngen_R11_HCC	Hepatocellular carcinoma || id:finngen_R11_HCC	0.098139	0.757321	12	54649978	0.0114972	41478	2.79e-09	EDAR	EGF	TRUE	reported	EDAR.EGF	textfile	2	1	TRUE	345727	35.3371780738335	EDAR.EGF
388	rs8022206	G	A	G	A	-0.0518299	-0.0251576	0.82711	0.885672	FALSE	FALSE	FALSE	finngen_R11_HCC	Hepatocellular carcinoma || id:finngen_R11_HCC	0.0922165	0.784999	14	68520906	0.00932477	40811	2.74e-08	EDAR	EGF	TRUE	reported	EDAR.EGF	textfile	2	1	TRUE	345727	30.8947357384254	EDAR.EGF
389	rs8034744	C	T	C	T	-0.0796099	-0.0358797	0.822038	0.85551	FALSE	FALSE	FALSE	finngen_R11_HCC	Hepatocellular carcinoma || id:finngen_R11_HCC	0.0833761	0.666951	15	57502053	0.00923888	41291	7.12e-18	EDAR	EGF	TRUE	reported	EDAR.EGF	textfile	2	1	TRUE	345727	74.2498369396194	EDAR.EGF
390	rs985296	G	A	G	A	-0.0850354	-0.119862	0.613137	0.663759	FALSE	FALSE	FALSE	finngen_R11_HCC	Hepatocellular carcinoma || id:finngen_R11_HCC	0.0628185	0.0563819	5	88377644	0.00719868	40410	3.79e-32	EDAR	EGF	TRUE	reported	EDAR.EGF	textfile	2	1	TRUE	345727	139.538413506794	EDAR.EGF
391	rs10013187	C	A	C	A	-0.0382227	-0.0299577	0.46285	0.491912	FALSE	FALSE	FALSE	finngen_R11_HCC	Hepatocellular carcinoma || id:finngen_R11_HCC	0.0577843	0.60415	4	102821550	0.00689897	42287	3.04e-08	SNAP29	TJAP1	TRUE	reported	SNAP29.TJAP1	textfile	2	1	TRUE	345727	30.6954645674972	SNAP29.TJAP1
392	rs12195350	A	G	A	G	0.0770096	0.0718581	0.785453	0.832545	FALSE	FALSE	FALSE	finngen_R11_HCC	Hepatocellular carcinoma || id:finngen_R11_HCC	0.075975	0.344244	6	43365360	0.00841388	42646	5.79e-20	SNAP29	TJAP1	TRUE	reported	SNAP29.TJAP1	textfile	2	1	TRUE	345727	83.7716573559061	SNAP29.TJAP1
393	rs1354034	T	C	T	C	-0.0408477	-0.020426	0.407767	0.293403	FALSE	FALSE	FALSE	finngen_R11_HCC	Hepatocellular carcinoma || id:finngen_R11_HCC	0.0636323	0.748211	3	56849749	0.0069974	42542	5.34e-09	SNAP29	TJAP1	TRUE	reported	SNAP29.TJAP1	textfile	2	1	TRUE	345727	34.0770361029262	SNAP29.TJAP1
394	rs1558324	G	A	G	A	-0.0429203	0.0993776	0.566968	0.631366	FALSE	FALSE	FALSE	finngen_R11_HCC	Hepatocellular carcinoma || id:finngen_R11_HCC	0.0594222	0.0944452	12	6289219	0.00691652	42567	5.5e-10	SNAP29	TJAP1	TRUE	reported	SNAP29.TJAP1	textfile	2	1	TRUE	345727	38.5079344258673	SNAP29.TJAP1
395	rs1613662	G	A	G	A	-0.0721259	-0.052878	0.166968	0.117406	FALSE	FALSE	FALSE	finngen_R11_HCC	Hepatocellular carcinoma || id:finngen_R11_HCC	0.0879045	0.547481	19	55536595	0.00924171	42618	6.11e-15	SNAP29	TJAP1	TRUE	reported	SNAP29.TJAP1	textfile	2	1	TRUE	345727	60.9084878910082	SNAP29.TJAP1
396	rs6993770	A	T	A	T	-0.0788571	-0.0554928	0.708724	0.761193	FALSE	TRUE	FALSE	finngen_R11_HCC	Hepatocellular carcinoma || id:finngen_R11_HCC	0.0692467	0.422913	8	106581528	0.00757994	42605	2.57e-25	SNAP29	TJAP1	TRUE	reported	SNAP29.TJAP1	textfile	2	1	TRUE	345727	108.230600360873	SNAP29.TJAP1
397	rs73162876	A	G	A	G	-0.272541	-0.0115477	0.922226	0.9377475	FALSE	FALSE	FALSE	finngen_R11_HCC	Hepatocellular carcinoma || id:finngen_R11_HCC	0.120644	0.923745	22	21273196	0.0127165	42630	2.31e-101	SNAP29	TJAP1	TRUE	reported	SNAP29.TJAP1	textfile	2	1	TRUE	345727	459.33390036396	SNAP29.TJAP1
398	rs10013187	C	A	C	A	-0.0390222	-0.0299577	0.46285	0.491912	FALSE	FALSE	FALSE	finngen_R11_HCC	Hepatocellular carcinoma || id:finngen_R11_HCC	0.0577843	0.60415	4	102821550	0.00692344	42067	1.75e-08	EGF	MANF	TRUE	reported	EGF.MANF	textfile	2	1	TRUE	345727	31.7672510525608	EGF.MANF
399	rs10990535	C	T	C	T	-0.08732	0.108339	0.763342	0.75373	FALSE	FALSE	FALSE	finngen_R11_HCC	Hepatocellular carcinoma || id:finngen_R11_HCC	0.0655152	0.0981974	9	99091009	0.00807415	42287	3.18e-27	EGF	MANF	TRUE	reported	EGF.MANF	textfile	2	1	TRUE	345727	116.95904871456	EGF.MANF
400	rs13236689	T	G	T	G	0.049449	-0.0084455	0.581106	0.563437	FALSE	FALSE	FALSE	finngen_R11_HCC	Hepatocellular carcinoma || id:finngen_R11_HCC	0.0583455	0.884908	7	80236014	0.00697987	42381	1.42e-12	EGF	MANF	TRUE	reported	EGF.MANF	textfile	2	1	TRUE	345727	50.1903655476387	EGF.MANF
401	rs13339274	C	T	C	T	0.0856154	0.0199293	0.857746	0.869976	FALSE	FALSE	FALSE	finngen_R11_HCC	Hepatocellular carcinoma || id:finngen_R11_HCC	0.0852434	0.815145	16	81875559	0.00978959	42311	2.3e-18	EGF	MANF	TRUE	reported	EGF.MANF	textfile	2	1	TRUE	345727	76.4847362379999	EGF.MANF
402	rs13412535	G	A	G	A	-0.058332	0.0993137	0.774226	0.811942	FALSE	FALSE	FALSE	finngen_R11_HCC	Hepatocellular carcinoma || id:finngen_R11_HCC	0.0727415	0.17216	2	224874874	0.00830596	41137	2.21e-12	EGF	MANF	TRUE	reported	EGF.MANF	textfile	2	1	TRUE	345727	49.3212487293663	EGF.MANF
403	rs1354034	T	C	T	C	0.151525	-0.020426	0.407767	0.293403	FALSE	FALSE	FALSE	finngen_R11_HCC	Hepatocellular carcinoma || id:finngen_R11_HCC	0.0636323	0.748211	3	56849749	0.00698624	42318	9.58e-104	EGF	MANF	TRUE	reported	EGF.MANF	textfile	2	1	TRUE	345727	470.415456965228	EGF.MANF
404	rs1613662	G	A	G	A	-0.107227	-0.052878	0.166968	0.117406	FALSE	FALSE	FALSE	finngen_R11_HCC	Hepatocellular carcinoma || id:finngen_R11_HCC	0.0879045	0.547481	19	55536595	0.00926118	42397	5.92e-31	EGF	MANF	TRUE	reported	EGF.MANF	textfile	2	1	TRUE	345727	134.05272926147	EGF.MANF
405	rs221795	C	T	C	T	0.0440618	-0.0741712	0.35633	0.403941	FALSE	FALSE	FALSE	finngen_R11_HCC	Hepatocellular carcinoma || id:finngen_R11_HCC	0.0583125	0.203387	7	100283261	0.00714616	42322	7.08e-10	EGF	MANF	TRUE	reported	EGF.MANF	textfile	2	1	TRUE	345727	38.017101153378	EGF.MANF
406	rs2875751	G	A	G	A	-0.040813	0.0348537	0.372212	0.345729	FALSE	FALSE	FALSE	finngen_R11_HCC	Hepatocellular carcinoma || id:finngen_R11_HCC	0.0610249	0.567905	17	3818788	0.00705467	42322	7.29e-09	EGF	MANF	TRUE	reported	EGF.MANF	textfile	2	1	TRUE	345727	33.469068986286	EGF.MANF
407	rs2958154	C	T	C	T	-0.0490922	0.0181171	0.335124	0.306311	FALSE	FALSE	FALSE	finngen_R11_HCC	Hepatocellular carcinoma || id:finngen_R11_HCC	0.0630428	0.773824	12	57065713	0.00726272	42042	1.4e-11	EGF	MANF	TRUE	reported	EGF.MANF	textfile	2	1	TRUE	345727	45.6905501661724	EGF.MANF
408	rs3094013	G	A	G	A	0.101362	-0.026945	0.863807	0.9064039	FALSE	FALSE	FALSE	finngen_R11_HCC	Hepatocellular carcinoma || id:finngen_R11_HCC	0.100891	0.789414	6	31434366	0.00976338	42382	3.22e-25	EGF	MANF	TRUE	reported	EGF.MANF	textfile	2	1	TRUE	345727	107.782922875156	EGF.MANF
409	rs35979828	C	T	C	T	0.0772552	-0.202752	0.932272	0.9733926	FALSE	FALSE	FALSE	finngen_R11_HCC	Hepatocellular carcinoma || id:finngen_R11_HCC	0.19971	0.309995	12	54685880	0.0135611	42359	1.23e-08	EGF	MANF	TRUE	reported	EGF.MANF	textfile	2	1	TRUE	345727	32.4538037320092	EGF.MANF
410	rs4444903	A	G	A	G	0.210059	-0.0139266	0.582624	0.622332	FALSE	FALSE	FALSE	finngen_R11_HCC	Hepatocellular carcinoma || id:finngen_R11_HCC	0.0601178	0.816806	4	110834110	0.00700955	42116	2.95e-195	EGF	MANF	TRUE	reported	EGF.MANF	textfile	2	1	TRUE	345727	898.053710106434	EGF.MANF
411	rs4521516	G	C	G	C	-0.0705574	0.0469163	0.871258	0.841544	FALSE	TRUE	FALSE	finngen_R11_HCC	Hepatocellular carcinoma || id:finngen_R11_HCC	0.0778714	0.546852	5	88099951	0.010209	42403	4.87e-12	EGF	MANF	TRUE	reported	EGF.MANF	textfile	2	1	TRUE	345727	47.7659841505694	EGF.MANF
412	rs4687770	T	C	T	C	0.129863	-0.0526011	0.858526	0.836955	FALSE	FALSE	FALSE	finngen_R11_HCC	Hepatocellular carcinoma || id:finngen_R11_HCC	0.0799548	0.510612	3	51755065	0.0101316	42283	1.53e-37	EGF	MANF	TRUE	reported	EGF.MANF	textfile	2	1	TRUE	345727	164.291385520913	EGF.MANF
413	rs4895441	A	G	A	G	-0.0424393	-0.0254851	0.734133	0.657658	FALSE	FALSE	FALSE	finngen_R11_HCC	Hepatocellular carcinoma || id:finngen_R11_HCC	0.0612056	0.677128	6	135426573	0.00776011	42110	4.55e-08	EGF	MANF	TRUE	reported	EGF.MANF	textfile	2	1	TRUE	345727	29.9089157260863	EGF.MANF
414	rs56043070	G	A	G	A	0.101773	0.0351852	0.929981	0.9490389	FALSE	FALSE	FALSE	finngen_R11_HCC	Hepatocellular carcinoma || id:finngen_R11_HCC	0.128953	0.784966	1	247719769	0.0132174	42423	1.39e-14	EGF	MANF	TRUE	reported	EGF.MANF	textfile	2	1	TRUE	345727	59.2888581773013	EGF.MANF
415	rs6045989	G	A	G	A	0.0423918	-0.0465221	0.643617	0.686397	FALSE	FALSE	FALSE	finngen_R11_HCC	Hepatocellular carcinoma || id:finngen_R11_HCC	0.0629116	0.459614	20	19292926	0.00719314	42330	3.81e-09	EGF	MANF	TRUE	reported	EGF.MANF	textfile	2	1	TRUE	345727	34.731751816147	EGF.MANF
416	rs6993770	A	T	A	T	-0.0513357	-0.0554928	0.708724	0.761193	FALSE	TRUE	FALSE	finngen_R11_HCC	Hepatocellular carcinoma || id:finngen_R11_HCC	0.0692467	0.422913	8	106581528	0.0076078	42384	1.52e-11	EGF	MANF	TRUE	reported	EGF.MANF	textfile	2	1	TRUE	345727	45.5324272804493	EGF.MANF
417	rs78909033	G	A	G	A	-0.0578184	-0.0933281	0.871403	0.859239	FALSE	FALSE	FALSE	finngen_R11_HCC	Hepatocellular carcinoma || id:finngen_R11_HCC	0.0861344	0.278579	2	241510903	0.0101122	42275	1.09e-08	EGF	MANF	TRUE	reported	EGF.MANF	textfile	2	1	TRUE	345727	32.6919508706741	EGF.MANF
418	rs9366775	G	A	G	A	-0.108659	-0.0470532	0.965809	0.9269391	FALSE	FALSE	FALSE	finngen_R11_HCC	Hepatocellular carcinoma || id:finngen_R11_HCC	0.113409	0.678214	6	31240096	0.0187546	42407	6.93e-09	EGF	MANF	TRUE	reported	EGF.MANF	textfile	2	1	TRUE	345727	33.5672525359061	EGF.MANF
419	rs10013187	C	A	C	A	-0.0410462	-0.0299577	0.46285	0.491912	FALSE	FALSE	FALSE	finngen_R11_HCC	Hepatocellular carcinoma || id:finngen_R11_HCC	0.0577843	0.60415	4	102821550	0.00694213	41058	3.39e-09	ARSB	GLB1	TRUE	reported	ARSB.GLB1	textfile	2	1	TRUE	345727	34.9591149867302	ARSB.GLB1
420	rs10474567	G	A	G	A	0.111063	-0.0597569	0.883112	0.9399755	FALSE	FALSE	FALSE	finngen_R11_HCC	Hepatocellular carcinoma || id:finngen_R11_HCC	0.128451	0.641781	5	78106062	0.0107317	41397	4.53e-25	ARSB	GLB1	TRUE	reported	ARSB.GLB1	textfile	2	1	TRUE	345727	107.103028993177	ARSB.GLB1
421	rs10860794	C	A	C	A	0.152683	-0.0766157	0.706642	0.703622	FALSE	FALSE	FALSE	finngen_R11_HCC	Hepatocellular carcinoma || id:finngen_R11_HCC	0.0645285	0.235103	12	102217720	0.00760978	41364	4.05e-89	ARSB	GLB1	TRUE	reported	ARSB.GLB1	textfile	2	1	TRUE	345727	402.566068606387	ARSB.GLB1
422	rs10942861	G	T	G	T	-0.0503417	0.00756398	0.643458	0.713539	FALSE	FALSE	FALSE	finngen_R11_HCC	Hepatocellular carcinoma || id:finngen_R11_HCC	0.06383	0.90567	5	77811561	0.00721744	41302	3.1e-12	ARSB	GLB1	TRUE	reported	ARSB.GLB1	textfile	2	1	TRUE	345727	48.6507332378841	ARSB.GLB1
423	rs10968013	G	C	G	C	-0.0731595	0.00252337	0.706712	0.692366	FALSE	TRUE	FALSE	finngen_R11_HCC	Hepatocellular carcinoma || id:finngen_R11_HCC	0.0630382	0.96807	9	27620833	0.00751329	41180	2.21e-22	ARSB	GLB1	TRUE	reported	ARSB.GLB1	textfile	2	1	TRUE	345727	94.8158959045183	ARSB.GLB1
424	rs13078515	A	G	A	G	0.160972	0.0335318	0.624404	0.67563	FALSE	FALSE	FALSE	finngen_R11_HCC	Hepatocellular carcinoma || id:finngen_R11_HCC	0.0618004	0.587418	3	33063772	0.00704911	41331	1.04e-114	ARSB	GLB1	TRUE	reported	ARSB.GLB1	textfile	2	1	TRUE	345727	521.47333312808	ARSB.GLB1
425	rs1613662	G	A	G	A	-0.0878063	-0.052878	0.166968	0.117406	FALSE	FALSE	FALSE	finngen_R11_HCC	Hepatocellular carcinoma || id:finngen_R11_HCC	0.0879045	0.547481	19	55536595	0.0092866	41376	3.39e-21	ARSB	GLB1	TRUE	reported	ARSB.GLB1	textfile	2	1	TRUE	345727	89.4000733181483	ARSB.GLB1
426	rs193123	A	G	A	G	0.325085	-0.0356341	0.347939	0.246305	FALSE	FALSE	FALSE	finngen_R11_HCC	Hepatocellular carcinoma || id:finngen_R11_HCC	0.0665348	0.592255	5	78195812	0.00706433	41329	1e-200	ARSB	GLB1	TRUE	reported	ARSB.GLB1	textfile	2	1	TRUE	345727	2117.63889299204	ARSB.GLB1
427	rs217053	T	C	T	C	0.0671105	0.0912644	0.193957	0.214202	FALSE	FALSE	FALSE	finngen_R11_HCC	Hepatocellular carcinoma || id:finngen_R11_HCC	0.07234	0.207091	11	88053979	0.00870994	41397	1.34e-14	ARSB	GLB1	TRUE	reported	ARSB.GLB1	textfile	2	1	TRUE	345727	59.3677544611119	ARSB.GLB1
428	rs55663797	G	A	G	A	-0.0766315	0.120847	0.820979	0.9507293	FALSE	FALSE	FALSE	finngen_R11_HCC	Hepatocellular carcinoma || id:finngen_R11_HCC	0.127342	0.342623	17	43544379	0.0087629	41341	2.31e-18	ARSB	GLB1	TRUE	reported	ARSB.GLB1	textfile	2	1	TRUE	345727	76.4749042472147	ARSB.GLB1
429	rs55754450	T	C	T	C	-0.172228	-0.0690005	0.95811	0.9065971	FALSE	FALSE	FALSE	finngen_R11_HCC	Hepatocellular carcinoma || id:finngen_R11_HCC	0.103129	0.50345	5	78440172	0.0170223	41053	4.92e-24	ARSB	GLB1	TRUE	reported	ARSB.GLB1	textfile	2	1	TRUE	345727	102.369607060708	ARSB.GLB1
430	rs56917682	G	T	G	T	0.0449906	-0.0529466	0.755887	0.817051	FALSE	FALSE	FALSE	finngen_R11_HCC	Hepatocellular carcinoma || id:finngen_R11_HCC	0.0767333	0.490188	11	1768084	0.00809317	41357	2.73e-08	ARSB	GLB1	TRUE	reported	ARSB.GLB1	textfile	2	1	TRUE	345727	30.9033986312361	ARSB.GLB1
431	rs62259788	G	T	G	T	-0.0599921	-0.063416	0.754166	0.669832	FALSE	FALSE	FALSE	finngen_R11_HCC	Hepatocellular carcinoma || id:finngen_R11_HCC	0.0618739	0.305399	3	58435778	0.00806151	41049	1.01e-13	ARSB	GLB1	TRUE	reported	ARSB.GLB1	textfile	2	1	TRUE	345727	55.3803039407158	ARSB.GLB1
432	rs6993770	A	T	A	T	-0.0757173	-0.0554928	0.708724	0.761193	FALSE	TRUE	FALSE	finngen_R11_HCC	Hepatocellular carcinoma || id:finngen_R11_HCC	0.0692467	0.422913	8	106581528	0.00762476	41363	3.26e-23	ARSB	GLB1	TRUE	reported	ARSB.GLB1	textfile	2	1	TRUE	345727	98.6138425631583	ARSB.GLB1
433	rs7080386	C	A	C	A	0.060515	0.0872194	0.585646	0.632184	FALSE	FALSE	FALSE	finngen_R11_HCC	Hepatocellular carcinoma || id:finngen_R11_HCC	0.0593916	0.141955	10	65048306	0.00699934	41387	5.53e-18	ARSB	GLB1	TRUE	reported	ARSB.GLB1	textfile	2	1	TRUE	345727	74.7501200724146	ARSB.GLB1
434	rs80254170	A	G	A	G	0.102403	0.0588983	0.92711	0.9310602	FALSE	FALSE	FALSE	finngen_R11_HCC	Hepatocellular carcinoma || id:finngen_R11_HCC	0.111602	0.597669	6	160514283	0.0129905	41112	3.28e-15	ARSB	GLB1	TRUE	reported	ARSB.GLB1	textfile	2	1	TRUE	345727	62.1403400285287	ARSB.GLB1
435	rs9986766	A	C	A	C	-0.0448601	0.0178924	0.755545	0.82266	FALSE	FALSE	FALSE	finngen_R11_HCC	Hepatocellular carcinoma || id:finngen_R11_HCC	0.0752009	0.811937	7	38237291	0.00793886	41371	1.61e-08	ARSB	GLB1	TRUE	reported	ARSB.GLB1	textfile	2	1	TRUE	345727	31.9303874255739	ARSB.GLB1
436	rs10013187	C	A	C	A	-0.0667797	-0.0299577	0.46285	0.491912	FALSE	FALSE	FALSE	finngen_R11_HCC	Hepatocellular carcinoma || id:finngen_R11_HCC	0.0577843	0.60415	4	102821550	0.00691583	42067	4.88e-22	EGF	MGLL	TRUE	reported	EGF.MGLL	textfile	2	1	TRUE	345727	93.239580089421	EGF.MGLL
437	rs10919619	T	C	T	C	0.0567153	-0.0556661	0.832136	0.803754	FALSE	FALSE	FALSE	finngen_R11_HCC	Hepatocellular carcinoma || id:finngen_R11_HCC	0.0745677	0.455354	1	199038043	0.00919461	41895	6.96e-10	EGF	MGLL	TRUE	reported	EGF.MGLL	textfile	2	1	TRUE	345727	38.0481759760301	EGF.MGLL
438	rs10990535	C	T	C	T	-0.115962	0.108339	0.763342	0.75373	FALSE	FALSE	FALSE	finngen_R11_HCC	Hepatocellular carcinoma || id:finngen_R11_HCC	0.0655152	0.0981974	9	99091009	0.00806022	42287	8.06e-47	EGF	MGLL	TRUE	reported	EGF.MGLL	textfile	2	1	TRUE	345727	206.984394099568	EGF.MGLL
439	rs11064078	T	C	T	C	-0.0459449	0.0392869	0.517147	0.551489	FALSE	FALSE	FALSE	finngen_R11_HCC	Hepatocellular carcinoma || id:finngen_R11_HCC	0.0583157	0.500507	12	6294210	0.00688546	42289	2.54e-11	EGF	MGLL	TRUE	reported	EGF.MGLL	textfile	2	1	TRUE	345727	44.5254894204628	EGF.MGLL
440	rs13084580	C	T	C	T	0.0880399	-0.14761	0.887464	0.950549	FALSE	FALSE	FALSE	finngen_R11_HCC	Hepatocellular carcinoma || id:finngen_R11_HCC	0.142535	0.300386	3	39188182	0.0108115	42420	3.95e-16	EGF	MGLL	TRUE	reported	EGF.MGLL	textfile	2	1	TRUE	345727	66.3112440785225	EGF.MGLL
441	rs13236689	T	G	T	G	0.0685376	-0.0084455	0.581106	0.563437	FALSE	FALSE	FALSE	finngen_R11_HCC	Hepatocellular carcinoma || id:finngen_R11_HCC	0.0583455	0.884908	7	80236014	0.00697168	42381	8.77e-23	EGF	MGLL	TRUE	reported	EGF.MGLL	textfile	2	1	TRUE	345727	96.6457800109862	EGF.MGLL
442	rs13339274	C	T	C	T	0.100856	0.0199293	0.857746	0.869976	FALSE	FALSE	FALSE	finngen_R11_HCC	Hepatocellular carcinoma || id:finngen_R11_HCC	0.0852434	0.815145	16	81875559	0.00978157	42311	6.74e-25	EGF	MGLL	TRUE	reported	EGF.MGLL	textfile	2	1	TRUE	345727	106.31299307654	EGF.MGLL
443	rs13412535	G	A	G	A	-0.0735871	0.0993137	0.774226	0.811942	FALSE	FALSE	FALSE	finngen_R11_HCC	Hepatocellular carcinoma || id:finngen_R11_HCC	0.0727415	0.17216	2	224874874	0.00829904	41137	7.81e-19	EGF	MGLL	TRUE	reported	EGF.MGLL	textfile	2	1	TRUE	345727	78.6226468929054	EGF.MGLL
444	rs1354034	T	C	T	C	0.107023	-0.020426	0.407767	0.293403	FALSE	FALSE	FALSE	finngen_R11_HCC	Hepatocellular carcinoma || id:finngen_R11_HCC	0.0636323	0.748211	3	56849749	0.0070016	42318	1.32e-52	EGF	MGLL	TRUE	reported	EGF.MGLL	textfile	2	1	TRUE	345727	233.646698873667	EGF.MGLL
445	rs1613662	G	A	G	A	-0.163722	-0.052878	0.166968	0.117406	FALSE	FALSE	FALSE	finngen_R11_HCC	Hepatocellular carcinoma || id:finngen_R11_HCC	0.0879045	0.547481	19	55536595	0.00923806	42397	5.03e-70	EGF	MGLL	TRUE	reported	EGF.MGLL	textfile	2	1	TRUE	345727	314.088854268887	EGF.MGLL
446	rs1684053	G	T	G	T	0.0664689	0.0815328	0.832149	0.780917	FALSE	FALSE	FALSE	finngen_R11_HCC	Hepatocellular carcinoma || id:finngen_R11_HCC	0.0686328	0.23485	15	65191448	0.00930995	42349	9.51e-13	EGF	MGLL	TRUE	reported	EGF.MGLL	textfile	2	1	TRUE	345727	50.9732454872117	EGF.MGLL
447	rs1917342	A	G	A	G	-0.0444281	-0.0202322	0.702599	0.667475	FALSE	FALSE	FALSE	finngen_R11_HCC	Hepatocellular carcinoma || id:finngen_R11_HCC	0.0617161	0.743043	6	71349754	0.00747715	42362	2.84e-09	EGF	MGLL	TRUE	reported	EGF.MGLL	textfile	2	1	TRUE	345727	35.3055754982521	EGF.MGLL
448	rs2247056	T	C	T	C	0.0557536	0.0449233	0.285503	0.247126	FALSE	FALSE	FALSE	finngen_R11_HCC	Hepatocellular carcinoma || id:finngen_R11_HCC	0.0680203	0.508972	6	31265490	0.00758279	41750	1.98e-13	EGF	MGLL	TRUE	reported	EGF.MGLL	textfile	2	1	TRUE	345727	54.061460289736	EGF.MGLL
449	rs2388595	C	T	C	T	-0.0461021	-0.0137064	0.607927	0.632915	FALSE	FALSE	FALSE	finngen_R11_HCC	Hepatocellular carcinoma || id:finngen_R11_HCC	0.0607092	0.821379	10	3138009	0.0070298	42359	5.51e-11	EGF	MGLL	TRUE	reported	EGF.MGLL	textfile	2	1	TRUE	345727	43.0086170612197	EGF.MGLL
450	rs2875751	G	A	G	A	-0.0481707	0.0348537	0.372212	0.345729	FALSE	FALSE	FALSE	finngen_R11_HCC	Hepatocellular carcinoma || id:finngen_R11_HCC	0.0610249	0.567905	17	3818788	0.00705074	42322	8.49e-12	EGF	MGLL	TRUE	reported	EGF.MGLL	textfile	2	1	TRUE	345727	46.6763098900993	EGF.MGLL
451	rs2958154	C	T	C	T	-0.050464	0.0181171	0.335124	0.306311	FALSE	FALSE	FALSE	finngen_R11_HCC	Hepatocellular carcinoma || id:finngen_R11_HCC	0.0630428	0.773824	12	57065713	0.00725694	42042	3.61e-12	EGF	MGLL	TRUE	reported	EGF.MGLL	textfile	2	1	TRUE	345727	48.3566580066408	EGF.MGLL
452	rs4444903	A	G	A	G	0.232354	-0.0139266	0.582624	0.622332	FALSE	FALSE	FALSE	finngen_R11_HCC	Hepatocellular carcinoma || id:finngen_R11_HCC	0.0601178	0.816806	4	110834110	0.00698733	42116	1e-200	EGF	MGLL	TRUE	reported	EGF.MGLL	textfile	2	1	TRUE	345727	1105.80308477192	EGF.MGLL
453	rs4521516	G	C	G	C	-0.0621044	0.0469163	0.871258	0.841544	FALSE	TRUE	FALSE	finngen_R11_HCC	Hepatocellular carcinoma || id:finngen_R11_HCC	0.0778714	0.546852	5	88099951	0.0102049	42403	1.17e-09	EGF	MGLL	TRUE	reported	EGF.MGLL	textfile	2	1	TRUE	345727	37.0362693640287	EGF.MGLL
454	rs4596570	C	T	C	T	0.0657381	0.117149	0.888119	0.879632	FALSE	FALSE	FALSE	finngen_R11_HCC	Hepatocellular carcinoma || id:finngen_R11_HCC	0.0854724	0.170497	7	100010770	0.0109863	42138	2.2e-09	EGF	MGLL	TRUE	reported	EGF.MGLL	textfile	2	1	TRUE	345727	35.8039867203077	EGF.MGLL
455	rs4788815	A	T	A	T	-0.0396513	0.00354606	0.343259	0.339937	FALSE	TRUE	FALSE	finngen_R11_HCC	Hepatocellular carcinoma || id:finngen_R11_HCC	0.0611787	0.953779	16	71634811	0.00722236	42201	4.04e-08	EGF	MGLL	TRUE	reported	EGF.MGLL	textfile	2	1	TRUE	345727	30.1409264291609	EGF.MGLL
456	rs6045989	G	A	G	A	0.0713785	-0.0465221	0.643617	0.686397	FALSE	FALSE	FALSE	finngen_R11_HCC	Hepatocellular carcinoma || id:finngen_R11_HCC	0.0629116	0.459614	20	19292926	0.00718557	42330	3.15e-23	EGF	MGLL	TRUE	reported	EGF.MGLL	textfile	2	1	TRUE	345727	98.6761928796383	EGF.MGLL
457	rs61751937	G	C	G	C	0.115501	-0.123774	0.971393	0.9540037	FALSE	TRUE	FALSE	finngen_R11_HCC	Hepatocellular carcinoma || id:finngen_R11_HCC	0.146649	0.398661	9	113312231	0.0207104	42279	2.46e-08	EGF	MGLL	TRUE	reported	EGF.MGLL	textfile	2	1	TRUE	345727	31.1024438580414	EGF.MGLL
458	rs61978213	G	A	G	A	0.115708	-0.125282	0.960016	0.9795293	FALSE	FALSE	FALSE	finngen_R11_HCC	Hepatocellular carcinoma || id:finngen_R11_HCC	0.221435	0.571548	14	70653758	0.0171468	42415	1.52e-11	EGF	MGLL	TRUE	reported	EGF.MGLL	textfile	2	1	TRUE	345727	45.5366008891492	EGF.MGLL
459	rs7080386	C	A	C	A	0.0863727	0.0872194	0.585646	0.632184	FALSE	FALSE	FALSE	finngen_R11_HCC	Hepatocellular carcinoma || id:finngen_R11_HCC	0.0593916	0.141955	10	65048306	0.00696555	42409	3.01e-35	EGF	MGLL	TRUE	reported	EGF.MGLL	textfile	2	1	TRUE	345727	153.759572754781	EGF.MGLL
460	rs714774	C	G	C	G	0.0426482	0.0203022	0.26986	0.238916	FALSE	TRUE	FALSE	finngen_R11_HCC	Hepatocellular carcinoma || id:finngen_R11_HCC	0.0682823	0.766216	12	6619284	0.00772927	42337	3.45e-08	EGF	MGLL	TRUE	reported	EGF.MGLL	textfile	2	1	TRUE	345727	30.4455942707946	EGF.MGLL
461	rs73000929	G	A	G	A	-0.110929	0.086808	0.96498	0.971963	FALSE	FALSE	FALSE	finngen_R11_HCC	Hepatocellular carcinoma || id:finngen_R11_HCC	0.17331	0.616454	11	113953622	0.0180878	42417	8.71e-10	EGF	MGLL	TRUE	reported	EGF.MGLL	textfile	2	1	TRUE	345727	37.6113308845926	EGF.MGLL
462	rs74227709	G	A	G	A	0.103516	0.0381652	0.930752	0.9491709	FALSE	FALSE	FALSE	finngen_R11_HCC	Hepatocellular carcinoma || id:finngen_R11_HCC	0.128936	0.767231	1	247722588	0.0132978	42208	7.16e-15	EGF	MGLL	TRUE	reported	EGF.MGLL	textfile	2	1	TRUE	345727	60.5975924801831	EGF.MGLL
463	rs7578	G	A	G	A	0.105154	-0.0180266	0.443753	0.560427	FALSE	FALSE	FALSE	finngen_R11_HCC	Hepatocellular carcinoma || id:finngen_R11_HCC	0.0582376	0.756913	3	127408239	0.00687844	42404	1.28e-52	EGF	MGLL	TRUE	reported	EGF.MGLL	textfile	2	1	TRUE	345727	233.706982825624	EGF.MGLL
464	rs7641175	G	A	G	A	-0.0670832	-0.133606	0.215488	0.192392	FALSE	FALSE	FALSE	finngen_R11_HCC	Hepatocellular carcinoma || id:finngen_R11_HCC	0.0707723	0.05905	3	18311412	0.00838377	42386	1.26e-15	EGF	MGLL	TRUE	reported	EGF.MGLL	textfile	2	1	TRUE	345727	64.024888598117	EGF.MGLL
465	rs77277933	T	C	T	C	-0.0955831	0.300802	0.957773	0.9843105	FALSE	FALSE	FALSE	finngen_R11_HCC	Hepatocellular carcinoma || id:finngen_R11_HCC	0.19786	0.12844	3	150861595	0.0166679	42435	9.84e-09	EGF	MGLL	TRUE	reported	EGF.MGLL	textfile	2	1	TRUE	345727	32.8851972309265	EGF.MGLL
466	rs7961894	C	T	C	T	0.064331	-0.174338	0.890494	0.890805	FALSE	FALSE	FALSE	finngen_R11_HCC	Hepatocellular carcinoma || id:finngen_R11_HCC	0.0991229	0.0786104	12	122365583	0.0107077	42366	1.89e-09	EGF	MGLL	TRUE	reported	EGF.MGLL	textfile	2	1	TRUE	345727	36.0950971335141	EGF.MGLL
467	rs822442	C	A	C	A	0.0785236	0.0636146	0.892813	0.862822	FALSE	FALSE	FALSE	finngen_R11_HCC	Hepatocellular carcinoma || id:finngen_R11_HCC	0.0819897	0.437816	1	156883215	0.0114002	42021	5.74e-12	EGF	MGLL	TRUE	reported	EGF.MGLL	textfile	2	1	TRUE	345727	47.4433626756576	EGF.MGLL
468	rs10013187	C	A	C	A	-0.0631333	-0.0299577	0.46285	0.491912	FALSE	FALSE	FALSE	finngen_R11_HCC	Hepatocellular carcinoma || id:finngen_R11_HCC	0.0577843	0.60415	4	102821550	0.00697716	41353	1.51e-19	EGF	GP6	TRUE	reported	EGF.GP6	textfile	2	1	TRUE	345727	81.8765654545326	EGF.GP6
469	rs10740118	G	C	G	C	0.0843252	0.0970109	0.583397	0.632641	FALSE	TRUE	FALSE	finngen_R11_HCC	Hepatocellular carcinoma || id:finngen_R11_HCC	0.0593904	0.102376	10	65101207	0.0070269	41698	4.01e-33	EGF	GP6	TRUE	reported	EGF.GP6	textfile	2	1	TRUE	345727	144.008197187907	EGF.GP6
470	rs10990535	C	T	C	T	-0.130338	0.108339	0.763342	0.75373	FALSE	FALSE	FALSE	finngen_R11_HCC	Hepatocellular carcinoma || id:finngen_R11_HCC	0.0655152	0.0981974	9	99091009	0.00812303	41570	9.17e-58	EGF	GP6	TRUE	reported	EGF.GP6	textfile	2	1	TRUE	345727	257.457762635111	EGF.GP6
471	rs11064078	T	C	T	C	-0.0486615	0.0392869	0.517147	0.551489	FALSE	FALSE	FALSE	finngen_R11_HCC	Hepatocellular carcinoma || id:finngen_R11_HCC	0.0583157	0.500507	12	6294210	0.00693813	41572	2.36e-12	EGF	GP6	TRUE	reported	EGF.GP6	textfile	2	1	TRUE	345727	49.1910528599486	EGF.GP6
472	rs11084387	G	A	G	A	-0.242907	0.0309371	0.893536	0.896552	FALSE	FALSE	FALSE	finngen_R11_HCC	Hepatocellular carcinoma || id:finngen_R11_HCC	0.0935977	0.740998	19	55565352	0.0113747	41625	1.22e-100	EGF	GP6	TRUE	reported	EGF.GP6	textfile	2	1	TRUE	345727	456.037081983654	EGF.GP6
473	rs11251677	G	A	G	A	-0.0580016	0.080293	0.861828	0.83816	FALSE	FALSE	FALSE	finngen_R11_HCC	Hepatocellular carcinoma || id:finngen_R11_HCC	0.076931	0.296624	10	3087829	0.00993963	41680	5.41e-09	EGF	GP6	TRUE	reported	EGF.GP6	textfile	2	1	TRUE	345727	34.0517558974976	EGF.GP6
474	rs11596235	C	T	C	T	0.041873	-0.0500423	0.696719	0.711852	FALSE	FALSE	FALSE	finngen_R11_HCC	Hepatocellular carcinoma || id:finngen_R11_HCC	0.0648177	0.440086	10	104391034	0.00749461	41430	2.32e-08	EGF	GP6	TRUE	reported	EGF.GP6	textfile	2	1	TRUE	345727	31.2154843383713	EGF.GP6
475	rs13236689	T	G	T	G	0.0735723	-0.0084455	0.581106	0.563437	FALSE	FALSE	FALSE	finngen_R11_HCC	Hepatocellular carcinoma || id:finngen_R11_HCC	0.0583455	0.884908	7	80236014	0.00702889	41665	1.32e-25	EGF	GP6	TRUE	reported	EGF.GP6	textfile	2	1	TRUE	345727	109.560794396581	EGF.GP6
476	rs13339274	C	T	C	T	0.0950282	0.0199293	0.857746	0.869976	FALSE	FALSE	FALSE	finngen_R11_HCC	Hepatocellular carcinoma || id:finngen_R11_HCC	0.0852434	0.815145	16	81875559	0.00986097	41593	5.89e-22	EGF	GP6	TRUE	reported	EGF.GP6	textfile	2	1	TRUE	345727	92.867922652314	EGF.GP6
477	rs13412535	G	A	G	A	-0.0703427	0.0993137	0.774226	0.811942	FALSE	FALSE	FALSE	finngen_R11_HCC	Hepatocellular carcinoma || id:finngen_R11_HCC	0.0727415	0.17216	2	224874874	0.00837234	40443	4.54e-17	EGF	GP6	TRUE	reported	EGF.GP6	textfile	2	1	TRUE	345727	70.5901906315439	EGF.GP6
478	rs1354034	T	C	T	C	0.146803	-0.020426	0.407767	0.293403	FALSE	FALSE	FALSE	finngen_R11_HCC	Hepatocellular carcinoma || id:finngen_R11_HCC	0.0636323	0.748211	3	56849749	0.00704156	41601	4.93e-96	EGF	GP6	TRUE	reported	EGF.GP6	textfile	2	1	TRUE	345727	434.642402945063	EGF.GP6
479	rs1654416	C	T	C	T	0.352287	-0.0288368	0.183619	0.129721	FALSE	FALSE	FALSE	finngen_R11_HCC	Hepatocellular carcinoma || id:finngen_R11_HCC	0.0850659	0.734614	19	55530035	0.00892881	41642	1e-200	EGF	GP6	TRUE	reported	EGF.GP6	textfile	2	1	TRUE	345727	1556.70410796978	EGF.GP6
480	rs1684053	G	T	G	T	0.0567039	0.0815328	0.832149	0.780917	FALSE	FALSE	FALSE	finngen_R11_HCC	Hepatocellular carcinoma || id:finngen_R11_HCC	0.0686328	0.23485	15	65191448	0.00939402	41633	1.59e-09	EGF	GP6	TRUE	reported	EGF.GP6	textfile	2	1	TRUE	345727	36.4353460798453	EGF.GP6
481	rs1917342	A	G	A	G	-0.0505206	-0.0202322	0.702599	0.667475	FALSE	FALSE	FALSE	finngen_R11_HCC	Hepatocellular carcinoma || id:finngen_R11_HCC	0.0617161	0.743043	6	71349754	0.00754188	41644	2.13e-11	EGF	GP6	TRUE	reported	EGF.GP6	textfile	2	1	TRUE	345727	44.8722414104558	EGF.GP6
482	rs221795	C	T	C	T	0.0405249	-0.0741712	0.35633	0.403941	FALSE	FALSE	FALSE	finngen_R11_HCC	Hepatocellular carcinoma || id:finngen_R11_HCC	0.0583125	0.203387	7	100283261	0.00720134	41603	1.84e-08	EGF	GP6	TRUE	reported	EGF.GP6	textfile	2	1	TRUE	345727	31.667754671166	EGF.GP6
483	rs2875751	G	A	G	A	-0.0453959	0.0348537	0.372212	0.345729	FALSE	FALSE	FALSE	finngen_R11_HCC	Hepatocellular carcinoma || id:finngen_R11_HCC	0.0610249	0.567905	17	3818788	0.00710623	41606	1.7e-10	EGF	GP6	TRUE	reported	EGF.GP6	textfile	2	1	TRUE	345727	40.8088862124798	EGF.GP6
484	rs4444903	A	G	A	G	0.277391	-0.0139266	0.582624	0.622332	FALSE	FALSE	FALSE	finngen_R11_HCC	Hepatocellular carcinoma || id:finngen_R11_HCC	0.0601178	0.816806	4	110834110	0.00700579	41405	1e-200	EGF	GP6	TRUE	reported	EGF.GP6	textfile	2	1	TRUE	345727	1567.7272317337	EGF.GP6
485	rs56043070	G	A	G	A	0.138672	0.0351852	0.929981	0.9490389	FALSE	FALSE	FALSE	finngen_R11_HCC	Hepatocellular carcinoma || id:finngen_R11_HCC	0.128953	0.784966	1	247719769	0.0133261	41705	2.5e-25	EGF	GP6	TRUE	reported	EGF.GP6	textfile	2	1	TRUE	345727	108.28577836034	EGF.GP6
486	rs6045989	G	A	G	A	0.0633687	-0.0465221	0.643617	0.686397	FALSE	FALSE	FALSE	finngen_R11_HCC	Hepatocellular carcinoma || id:finngen_R11_HCC	0.0629116	0.459614	20	19292926	0.00724689	41613	2.33e-18	EGF	GP6	TRUE	reported	EGF.GP6	textfile	2	1	TRUE	345727	76.4621062320361	EGF.GP6
487	rs61751937	G	C	G	C	0.123755	-0.123774	0.971393	0.9540037	FALSE	TRUE	FALSE	finngen_R11_HCC	Hepatocellular carcinoma || id:finngen_R11_HCC	0.146649	0.398661	9	113312231	0.0208859	41561	3.14e-09	EGF	GP6	TRUE	reported	EGF.GP6	textfile	2	1	TRUE	345727	35.109053407354	EGF.GP6
488	rs61978213	G	A	G	A	0.115828	-0.125282	0.960016	0.9795293	FALSE	FALSE	FALSE	finngen_R11_HCC	Hepatocellular carcinoma || id:finngen_R11_HCC	0.221435	0.571548	14	70653758	0.0173033	41696	2.2e-11	EGF	GP6	TRUE	reported	EGF.GP6	textfile	2	1	TRUE	345727	44.8094114652157	EGF.GP6
489	rs6665414	A	G	A	G	-0.0455855	-0.0413271	0.564733	0.624067	FALSE	FALSE	FALSE	finngen_R11_HCC	Hepatocellular carcinoma || id:finngen_R11_HCC	0.0597818	0.489378	1	236207772	0.00698879	41648	6.99e-11	EGF	GP6	TRUE	reported	EGF.GP6	textfile	2	1	TRUE	345727	42.5450916437125	EGF.GP6
490	rs67727505	T	C	T	C	0.0620293	-0.0287001	0.882237	0.9400238	FALSE	FALSE	FALSE	finngen_R11_HCC	Hepatocellular carcinoma || id:finngen_R11_HCC	0.123406	0.816098	4	110337281	0.0106406	41637	5.6e-09	EGF	GP6	TRUE	reported	EGF.GP6	textfile	2	1	TRUE	345727	33.9829851134727	EGF.GP6
491	rs6933050	T	C	T	C	-0.0598098	-0.0529538	0.812634	0.775041	FALSE	FALSE	FALSE	finngen_R11_HCC	Hepatocellular carcinoma || id:finngen_R11_HCC	0.0701522	0.450344	6	31343632	0.00894682	41703	2.34e-11	EGF	GP6	TRUE	reported	EGF.GP6	textfile	2	1	TRUE	345727	44.6896857203033	EGF.GP6
492	rs6993770	A	T	A	T	-0.0628336	-0.0554928	0.708724	0.761193	FALSE	TRUE	FALSE	finngen_R11_HCC	Hepatocellular carcinoma || id:finngen_R11_HCC	0.0692467	0.422913	8	106581528	0.00766535	41668	2.53e-16	EGF	GP6	TRUE	reported	EGF.GP6	textfile	2	1	TRUE	345727	67.1923618230897	EGF.GP6
493	rs7190551	G	A	G	A	0.0522739	0.0260119	0.81766	0.849905	FALSE	FALSE	FALSE	finngen_R11_HCC	Hepatocellular carcinoma || id:finngen_R11_HCC	0.0804138	0.746335	16	9032015	0.00913533	41492	1.06e-08	EGF	GP6	TRUE	reported	EGF.GP6	textfile	2	1	TRUE	345727	32.7432153952265	EGF.GP6
494	rs7641175	G	A	G	A	-0.0470347	-0.133606	0.215488	0.192392	FALSE	FALSE	FALSE	finngen_R11_HCC	Hepatocellular carcinoma || id:finngen_R11_HCC	0.0707723	0.05905	3	18311412	0.00846341	41668	2.75e-08	EGF	GP6	TRUE	reported	EGF.GP6	textfile	2	1	TRUE	345727	30.8848855347622	EGF.GP6
495	rs77277933	T	C	T	C	-0.110793	0.300802	0.957773	0.9843105	FALSE	FALSE	FALSE	finngen_R11_HCC	Hepatocellular carcinoma || id:finngen_R11_HCC	0.19786	0.12844	3	150861595	0.0167984	41716	4.29e-11	EGF	GP6	TRUE	reported	EGF.GP6	textfile	2	1	TRUE	345727	43.4999549858991	EGF.GP6
496	rs78909033	G	A	G	A	-0.0765541	-0.0933281	0.871403	0.859239	FALSE	FALSE	FALSE	finngen_R11_HCC	Hepatocellular carcinoma || id:finngen_R11_HCC	0.0861344	0.278579	2	241510903	0.0101866	41559	5.8e-14	EGF	GP6	TRUE	reported	EGF.GP6	textfile	2	1	TRUE	345727	56.4778823487148	EGF.GP6
497	rs10013187	C	A	C	A	-0.0423427	-0.0299577	0.46285	0.491912	FALSE	FALSE	FALSE	finngen_R11_HCC	Hepatocellular carcinoma || id:finngen_R11_HCC	0.0577843	0.60415	4	102821550	0.00693737	41765	1.05e-09	CCL5	LAMA4	TRUE	reported	CCL5.LAMA4	textfile	2	1	TRUE	345727	37.2535255506067	CCL5.LAMA4
498	rs1050349	G	C	G	C	0.0537083	-0.0261586	0.739495	0.806085	FALSE	TRUE	FALSE	finngen_R11_HCC	Hepatocellular carcinoma || id:finngen_R11_HCC	0.0737446	0.7228	6	112457383	0.00780165	42098	5.89e-12	CCL5	LAMA4	TRUE	reported	CCL5.LAMA4	textfile	2	1	TRUE	345727	47.3925291939906	CCL5.LAMA4
499	rs1126643	C	T	C	T	0.0411368	0.0722088	0.603363	0.619048	FALSE	FALSE	FALSE	finngen_R11_HCC	Hepatocellular carcinoma || id:finngen_R11_HCC	0.0590231	0.221179	5	52347369	0.00702963	41937	4.9e-09	CCL5	LAMA4	TRUE	reported	CCL5.LAMA4	textfile	2	1	TRUE	345727	34.2449137600131	CCL5.LAMA4
500	rs12814720	C	A	C	A	-0.0495082	0.0391858	0.517289	0.551331	FALSE	FALSE	FALSE	finngen_R11_HCC	Hepatocellular carcinoma || id:finngen_R11_HCC	0.0583227	0.501662	12	6294417	0.00689971	42047	7.33e-13	CCL5	LAMA4	TRUE	reported	CCL5.LAMA4	textfile	2	1	TRUE	345727	51.4864085594843	CCL5.LAMA4
501	rs13236689	T	G	T	G	0.0509073	-0.0084455	0.581106	0.563437	FALSE	FALSE	FALSE	finngen_R11_HCC	Hepatocellular carcinoma || id:finngen_R11_HCC	0.0583455	0.884908	7	80236014	0.00699195	42080	3.38e-13	CCL5	LAMA4	TRUE	reported	CCL5.LAMA4	textfile	2	1	TRUE	345727	53.0106951716382	CCL5.LAMA4
502	rs13339274	C	T	C	T	0.0602056	0.0199293	0.857746	0.869976	FALSE	FALSE	FALSE	finngen_R11_HCC	Hepatocellular carcinoma || id:finngen_R11_HCC	0.0852434	0.815145	16	81875559	0.0098072	42011	8.38e-10	CCL5	LAMA4	TRUE	reported	CCL5.LAMA4	textfile	2	1	TRUE	345727	37.6863184552358	CCL5.LAMA4
503	rs13412535	G	A	G	A	-0.0454925	0.0993137	0.774226	0.811942	FALSE	FALSE	FALSE	finngen_R11_HCC	Hepatocellular carcinoma || id:finngen_R11_HCC	0.0727415	0.17216	2	224874874	0.00833183	40848	4.79e-08	CCL5	LAMA4	TRUE	reported	CCL5.LAMA4	textfile	2	1	TRUE	345727	29.8125281999508	CCL5.LAMA4
504	rs1354034	T	C	T	C	0.0762675	-0.020426	0.407767	0.293403	FALSE	FALSE	FALSE	finngen_R11_HCC	Hepatocellular carcinoma || id:finngen_R11_HCC	0.0636323	0.748211	3	56849749	0.00702878	42017	2.15e-27	CCL5	LAMA4	TRUE	reported	CCL5.LAMA4	textfile	2	1	TRUE	345727	117.738668780639	CCL5.LAMA4
505	rs1585213	C	T	C	T	0.042518	0.0705378	0.60605	0.596037	FALSE	FALSE	FALSE	finngen_R11_HCC	Hepatocellular carcinoma || id:finngen_R11_HCC	0.0584649	0.227625	4	103444698	0.00701572	42056	1.37e-09	CCL5	LAMA4	TRUE	reported	CCL5.LAMA4	textfile	2	1	TRUE	345727	36.7283281082502	CCL5.LAMA4
506	rs1613662	G	A	G	A	-0.0890554	-0.052878	0.166968	0.117406	FALSE	FALSE	FALSE	finngen_R11_HCC	Hepatocellular carcinoma || id:finngen_R11_HCC	0.0879045	0.547481	19	55536595	0.00929601	42098	1.02e-21	CCL5	LAMA4	TRUE	reported	CCL5.LAMA4	textfile	2	1	TRUE	345727	91.7756254405054	CCL5.LAMA4
507	rs1787166	T	G	T	G	-0.0499819	-0.124197	0.257238	0.158917	FALSE	FALSE	FALSE	finngen_R11_HCC	Hepatocellular carcinoma || id:finngen_R11_HCC	0.0757359	0.101033	18	9621305	0.00785438	42040	1.99e-10	CCL5	LAMA4	TRUE	reported	CCL5.LAMA4	textfile	2	1	TRUE	345727	40.4950281087956	CCL5.LAMA4
508	rs2306630	G	A	G	A	-0.256334	0.0185009	0.869518	0.867826	FALSE	FALSE	FALSE	finngen_R11_HCC	Hepatocellular carcinoma || id:finngen_R11_HCC	0.0848539	0.827403	17	34182341	0.0102739	41995	2.11e-136	CCL5	LAMA4	TRUE	reported	CCL5.LAMA4	textfile	2	1	TRUE	345727	622.503447109053	CCL5.LAMA4
509	rs272893	T	C	T	C	0.0411904	0.113511	0.372523	0.520525	FALSE	FALSE	FALSE	finngen_R11_HCC	Hepatocellular carcinoma || id:finngen_R11_HCC	0.0581604	0.0509753	5	131663062	0.0071666	42087	9.12e-09	CCL5	LAMA4	TRUE	reported	CCL5.LAMA4	textfile	2	1	TRUE	345727	33.0343441070372	CCL5.LAMA4
510	rs6045989	G	A	G	A	0.052655	-0.0465221	0.643617	0.686397	FALSE	FALSE	FALSE	finngen_R11_HCC	Hepatocellular carcinoma || id:finngen_R11_HCC	0.0629116	0.459614	20	19292926	0.00720609	42032	2.78e-13	CCL5	LAMA4	TRUE	reported	CCL5.LAMA4	textfile	2	1	TRUE	345727	53.3924525512432	CCL5.LAMA4
511	rs619739	T	C	T	C	-0.0802173	0.0494551	0.480064	0.341666	FALSE	FALSE	FALSE	finngen_R11_HCC	Hepatocellular carcinoma || id:finngen_R11_HCC	0.06151	0.421387	10	38318975	0.00688181	41983	2.38e-31	CCL5	LAMA4	TRUE	reported	CCL5.LAMA4	textfile	2	1	TRUE	345727	135.872236567568	CCL5.LAMA4
512	rs61978213	G	A	G	A	0.0938499	-0.125282	0.960016	0.9795293	FALSE	FALSE	FALSE	finngen_R11_HCC	Hepatocellular carcinoma || id:finngen_R11_HCC	0.221435	0.571548	14	70653758	0.0171848	42114	4.76e-08	CCL5	LAMA4	TRUE	reported	CCL5.LAMA4	textfile	2	1	TRUE	345727	29.8248772007203	CCL5.LAMA4
513	rs6993770	A	T	A	T	-0.0707689	-0.0554928	0.708724	0.761193	FALSE	TRUE	FALSE	finngen_R11_HCC	Hepatocellular carcinoma || id:finngen_R11_HCC	0.0692467	0.422913	8	106581528	0.0076199	42085	1.65e-20	CCL5	LAMA4	TRUE	reported	CCL5.LAMA4	textfile	2	1	TRUE	345727	86.2554105371468	CCL5.LAMA4
514	rs7080386	C	A	C	A	0.114564	0.0872194	0.585646	0.632184	FALSE	FALSE	FALSE	finngen_R11_HCC	Hepatocellular carcinoma || id:finngen_R11_HCC	0.0593916	0.141955	10	65048306	0.00697927	42107	2.31e-60	CCL5	LAMA4	TRUE	reported	CCL5.LAMA4	textfile	2	1	TRUE	345727	269.448852057295	CCL5.LAMA4
515	rs7190551	G	A	G	A	0.0543839	0.0260119	0.81766	0.849905	FALSE	FALSE	FALSE	finngen_R11_HCC	Hepatocellular carcinoma || id:finngen_R11_HCC	0.0804138	0.746335	16	9032015	0.00907899	41906	2.11e-09	CCL5	LAMA4	TRUE	reported	CCL5.LAMA4	textfile	2	1	TRUE	345727	35.8810895223962	CCL5.LAMA4
516	rs7641175	G	A	G	A	-0.0515316	-0.133606	0.215488	0.192392	FALSE	FALSE	FALSE	finngen_R11_HCC	Hepatocellular carcinoma || id:finngen_R11_HCC	0.0707723	0.05905	3	18311412	0.00841047	42085	9.03e-10	CCL5	LAMA4	TRUE	reported	CCL5.LAMA4	textfile	2	1	TRUE	345727	37.5410765034122	CCL5.LAMA4
517	rs10013187	C	A	C	A	-0.0431593	-0.0299577	0.46285	0.491912	FALSE	FALSE	FALSE	finngen_R11_HCC	Hepatocellular carcinoma || id:finngen_R11_HCC	0.0577843	0.60415	4	102821550	0.00681341	42339	2.41e-10	CCL5	SELP	TRUE	reported	CCL5.SELP	textfile	2	1	TRUE	345727	40.125433493743	CCL5.SELP
518	rs10903129	A	G	A	G	0.0404216	-0.0379869	0.445816	0.445179	FALSE	FALSE	FALSE	finngen_R11_HCC	Hepatocellular carcinoma || id:finngen_R11_HCC	0.0582508	0.51432	1	25768937	0.00682125	42674	3.13e-09	CCL5	SELP	TRUE	reported	CCL5.SELP	textfile	2	1	TRUE	345727	35.1155169831581	CCL5.SELP
519	rs12814720	C	A	C	A	-0.0551383	0.0391858	0.517289	0.551331	FALSE	FALSE	FALSE	finngen_R11_HCC	Hepatocellular carcinoma || id:finngen_R11_HCC	0.0583227	0.501662	12	6294417	0.00677165	42626	3.98e-16	CCL5	SELP	TRUE	reported	CCL5.SELP	textfile	2	1	TRUE	345727	66.3006426328999	CCL5.SELP
520	rs1354034	T	C	T	C	0.0811973	-0.020426	0.407767	0.293403	FALSE	FALSE	FALSE	finngen_R11_HCC	Hepatocellular carcinoma || id:finngen_R11_HCC	0.0636323	0.748211	3	56849749	0.00690123	42596	6.58e-32	CCL5	SELP	TRUE	reported	CCL5.SELP	textfile	2	1	TRUE	345727	138.429985450247	CCL5.SELP
521	rs1585213	C	T	C	T	0.0489633	0.0705378	0.60605	0.596037	FALSE	FALSE	FALSE	finngen_R11_HCC	Hepatocellular carcinoma || id:finngen_R11_HCC	0.0584649	0.227625	4	103444698	0.00688995	42636	1.21e-12	CCL5	SELP	TRUE	reported	CCL5.SELP	textfile	2	1	TRUE	345727	50.5020747490262	CCL5.SELP
522	rs1613662	G	A	G	A	-0.0621424	-0.052878	0.166968	0.117406	FALSE	FALSE	FALSE	finngen_R11_HCC	Hepatocellular carcinoma || id:finngen_R11_HCC	0.0879045	0.547481	19	55536595	0.00913153	42678	1.02e-11	CCL5	SELP	TRUE	reported	CCL5.SELP	textfile	2	1	TRUE	345727	46.3115102365695	CCL5.SELP
523	rs1872166	G	A	G	A	0.0430188	-0.0565555	0.683847	0.73154	FALSE	FALSE	FALSE	finngen_R11_HCC	Hepatocellular carcinoma || id:finngen_R11_HCC	0.0666703	0.396279	3	47583156	0.00727112	42651	3.32e-09	CCL5	SELP	TRUE	reported	CCL5.SELP	textfile	2	1	TRUE	345727	35.0037004832229	CCL5.SELP
524	rs3811444	C	T	C	T	0.048455	0.0737951	0.671697	0.66799	FALSE	FALSE	FALSE	finngen_R11_HCC	Hepatocellular carcinoma || id:finngen_R11_HCC	0.0608615	0.225318	1	248039451	0.00720032	42639	1.72e-11	CCL5	SELP	TRUE	reported	CCL5.SELP	textfile	2	1	TRUE	345727	45.2870049738366	CCL5.SELP
525	rs4796105	A	C	A	C	-0.288015	-1.32395e-05	0.817648	0.842406	FALSE	FALSE	FALSE	finngen_R11_HCC	Hepatocellular carcinoma || id:finngen_R11_HCC	0.0798136	0.999868	17	34085967	0.0088806	42609	1e-200	CCL5	SELP	TRUE	reported	CCL5.SELP	textfile	2	1	TRUE	345727	1051.83010136126	CCL5.SELP
526	rs6045989	G	A	G	A	0.0459648	-0.0465221	0.643617	0.686397	FALSE	FALSE	FALSE	finngen_R11_HCC	Hepatocellular carcinoma || id:finngen_R11_HCC	0.0629116	0.459614	20	19292926	0.00708126	42610	8.62e-11	CCL5	SELP	TRUE	reported	CCL5.SELP	textfile	2	1	TRUE	345727	42.1337067773805	CCL5.SELP
527	rs6136	T	G	T	G	0.311269	-0.0247437	0.891994	0.875234	FALSE	FALSE	FALSE	finngen_R11_HCC	Hepatocellular carcinoma || id:finngen_R11_HCC	0.0891092	0.781259	1	169563951	0.0105261	42707	2.94e-190	CCL5	SELP	TRUE	reported	CCL5.SELP	textfile	2	1	TRUE	345727	874.453575237121	CCL5.SELP
528	rs619739	T	C	T	C	-0.0915052	0.0494551	0.480064	0.341666	FALSE	FALSE	FALSE	finngen_R11_HCC	Hepatocellular carcinoma || id:finngen_R11_HCC	0.06151	0.421387	10	38318975	0.00675489	42561	1.01e-41	CCL5	SELP	TRUE	reported	CCL5.SELP	textfile	2	1	TRUE	345727	183.50799360835	CCL5.SELP
529	rs61978213	G	A	G	A	0.0962107	-0.125282	0.960016	0.9795293	FALSE	FALSE	FALSE	finngen_R11_HCC	Hepatocellular carcinoma || id:finngen_R11_HCC	0.221435	0.571548	14	70653758	0.0168792	42694	1.21e-08	CCL5	SELP	TRUE	reported	CCL5.SELP	textfile	2	1	TRUE	345727	32.4895002152023	CCL5.SELP
530	rs7080386	C	A	C	A	0.112138	0.0872194	0.585646	0.632184	FALSE	FALSE	FALSE	finngen_R11_HCC	Hepatocellular carcinoma || id:finngen_R11_HCC	0.0593916	0.141955	10	65048306	0.00685271	42688	5.26e-60	CCL5	SELP	TRUE	reported	CCL5.SELP	textfile	2	1	TRUE	345727	267.781706983839	CCL5.SELP
531	rs7190551	G	A	G	A	0.0549783	0.0260119	0.81766	0.849905	FALSE	FALSE	FALSE	finngen_R11_HCC	Hepatocellular carcinoma || id:finngen_R11_HCC	0.0804138	0.746335	16	9032015	0.00891941	42486	7.16e-10	CCL5	SELP	TRUE	reported	CCL5.SELP	textfile	2	1	TRUE	345727	37.993592308055	CCL5.SELP
532	rs724016	A	G	A	G	-0.0401516	-0.0376602	0.555124	0.529466	FALSE	FALSE	FALSE	finngen_R11_HCC	Hepatocellular carcinoma || id:finngen_R11_HCC	0.0581959	0.51755	3	141105570	0.00680415	42654	3.64e-09	CCL5	SELP	TRUE	reported	CCL5.SELP	textfile	2	1	TRUE	345727	34.8223401806326	CCL5.SELP
533	rs9332525	C	G	C	G	-0.127059	-0.581684	0.973496	0.974249	FALSE	TRUE	FALSE	finngen_R11_HCC	Hepatocellular carcinoma || id:finngen_R11_HCC	0.199853	0.00360778	1	169541803	0.0204733	42645	5.48e-10	CCL5	SELP	TRUE	reported	CCL5.SELP	textfile	2	1	TRUE	345727	38.5154667582848	CCL5.SELP
534	rs10013187	C	A	C	A	-0.0532612	-0.0299577	0.46285	0.491912	FALSE	FALSE	FALSE	finngen_R11_HCC	Hepatocellular carcinoma || id:finngen_R11_HCC	0.0577843	0.60415	4	102821550	0.00701746	40925	3.27e-14	EGF	TNFSF14	TRUE	reported	EGF.TNFSF14	textfile	2	1	TRUE	345727	57.6052416148894	EGF.TNFSF14
535	rs10919615	C	T	C	T	0.0472322	0.0514	0.244944	0.270221	FALSE	FALSE	FALSE	finngen_R11_HCC	Hepatocellular carcinoma || id:finngen_R11_HCC	0.0659585	0.435816	1	198974904	0.00815157	41205	6.91e-09	EGF	TNFSF14	TRUE	reported	EGF.TNFSF14	textfile	2	1	TRUE	345727	33.5732840554473	EGF.TNFSF14
536	rs10990535	C	T	C	T	-0.0674202	0.108339	0.763342	0.75373	FALSE	FALSE	FALSE	finngen_R11_HCC	Hepatocellular carcinoma || id:finngen_R11_HCC	0.0655152	0.0981974	9	99091009	0.0081869	41143	1.85e-16	EGF	TNFSF14	TRUE	reported	EGF.TNFSF14	textfile	2	1	TRUE	345727	67.8173946902461	EGF.TNFSF14
537	rs115057643	G	C	G	C	0.104493	-0.00242516	0.963551	0.9426768	FALSE	TRUE	FALSE	finngen_R11_HCC	Hepatocellular carcinoma || id:finngen_R11_HCC	0.124786	0.984494	6	31188995	0.0186676	41269	2.19e-08	EGF	TNFSF14	TRUE	reported	EGF.TNFSF14	textfile	2	1	TRUE	345727	31.3326713232222	EGF.TNFSF14
538	rs12814720	C	A	C	A	-0.0502522	0.0391858	0.517289	0.551331	FALSE	FALSE	FALSE	finngen_R11_HCC	Hepatocellular carcinoma || id:finngen_R11_HCC	0.0583227	0.501662	12	6294417	0.00697762	41200	6.04e-13	EGF	TNFSF14	TRUE	reported	EGF.TNFSF14	textfile	2	1	TRUE	345727	51.867525701955	EGF.TNFSF14
539	rs13236689	T	G	T	G	0.0483242	-0.0084455	0.581106	0.563437	FALSE	FALSE	FALSE	finngen_R11_HCC	Hepatocellular carcinoma || id:finngen_R11_HCC	0.0583455	0.884908	7	80236014	0.00707195	41232	8.42e-12	EGF	TNFSF14	TRUE	reported	EGF.TNFSF14	textfile	2	1	TRUE	345727	46.6929145473409	EGF.TNFSF14
540	rs1613662	G	A	G	A	-0.127026	-0.052878	0.166968	0.117406	FALSE	FALSE	FALSE	finngen_R11_HCC	Hepatocellular carcinoma || id:finngen_R11_HCC	0.0879045	0.547481	19	55536595	0.00937877	41248	1.06e-41	EGF	TNFSF14	TRUE	reported	EGF.TNFSF14	textfile	2	1	TRUE	345727	183.439760164891	EGF.TNFSF14
541	rs340141	C	T	C	T	-0.0645951	0.0817369	0.680144	0.656451	FALSE	FALSE	FALSE	finngen_R11_HCC	Hepatocellular carcinoma || id:finngen_R11_HCC	0.0608123	0.178921	19	6739278	0.00743228	41220	3.72e-18	EGF	TNFSF14	TRUE	reported	EGF.TNFSF14	textfile	2	1	TRUE	345727	75.5361811197454	EGF.TNFSF14
542	rs344560	T	C	T	C	0.480667	-0.0407781	0.0544899	0.055803	FALSE	FALSE	FALSE	finngen_R11_HCC	Hepatocellular carcinoma || id:finngen_R11_HCC	0.123027	0.7403	19	6665020	0.0150969	41262	1e-200	EGF	TNFSF14	TRUE	reported	EGF.TNFSF14	textfile	2	1	TRUE	345727	1013.70842739456	EGF.TNFSF14
543	rs4444903	A	G	A	G	0.188085	-0.0139266	0.582624	0.622332	FALSE	FALSE	FALSE	finngen_R11_HCC	Hepatocellular carcinoma || id:finngen_R11_HCC	0.0601178	0.816806	4	110834110	0.00712184	40976	2.02e-152	EGF	TNFSF14	TRUE	reported	EGF.TNFSF14	textfile	2	1	TRUE	345727	697.467375143564	EGF.TNFSF14
544	rs6045989	G	A	G	A	0.0530653	-0.0465221	0.643617	0.686397	FALSE	FALSE	FALSE	finngen_R11_HCC	Hepatocellular carcinoma || id:finngen_R11_HCC	0.0629116	0.459614	20	19292926	0.00729065	41184	3.43e-13	EGF	TNFSF14	TRUE	reported	EGF.TNFSF14	textfile	2	1	TRUE	345727	52.9771691885787	EGF.TNFSF14
545	rs61978213	G	A	G	A	0.0963583	-0.125282	0.960016	0.9795293	FALSE	FALSE	FALSE	finngen_R11_HCC	Hepatocellular carcinoma || id:finngen_R11_HCC	0.221435	0.571548	14	70653758	0.0173906	41266	3.03e-08	EGF	TNFSF14	TRUE	reported	EGF.TNFSF14	textfile	2	1	TRUE	345727	30.7007600039085	EGF.TNFSF14
546	rs6993770	A	T	A	T	-0.0938894	-0.0554928	0.708724	0.761193	FALSE	TRUE	FALSE	finngen_R11_HCC	Hepatocellular carcinoma || id:finngen_R11_HCC	0.0692467	0.422913	8	106581528	0.00770629	41235	4.36e-34	EGF	TNFSF14	TRUE	reported	EGF.TNFSF14	textfile	2	1	TRUE	345727	148.437089769649	EGF.TNFSF14
547	rs7080386	C	A	C	A	0.114485	0.0872194	0.585646	0.632184	FALSE	FALSE	FALSE	finngen_R11_HCC	Hepatocellular carcinoma || id:finngen_R11_HCC	0.0593916	0.141955	10	65048306	0.00705758	41259	5.41e-59	EGF	TNFSF14	TRUE	reported	EGF.TNFSF14	textfile	2	1	TRUE	345727	263.13920454836	EGF.TNFSF14
548	rs7641175	G	A	G	A	-0.0509722	-0.133606	0.215488	0.192392	FALSE	FALSE	FALSE	finngen_R11_HCC	Hepatocellular carcinoma || id:finngen_R11_HCC	0.0707723	0.05905	3	18311412	0.00850146	41238	2.04e-09	EGF	TNFSF14	TRUE	reported	EGF.TNFSF14	textfile	2	1	TRUE	345727	35.9484132400795	EGF.TNFSF14
549	rs10013187	C	A	C	A	-0.0389619	-0.0299577	0.46285	0.491912	FALSE	FALSE	FALSE	finngen_R11_HCC	Hepatocellular carcinoma || id:finngen_R11_HCC	0.0577843	0.60415	4	102821550	0.00696597	41432	2.24e-08	ANGPT1	CPXM1	TRUE	reported	ANGPT1.CPXM1	textfile	2	1	TRUE	345727	31.2836238359597	ANGPT1.CPXM1
550	rs10849410	C	T	C	T	0.0533189	0.0203969	0.519063	0.485383	FALSE	FALSE	FALSE	finngen_R11_HCC	Hepatocellular carcinoma || id:finngen_R11_HCC	0.0581489	0.72576	12	6280732	0.00691933	41710	1.33e-14	ANGPT1	CPXM1	TRUE	reported	ANGPT1.CPXM1	textfile	2	1	TRUE	345727	59.3791907914367	ANGPT1.CPXM1
551	rs11688492	T	C	T	C	-0.0409812	0.0911337	0.547017	0.624186	FALSE	FALSE	FALSE	finngen_R11_HCC	Hepatocellular carcinoma || id:finngen_R11_HCC	0.059368	0.124768	2	64865804	0.00696177	41608	3.97e-09	ANGPT1	CPXM1	TRUE	reported	ANGPT1.CPXM1	textfile	2	1	TRUE	345727	34.6521351836194	ANGPT1.CPXM1
552	rs117416842	G	A	G	A	-0.161981	-0.00638988	0.903697	0.872147	FALSE	FALSE	FALSE	finngen_R11_HCC	Hepatocellular carcinoma || id:finngen_R11_HCC	0.0873012	0.941652	20	2787141	0.0114751	41766	3.85e-45	ANGPT1	CPXM1	TRUE	reported	ANGPT1.CPXM1	textfile	2	1	TRUE	345727	199.257737052707	ANGPT1.CPXM1
553	rs13084580	C	T	C	T	-0.0729276	-0.14761	0.887464	0.950549	FALSE	FALSE	FALSE	finngen_R11_HCC	Hepatocellular carcinoma || id:finngen_R11_HCC	0.142535	0.300386	3	39188182	0.0108799	41781	2.07e-11	ANGPT1	CPXM1	TRUE	reported	ANGPT1.CPXM1	textfile	2	1	TRUE	345727	44.9297534640449	ANGPT1.CPXM1
554	rs13236689	T	G	T	G	0.051088	-0.0084455	0.581106	0.563437	FALSE	FALSE	FALSE	finngen_R11_HCC	Hepatocellular carcinoma || id:finngen_R11_HCC	0.0583455	0.884908	7	80236014	0.00702244	41745	3.53e-13	ANGPT1	CPXM1	TRUE	reported	ANGPT1.CPXM1	textfile	2	1	TRUE	345727	52.9251049469944	ANGPT1.CPXM1
555	rs13412535	G	A	G	A	-0.0475306	0.0993137	0.774226	0.811942	FALSE	FALSE	FALSE	finngen_R11_HCC	Hepatocellular carcinoma || id:finngen_R11_HCC	0.0727415	0.17216	2	224874874	0.00837189	40528	1.38e-08	ANGPT1	CPXM1	TRUE	reported	ANGPT1.CPXM1	textfile	2	1	TRUE	345727	32.2329137737337	ANGPT1.CPXM1
556	rs1354034	T	C	T	C	0.0641587	-0.020426	0.407767	0.293403	FALSE	FALSE	FALSE	finngen_R11_HCC	Hepatocellular carcinoma || id:finngen_R11_HCC	0.0636323	0.748211	3	56849749	0.00705954	41681	1.05e-19	ANGPT1	CPXM1	TRUE	reported	ANGPT1.CPXM1	textfile	2	1	TRUE	345727	82.5958647624473	ANGPT1.CPXM1
557	rs1505307	T	C	T	C	0.0531891	-0.0164779	0.352361	0.336685	FALSE	FALSE	FALSE	finngen_R11_HCC	Hepatocellular carcinoma || id:finngen_R11_HCC	0.0612346	0.787858	3	24343330	0.00726224	41757	2.45e-13	ANGPT1	CPXM1	TRUE	reported	ANGPT1.CPXM1	textfile	2	1	TRUE	345727	53.6418922098653	ANGPT1.CPXM1
558	rs1552948	C	T	C	T	-0.044796	-0.0275653	0.701414	0.734821	FALSE	FALSE	FALSE	finngen_R11_HCC	Hepatocellular carcinoma || id:finngen_R11_HCC	0.0661851	0.677052	15	101993989	0.00758502	41700	3.54e-09	ANGPT1	CPXM1	TRUE	reported	ANGPT1.CPXM1	textfile	2	1	TRUE	345727	34.8790792233989	ANGPT1.CPXM1
559	rs1613662	G	A	G	A	-0.082793	-0.052878	0.166968	0.117406	FALSE	FALSE	FALSE	finngen_R11_HCC	Hepatocellular carcinoma || id:finngen_R11_HCC	0.0879045	0.547481	19	55536595	0.00932984	41759	7.33e-19	ANGPT1	CPXM1	TRUE	reported	ANGPT1.CPXM1	textfile	2	1	TRUE	345727	78.7478756956346	ANGPT1.CPXM1
560	rs1736020	C	A	C	A	-0.0454741	0.100525	0.583174	0.619044	FALSE	FALSE	FALSE	finngen_R11_HCC	Hepatocellular carcinoma || id:finngen_R11_HCC	0.0587704	0.0871786	21	16812552	0.00701926	41674	9.37e-11	ANGPT1	CPXM1	TRUE	reported	ANGPT1.CPXM1	textfile	2	1	TRUE	345727	41.9706375346509	ANGPT1.CPXM1
561	rs3111307	T	C	T	C	0.0783632	0.029375	0.936055	0.9001352	FALSE	FALSE	FALSE	finngen_R11_HCC	Hepatocellular carcinoma || id:finngen_R11_HCC	0.0950107	0.757188	7	153274684	0.0137788	41669	1.3e-08	ANGPT1	CPXM1	TRUE	reported	ANGPT1.CPXM1	textfile	2	1	TRUE	345727	32.3445811732173	ANGPT1.CPXM1
562	rs35979828	C	T	C	T	-0.0780889	-0.202752	0.932272	0.9733926	FALSE	FALSE	FALSE	finngen_R11_HCC	Hepatocellular carcinoma || id:finngen_R11_HCC	0.19971	0.309995	12	54685880	0.0136461	41719	1.06e-08	ANGPT1	CPXM1	TRUE	reported	ANGPT1.CPXM1	textfile	2	1	TRUE	345727	32.7462453427861	ANGPT1.CPXM1
563	rs3792366	G	A	G	A	0.0677677	-0.0639373	0.416063	0.361679	FALSE	FALSE	FALSE	finngen_R11_HCC	Hepatocellular carcinoma || id:finngen_R11_HCC	0.0596022	0.283391	3	122839876	0.00705492	41724	7.97e-22	ANGPT1	CPXM1	TRUE	reported	ANGPT1.CPXM1	textfile	2	1	TRUE	345727	92.2701667673146	ANGPT1.CPXM1
564	rs6037402	A	G	A	G	0.60272	0.0639182	0.939659	0.9285714	FALSE	FALSE	FALSE	finngen_R11_HCC	Hepatocellular carcinoma || id:finngen_R11_HCC	0.109455	0.559242	20	2757862	0.0146654	41731	1e-200	ANGPT1	CPXM1	TRUE	reported	ANGPT1.CPXM1	textfile	2	1	TRUE	345727	1689.05339910472	ANGPT1.CPXM1
565	rs6045989	G	A	G	A	0.05985	-0.0465221	0.643617	0.686397	FALSE	FALSE	FALSE	finngen_R11_HCC	Hepatocellular carcinoma || id:finngen_R11_HCC	0.0629116	0.459614	20	19292926	0.00723046	41691	1.3e-16	ANGPT1	CPXM1	TRUE	reported	ANGPT1.CPXM1	textfile	2	1	TRUE	345727	68.5167025323505	ANGPT1.CPXM1
566	rs6084190	G	C	G	C	-0.22835	-0.0867086	0.981203	0.9536849	FALSE	TRUE	FALSE	finngen_R11_HCC	Hepatocellular carcinoma || id:finngen_R11_HCC	0.143708	0.546265	20	2870839	0.0246317	41738	1.94e-20	ANGPT1	CPXM1	TRUE	reported	ANGPT1.CPXM1	textfile	2	1	TRUE	345727	85.943544099202	ANGPT1.CPXM1
567	rs6993770	A	T	A	T	-0.106071	-0.0554928	0.708724	0.761193	FALSE	TRUE	FALSE	finngen_R11_HCC	Hepatocellular carcinoma || id:finngen_R11_HCC	0.0692467	0.422913	8	106581528	0.00763611	41746	9.03e-44	ANGPT1	CPXM1	TRUE	reported	ANGPT1.CPXM1	textfile	2	1	TRUE	345727	192.951862366209	ANGPT1.CPXM1
568	rs7080386	C	A	C	A	0.0771272	0.0872194	0.585646	0.632184	FALSE	FALSE	FALSE	finngen_R11_HCC	Hepatocellular carcinoma || id:finngen_R11_HCC	0.0593916	0.141955	10	65048306	0.00701926	41769	4.77e-28	ANGPT1	CPXM1	TRUE	reported	ANGPT1.CPXM1	textfile	2	1	TRUE	345727	120.734801260071	ANGPT1.CPXM1
569	rs7382297	T	G	T	G	0.161054	0.0529536	0.154805	0.156814	FALSE	FALSE	FALSE	finngen_R11_HCC	Hepatocellular carcinoma || id:finngen_R11_HCC	0.0809361	0.512942	6	31247067	0.00943342	41716	3.95e-65	ANGPT1	CPXM1	TRUE	reported	ANGPT1.CPXM1	textfile	2	1	TRUE	345727	291.477267595832	ANGPT1.CPXM1
570	rs74180375	G	A	G	A	-0.245468	0.156049	0.952728	0.9699701	FALSE	FALSE	FALSE	finngen_R11_HCC	Hepatocellular carcinoma || id:finngen_R11_HCC	0.158543	0.324985	20	2784259	0.0158886	41714	1.07e-53	ANGPT1	CPXM1	TRUE	reported	ANGPT1.CPXM1	textfile	2	1	TRUE	345727	238.681360594173	ANGPT1.CPXM1
571	rs75037416	C	T	C	T	-0.187877	-0.850115	0.976251	0.9893042	FALSE	FALSE	FALSE	finngen_R11_HCC	Hepatocellular carcinoma || id:finngen_R11_HCC	0.383021	0.0264527	8	108354079	0.0216423	41768	4.06e-18	ANGPT1	CPXM1	TRUE	reported	ANGPT1.CPXM1	textfile	2	1	TRUE	345727	75.3599163911152	ANGPT1.CPXM1
572	rs755109	T	C	T	C	0.0393533	0.0739309	0.644741	0.618227	FALSE	FALSE	FALSE	finngen_R11_HCC	Hepatocellular carcinoma || id:finngen_R11_HCC	0.0595868	0.214707	9	100696203	0.00718049	41728	4.26e-08	ANGPT1	CPXM1	TRUE	reported	ANGPT1.CPXM1	textfile	2	1	TRUE	345727	30.0368336392086	ANGPT1.CPXM1
573	rs7767891	C	T	C	T	-0.0408096	0.0320768	0.42702	0.363009	FALSE	FALSE	FALSE	finngen_R11_HCC	Hepatocellular carcinoma || id:finngen_R11_HCC	0.0606686	0.596998	6	163809757	0.00699153	41685	5.35e-09	ANGPT1	CPXM1	TRUE	reported	ANGPT1.CPXM1	textfile	2	1	TRUE	345727	34.0706347708802	ANGPT1.CPXM1
574	rs78279794	T	C	T	C	0.127874	-0.195257	0.955985	0.9551241	FALSE	FALSE	FALSE	finngen_R11_HCC	Hepatocellular carcinoma || id:finngen_R11_HCC	0.151782	0.198292	8	108432313	0.0166588	41667	1.68e-14	ANGPT1	CPXM1	TRUE	reported	ANGPT1.CPXM1	textfile	2	1	TRUE	345727	58.9219447425704	ANGPT1.CPXM1
575	rs10013187	C	A	C	A	-0.0484823	-0.0299577	0.46285	0.491912	FALSE	FALSE	FALSE	finngen_R11_HCC	Hepatocellular carcinoma || id:finngen_R11_HCC	0.0577843	0.60415	4	102821550	0.00688655	42056	1.95e-12	CCL5	TFPI	TRUE	reported	CCL5.TFPI	textfile	2	1	TRUE	345727	49.5636200509321	CCL5.TFPI
576	rs102275	T	C	T	C	0.0403165	0.0537175	0.644737	0.593554	FALSE	FALSE	FALSE	finngen_R11_HCC	Hepatocellular carcinoma || id:finngen_R11_HCC	0.0585937	0.359258	11	61557803	0.00714766	42340	1.71e-08	CCL5	TFPI	TRUE	reported	CCL5.TFPI	textfile	2	1	TRUE	345727	31.8154355938626	CCL5.TFPI
577	rs10919615	C	T	C	T	0.0527613	0.0514	0.244944	0.270221	FALSE	FALSE	FALSE	finngen_R11_HCC	Hepatocellular carcinoma || id:finngen_R11_HCC	0.0659585	0.435816	1	198974904	0.00799745	42349	4.24e-11	CCL5	TFPI	TRUE	reported	CCL5.TFPI	textfile	2	1	TRUE	345727	43.523910472235	CCL5.TFPI
578	rs12814720	C	A	C	A	-0.0570743	0.0391858	0.517289	0.551331	FALSE	FALSE	FALSE	finngen_R11_HCC	Hepatocellular carcinoma || id:finngen_R11_HCC	0.0583227	0.501662	12	6294417	0.0068438	42343	7.68e-17	CCL5	TFPI	TRUE	reported	CCL5.TFPI	textfile	2	1	TRUE	345727	69.5483079616667	CCL5.TFPI
579	rs13236689	T	G	T	G	0.054496	-0.0084455	0.581106	0.563437	FALSE	FALSE	FALSE	finngen_R11_HCC	Hepatocellular carcinoma || id:finngen_R11_HCC	0.0583455	0.884908	7	80236014	0.0069361	42377	4.03e-15	CCL5	TFPI	TRUE	reported	CCL5.TFPI	textfile	2	1	TRUE	345727	61.7303246230402	CCL5.TFPI
580	rs13339274	C	T	C	T	0.0665502	0.0199293	0.857746	0.869976	FALSE	FALSE	FALSE	finngen_R11_HCC	Hepatocellular carcinoma || id:finngen_R11_HCC	0.0852434	0.815145	16	81875559	0.00972456	42308	7.83e-12	CCL5	TFPI	TRUE	reported	CCL5.TFPI	textfile	2	1	TRUE	345727	46.8337366429371	CCL5.TFPI
581	rs13412535	G	A	G	A	-0.0579649	0.0993137	0.774226	0.811942	FALSE	FALSE	FALSE	finngen_R11_HCC	Hepatocellular carcinoma || id:finngen_R11_HCC	0.0727415	0.17216	2	224874874	0.0082709	41136	2.45e-12	CCL5	TFPI	TRUE	reported	CCL5.TFPI	textfile	2	1	TRUE	345727	49.1161867484776	CCL5.TFPI
582	rs1354034	T	C	T	C	0.0739456	-0.020426	0.407767	0.293403	FALSE	FALSE	FALSE	finngen_R11_HCC	Hepatocellular carcinoma || id:finngen_R11_HCC	0.0636323	0.748211	3	56849749	0.00697772	42313	3.31e-26	CCL5	TFPI	TRUE	reported	CCL5.TFPI	textfile	2	1	TRUE	345727	112.304613604182	CCL5.TFPI
583	rs151233	C	T	C	T	0.0655479	-0.148873	0.864347	0.863653	FALSE	FALSE	FALSE	finngen_R11_HCC	Hepatocellular carcinoma || id:finngen_R11_HCC	0.0892741	0.095396	16	28506428	0.0102304	42374	1.5e-10	CCL5	TFPI	TRUE	reported	CCL5.TFPI	textfile	2	1	TRUE	345727	41.0518124180876	CCL5.TFPI
584	rs1613662	G	A	G	A	-0.114197	-0.052878	0.166968	0.117406	FALSE	FALSE	FALSE	finngen_R11_HCC	Hepatocellular carcinoma || id:finngen_R11_HCC	0.0879045	0.547481	19	55536595	0.00921808	42394	3.48e-35	CCL5	TFPI	TRUE	reported	CCL5.TFPI	textfile	2	1	TRUE	345727	153.471749613479	CCL5.TFPI
585	rs274546	A	G	A	G	0.0451438	0.113854	0.372663	0.520525	FALSE	FALSE	FALSE	finngen_R11_HCC	Hepatocellular carcinoma || id:finngen_R11_HCC	0.0581633	0.050291	5	131699867	0.00711506	42363	2.25e-10	CCL5	TFPI	TRUE	reported	CCL5.TFPI	textfile	2	1	TRUE	345727	40.2567854389298	CCL5.TFPI
586	rs342239	T	C	T	C	0.0393455	0.0183938	0.569894	0.559931	FALSE	FALSE	FALSE	finngen_R11_HCC	Hepatocellular carcinoma || id:finngen_R11_HCC	0.0582319	0.752101	7	106336902	0.00687298	42387	1.04e-08	CCL5	TFPI	TRUE	reported	CCL5.TFPI	textfile	2	1	TRUE	345727	32.7717759493297	CCL5.TFPI
587	rs4796105	A	C	A	C	-0.235374	-1.32395e-05	0.817648	0.842406	FALSE	FALSE	FALSE	finngen_R11_HCC	Hepatocellular carcinoma || id:finngen_R11_HCC	0.0798136	0.999868	17	34085967	0.00901934	42326	6.04e-149	CCL5	TFPI	TRUE	reported	CCL5.TFPI	textfile	2	1	TRUE	345727	681.031905172765	CCL5.TFPI
588	rs4938642	G	C	G	C	0.0751548	-0.0146976	0.921273	0.9697318	FALSE	TRUE	FALSE	finngen_R11_HCC	Hepatocellular carcinoma || id:finngen_R11_HCC	0.169847	0.931042	11	119099906	0.0131866	42363	1.21e-08	CCL5	TFPI	TRUE	reported	CCL5.TFPI	textfile	2	1	TRUE	345727	32.4823754341037	CCL5.TFPI
589	rs6045989	G	A	G	A	0.0569093	-0.0465221	0.643617	0.686397	FALSE	FALSE	FALSE	finngen_R11_HCC	Hepatocellular carcinoma || id:finngen_R11_HCC	0.0629116	0.459614	20	19292926	0.00715436	42327	1.84e-15	CCL5	TFPI	TRUE	reported	CCL5.TFPI	textfile	2	1	TRUE	345727	63.2739443453584	CCL5.TFPI
590	rs61751937	G	C	G	C	0.116111	-0.123774	0.971393	0.9540037	FALSE	TRUE	FALSE	finngen_R11_HCC	Hepatocellular carcinoma || id:finngen_R11_HCC	0.146649	0.398661	9	113312231	0.0205816	42277	1.7e-08	CCL5	TFPI	TRUE	reported	CCL5.TFPI	textfile	2	1	TRUE	345727	31.8264694027603	CCL5.TFPI
591	rs619739	T	C	T	C	-0.0748421	0.0494551	0.480064	0.341666	FALSE	FALSE	FALSE	finngen_R11_HCC	Hepatocellular carcinoma || id:finngen_R11_HCC	0.06151	0.421387	10	38318975	0.00683185	42278	6.86e-28	CCL5	TFPI	TRUE	reported	CCL5.TFPI	textfile	2	1	TRUE	345727	120.009405666312	CCL5.TFPI
592	rs61978213	G	A	G	A	0.106999	-0.125282	0.960016	0.9795293	FALSE	FALSE	FALSE	finngen_R11_HCC	Hepatocellular carcinoma || id:finngen_R11_HCC	0.221435	0.571548	14	70653758	0.0170543	42410	3.55e-10	CCL5	TFPI	TRUE	reported	CCL5.TFPI	textfile	2	1	TRUE	345727	39.3633127703437	CCL5.TFPI
593	rs6993770	A	T	A	T	-0.0899579	-0.0554928	0.708724	0.761193	FALSE	TRUE	FALSE	finngen_R11_HCC	Hepatocellular carcinoma || id:finngen_R11_HCC	0.0692467	0.422913	8	106581528	0.0075578	42381	1.29e-32	CCL5	TFPI	TRUE	reported	CCL5.TFPI	textfile	2	1	TRUE	345727	141.673240274909	CCL5.TFPI
594	rs7080386	C	A	C	A	0.129479	0.0872194	0.585646	0.632184	FALSE	FALSE	FALSE	finngen_R11_HCC	Hepatocellular carcinoma || id:finngen_R11_HCC	0.0593916	0.141955	10	65048306	0.00692003	42404	8.34e-78	CCL5	TFPI	TRUE	reported	CCL5.TFPI	textfile	2	1	TRUE	345727	350.092428796245	CCL5.TFPI
595	rs7190551	G	A	G	A	0.0532302	0.0260119	0.81766	0.849905	FALSE	FALSE	FALSE	finngen_R11_HCC	Hepatocellular carcinoma || id:finngen_R11_HCC	0.0804138	0.746335	16	9032015	0.00901595	42203	3.57e-09	CCL5	TFPI	TRUE	reported	CCL5.TFPI	textfile	2	1	TRUE	345727	34.8572568619955	CCL5.TFPI
596	rs7586970	T	C	T	C	-0.121446	0.0100923	0.703545	0.690193	FALSE	FALSE	FALSE	finngen_R11_HCC	Hepatocellular carcinoma || id:finngen_R11_HCC	0.0627321	0.872188	2	188343497	0.00751047	42406	1.23e-58	CCL5	TFPI	TRUE	reported	CCL5.TFPI	textfile	2	1	TRUE	345727	261.476220662867	CCL5.TFPI
597	rs7641175	G	A	G	A	-0.0529691	-0.133606	0.215488	0.192392	FALSE	FALSE	FALSE	finngen_R11_HCC	Hepatocellular carcinoma || id:finngen_R11_HCC	0.0707723	0.05905	3	18311412	0.00835165	42380	2.29e-10	CCL5	TFPI	TRUE	reported	CCL5.TFPI	textfile	2	1	TRUE	345727	40.2254226938787	CCL5.TFPI
598	rs9376090	T	C	T	C	0.0433777	-0.0285601	0.749698	0.660591	FALSE	FALSE	FALSE	finngen_R11_HCC	Hepatocellular carcinoma || id:finngen_R11_HCC	0.0615432	0.6426	6	135411228	0.00784104	42388	3.18e-08	CCL5	TFPI	TRUE	reported	CCL5.TFPI	textfile	2	1	TRUE	345727	30.6045292002285	CCL5.TFPI
599	rs10013187	C	A	C	A	-0.0430938	-0.0299577	0.46285	0.491912	FALSE	FALSE	FALSE	finngen_R11_HCC	Hepatocellular carcinoma || id:finngen_R11_HCC	0.0577843	0.60415	4	102821550	0.00691398	41950	4.62e-10	ERBIN	YES1	TRUE	reported	ERBIN.YES1	textfile	2	1	TRUE	345727	38.8484186843782	ERBIN.YES1
600	rs11079346	T	C	T	C	-0.0424968	-0.0215179	0.712603	0.692685	FALSE	FALSE	FALSE	finngen_R11_HCC	Hepatocellular carcinoma || id:finngen_R11_HCC	0.0630818	0.73302	17	56383744	0.00756996	42252	1.99e-08	ERBIN	YES1	TRUE	reported	ERBIN.YES1	textfile	2	1	TRUE	345727	31.5155788776203	ERBIN.YES1
601	rs12970623	G	A	G	A	-0.162853	0.0423276	0.57984	0.579951	FALSE	FALSE	FALSE	finngen_R11_HCC	Hepatocellular carcinoma || id:finngen_R11_HCC	0.058568	0.469858	18	729159	0.0068941	42241	1.43e-122	ERBIN	YES1	TRUE	reported	ERBIN.YES1	textfile	2	1	TRUE	345727	558.002788741488	ERBIN.YES1
602	rs1354034	T	C	T	C	0.0731929	-0.020426	0.407767	0.293403	FALSE	FALSE	FALSE	finngen_R11_HCC	Hepatocellular carcinoma || id:finngen_R11_HCC	0.0636323	0.748211	3	56849749	0.00699647	42197	1.4e-25	ERBIN	YES1	TRUE	reported	ERBIN.YES1	textfile	2	1	TRUE	345727	109.440975912378	ERBIN.YES1
603	rs1613662	G	A	G	A	-0.0680643	-0.052878	0.166968	0.117406	FALSE	FALSE	FALSE	finngen_R11_HCC	Hepatocellular carcinoma || id:finngen_R11_HCC	0.0879045	0.547481	19	55536595	0.00924609	42275	1.85e-13	ERBIN	YES1	TRUE	reported	ERBIN.YES1	textfile	2	1	TRUE	345727	54.1904218575483	ERBIN.YES1
604	rs1801690	C	G	C	G	0.156986	0.0242148	0.946562	0.9228243	FALSE	TRUE	FALSE	finngen_R11_HCC	Hepatocellular carcinoma || id:finngen_R11_HCC	0.107072	0.821081	17	64208285	0.0148052	42265	3.1e-26	ERBIN	YES1	TRUE	reported	ERBIN.YES1	textfile	2	1	TRUE	345727	112.432868374338	ERBIN.YES1
605	rs2497306	A	C	A	C	-0.0412557	0.037768	0.519284	0.481258	FALSE	FALSE	FALSE	finngen_R11_HCC	Hepatocellular carcinoma || id:finngen_R11_HCC	0.0581979	0.516366	10	94485211	0.00682982	42238	1.55e-09	ERBIN	YES1	TRUE	reported	ERBIN.YES1	textfile	2	1	TRUE	345727	36.4879450076417	ERBIN.YES1
606	rs2561192	A	G	A	G	-0.0429968	0.0473528	0.399952	0.321353	FALSE	FALSE	FALSE	finngen_R11_HCC	Hepatocellular carcinoma || id:finngen_R11_HCC	0.0625768	0.449221	5	65115549	0.00708855	41880	1.33e-09	ERBIN	YES1	TRUE	reported	ERBIN.YES1	textfile	2	1	TRUE	345727	36.7923438575588	ERBIN.YES1
607	rs2868382	G	T	G	T	-0.040545	-0.0535706	0.657244	0.5611	FALSE	FALSE	FALSE	finngen_R11_HCC	Hepatocellular carcinoma || id:finngen_R11_HCC	0.0585521	0.360233	4	83537306	0.00727007	42171	2.46e-08	ERBIN	YES1	TRUE	reported	ERBIN.YES1	textfile	2	1	TRUE	345727	31.102652239861	ERBIN.YES1
608	rs4783186	T	C	T	C	-0.0580547	-0.0196346	0.127303	0.155237	FALSE	FALSE	FALSE	finngen_R11_HCC	Hepatocellular carcinoma || id:finngen_R11_HCC	0.0793174	0.804487	16	85415734	0.0103135	42278	1.82e-08	ERBIN	YES1	TRUE	reported	ERBIN.YES1	textfile	2	1	TRUE	345727	31.6856502784222	ERBIN.YES1
609	rs7190551	G	A	G	A	0.0545055	0.0260119	0.81766	0.849905	FALSE	FALSE	FALSE	finngen_R11_HCC	Hepatocellular carcinoma || id:finngen_R11_HCC	0.0804138	0.746335	16	9032015	0.00905056	42085	1.73e-09	ERBIN	YES1	TRUE	reported	ERBIN.YES1	textfile	2	1	TRUE	345727	36.2685131861242	ERBIN.YES1
610	rs7244515	C	T	C	T	-0.131899	0.0947572	0.908387	0.9056377	FALSE	FALSE	FALSE	finngen_R11_HCC	Hepatocellular carcinoma || id:finngen_R11_HCC	0.0953591	0.320375	18	647388	0.0122096	42267	3.62e-27	ERBIN	YES1	TRUE	reported	ERBIN.YES1	textfile	2	1	TRUE	345727	116.702492970605	ERBIN.YES1
611	rs8075292	A	G	A	G	0.0411513	0.0643849	0.338254	0.334135	FALSE	FALSE	FALSE	finngen_R11_HCC	Hepatocellular carcinoma || id:finngen_R11_HCC	0.0621874	0.300512	17	64332733	0.00727379	42083	1.55e-08	ERBIN	YES1	TRUE	reported	ERBIN.YES1	textfile	2	1	TRUE	345727	32.0070465844688	ERBIN.YES1
612	rs964184	G	C	G	C	-0.0633424	-0.149883	0.137299	0.128079	FALSE	TRUE	FALSE	finngen_R11_HCC	Hepatocellular carcinoma || id:finngen_R11_HCC	0.0819003	0.0672404	11	116648917	0.0101078	42248	3.72e-10	ERBIN	YES1	TRUE	reported	ERBIN.YES1	textfile	2	1	TRUE	345727	39.2713425718645	ERBIN.YES1
613	rs10013187	C	A	C	A	0.0591028	-0.0299577	0.46285	0.491912	FALSE	FALSE	FALSE	finngen_R11_HCC	Hepatocellular carcinoma || id:finngen_R11_HCC	0.0577843	0.60415	4	102821550	0.00695798	40974	2.06e-17	AIFM1	EGF	TRUE	reported	AIFM1.EGF	textfile	2	1	TRUE	345727	72.1522302876486	AIFM1.EGF
614	rs10740118	G	C	G	C	-0.0709301	0.0970109	0.583397	0.632641	FALSE	TRUE	FALSE	finngen_R11_HCC	Hepatocellular carcinoma || id:finngen_R11_HCC	0.0593904	0.102376	10	65101207	0.00701555	41311	5.3e-24	AIFM1	EGF	TRUE	reported	AIFM1.EGF	textfile	2	1	TRUE	345727	102.220428196663	AIFM1.EGF
615	rs10990535	C	T	C	T	0.0680331	0.108339	0.763342	0.75373	FALSE	FALSE	FALSE	finngen_R11_HCC	Hepatocellular carcinoma || id:finngen_R11_HCC	0.0655152	0.0981974	9	99091009	0.00812658	41188	5.86e-17	AIFM1	EGF	TRUE	reported	AIFM1.EGF	textfile	2	1	TRUE	345727	70.0849698696101	AIFM1.EGF
616	rs13236689	T	G	T	G	-0.0432261	-0.0084455	0.581106	0.563437	FALSE	FALSE	FALSE	finngen_R11_HCC	Hepatocellular carcinoma || id:finngen_R11_HCC	0.0583455	0.884908	7	80236014	0.00702191	41280	7.53e-10	AIFM1	EGF	TRUE	reported	AIFM1.EGF	textfile	2	1	TRUE	345727	37.8949719612514	AIFM1.EGF
617	rs13339274	C	T	C	T	-0.0728457	0.0199293	0.857746	0.869976	FALSE	FALSE	FALSE	finngen_R11_HCC	Hepatocellular carcinoma || id:finngen_R11_HCC	0.0852434	0.815145	16	81875559	0.00984856	41210	1.42e-13	AIFM1	EGF	TRUE	reported	AIFM1.EGF	textfile	2	1	TRUE	345727	54.7094528877735	AIFM1.EGF
618	rs13412535	G	A	G	A	0.0598775	0.0993137	0.774226	0.811942	FALSE	FALSE	FALSE	finngen_R11_HCC	Hepatocellular carcinoma || id:finngen_R11_HCC	0.0727415	0.17216	2	224874874	0.00835685	40062	7.91e-13	AIFM1	EGF	TRUE	reported	AIFM1.EGF	textfile	2	1	TRUE	345727	51.3383734675657	AIFM1.EGF
619	rs1354034	T	C	T	C	-0.0954467	-0.020426	0.407767	0.293403	FALSE	FALSE	FALSE	finngen_R11_HCC	Hepatocellular carcinoma || id:finngen_R11_HCC	0.0636323	0.748211	3	56849749	0.00705286	41215	1.23e-41	AIFM1	EGF	TRUE	reported	AIFM1.EGF	textfile	2	1	TRUE	345727	183.143415350992	AIFM1.EGF
620	rs1613662	G	A	G	A	0.129976	-0.052878	0.166968	0.117406	FALSE	FALSE	FALSE	finngen_R11_HCC	Hepatocellular carcinoma || id:finngen_R11_HCC	0.0879045	0.547481	19	55536595	0.00930906	41295	3.34e-44	AIFM1	EGF	TRUE	reported	AIFM1.EGF	textfile	2	1	TRUE	345727	194.946155945224	AIFM1.EGF
621	rs2043085	T	C	T	C	-0.0430677	0.0571034	0.396971	0.430213	FALSE	FALSE	FALSE	finngen_R11_HCC	Hepatocellular carcinoma || id:finngen_R11_HCC	0.0586205	0.329997	15	58680954	0.00712858	41272	1.54e-09	AIFM1	EGF	TRUE	reported	AIFM1.EGF	textfile	2	1	TRUE	345727	36.5003730173152	AIFM1.EGF
622	rs342239	T	C	T	C	-0.0448344	0.0183938	0.569894	0.559931	FALSE	FALSE	FALSE	finngen_R11_HCC	Hepatocellular carcinoma || id:finngen_R11_HCC	0.0582319	0.752101	7	106336902	0.00694952	41289	1.12e-10	AIFM1	EGF	TRUE	reported	AIFM1.EGF	textfile	2	1	TRUE	345727	41.6210570770318	AIFM1.EGF
623	rs3744010	G	A	G	A	-0.0478482	-0.123119	0.750915	0.802428	FALSE	FALSE	FALSE	finngen_R11_HCC	Hepatocellular carcinoma || id:finngen_R11_HCC	0.0752675	0.101892	17	73840243	0.00802072	41300	2.46e-09	AIFM1	EGF	TRUE	reported	AIFM1.EGF	textfile	2	1	TRUE	345727	35.5880750932753	AIFM1.EGF
624	rs429150	T	C	T	C	0.042365	0.0405738	0.549294	0.47619	FALSE	FALSE	FALSE	finngen_R11_HCC	Hepatocellular carcinoma || id:finngen_R11_HCC	0.0582613	0.486171	6	32075563	0.00693604	41229	1.02e-09	AIFM1	EGF	TRUE	reported	AIFM1.EGF	textfile	2	1	TRUE	345727	37.3070787085083	AIFM1.EGF
625	rs4406875	A	G	A	G	0.039379	0.0375886	0.47078	0.504862	FALSE	FALSE	FALSE	finngen_R11_HCC	Hepatocellular carcinoma || id:finngen_R11_HCC	0.0583206	0.519241	12	90394717	0.00691317	41268	1.23e-08	AIFM1	EGF	TRUE	reported	AIFM1.EGF	textfile	2	1	TRUE	345727	32.447025749992	AIFM1.EGF
626	rs4444903	A	G	A	G	-0.167959	-0.0139266	0.582624	0.622332	FALSE	FALSE	FALSE	finngen_R11_HCC	Hepatocellular carcinoma || id:finngen_R11_HCC	0.0601178	0.816806	4	110834110	0.00707414	41021	8.98e-124	AIFM1	EGF	TRUE	reported	AIFM1.EGF	textfile	2	1	TRUE	345727	563.714569674738	AIFM1.EGF
627	rs56043070	G	A	G	A	-0.0827564	0.0351852	0.929981	0.9490389	FALSE	FALSE	FALSE	finngen_R11_HCC	Hepatocellular carcinoma || id:finngen_R11_HCC	0.128953	0.784966	1	247719769	0.0132949	41320	4.87e-10	AIFM1	EGF	TRUE	reported	AIFM1.EGF	textfile	2	1	TRUE	345727	38.7465492115342	AIFM1.EGF
628	rs6045989	G	A	G	A	-0.0470149	-0.0465221	0.643617	0.686397	FALSE	FALSE	FALSE	finngen_R11_HCC	Hepatocellular carcinoma || id:finngen_R11_HCC	0.0629116	0.459614	20	19292926	0.0072376	41225	8.35e-11	AIFM1	EGF	TRUE	reported	AIFM1.EGF	textfile	2	1	TRUE	345727	42.1970294351905	AIFM1.EGF
629	rs6665414	A	G	A	G	0.0386246	-0.0413271	0.564733	0.624067	FALSE	FALSE	FALSE	finngen_R11_HCC	Hepatocellular carcinoma || id:finngen_R11_HCC	0.0597818	0.489378	1	236207772	0.006978	41258	3.13e-08	AIFM1	EGF	TRUE	reported	AIFM1.EGF	textfile	2	1	TRUE	345727	30.6383984263362	AIFM1.EGF
630	rs6993770	A	T	A	T	0.052366	-0.0554928	0.708724	0.761193	FALSE	TRUE	FALSE	finngen_R11_HCC	Hepatocellular carcinoma || id:finngen_R11_HCC	0.0692467	0.422913	8	106581528	0.00765702	41281	8.09e-12	AIFM1	EGF	TRUE	reported	AIFM1.EGF	textfile	2	1	TRUE	345727	46.7712783147341	AIFM1.EGF
631	rs7190551	G	A	G	A	-0.056465	0.0260119	0.81766	0.849905	FALSE	FALSE	FALSE	finngen_R11_HCC	Hepatocellular carcinoma || id:finngen_R11_HCC	0.0804138	0.746335	16	9032015	0.0091223	41105	6.08e-10	AIFM1	EGF	TRUE	reported	AIFM1.EGF	textfile	2	1	TRUE	345727	38.3133356088771	AIFM1.EGF
632	rs10013187	C	A	C	A	-0.0677877	-0.0299577	0.46285	0.491912	FALSE	FALSE	FALSE	finngen_R11_HCC	Hepatocellular carcinoma || id:finngen_R11_HCC	0.0577843	0.60415	4	102821550	0.00691764	42067	1.2e-22	EGF	MPIG6B	TRUE	reported	EGF.MPIG6B	textfile	2	1	TRUE	345727	96.0253465440332	EGF.MPIG6B
633	rs10919615	C	T	C	T	0.0468665	0.0514	0.244944	0.270221	FALSE	FALSE	FALSE	finngen_R11_HCC	Hepatocellular carcinoma || id:finngen_R11_HCC	0.0659585	0.435816	1	198974904	0.00804143	42353	5.65e-09	EGF	MPIG6B	TRUE	reported	EGF.MPIG6B	textfile	2	1	TRUE	345727	33.9671001290727	EGF.MPIG6B
634	rs10990535	C	T	C	T	-0.108239	0.108339	0.763342	0.75373	FALSE	FALSE	FALSE	finngen_R11_HCC	Hepatocellular carcinoma || id:finngen_R11_HCC	0.0655152	0.0981974	9	99091009	0.00806818	42287	5.95e-41	EGF	MPIG6B	TRUE	reported	EGF.MPIG6B	textfile	2	1	TRUE	345727	179.976741701518	EGF.MPIG6B
635	rs11251677	G	A	G	A	-0.0571663	0.080293	0.861828	0.83816	FALSE	FALSE	FALSE	finngen_R11_HCC	Hepatocellular carcinoma || id:finngen_R11_HCC	0.076931	0.296624	10	3087829	0.00987611	42398	7.16e-09	EGF	MPIG6B	TRUE	reported	EGF.MPIG6B	textfile	2	1	TRUE	345727	33.504900401649	EGF.MPIG6B
636	rs11576415	C	G	C	G	-0.0714059	-0.151099	0.90235	0.888358	FALSE	TRUE	FALSE	finngen_R11_HCC	Hepatocellular carcinoma || id:finngen_R11_HCC	0.096941	0.119074	1	161182208	0.0113601	42433	3.3e-10	EGF	MPIG6B	TRUE	reported	EGF.MPIG6B	textfile	2	1	TRUE	345727	39.5097140041092	EGF.MPIG6B
637	rs13236689	T	G	T	G	0.0512562	-0.0084455	0.581106	0.563437	FALSE	FALSE	FALSE	finngen_R11_HCC	Hepatocellular carcinoma || id:finngen_R11_HCC	0.0583455	0.884908	7	80236014	0.00698001	42381	2.12e-13	EGF	MPIG6B	TRUE	reported	EGF.MPIG6B	textfile	2	1	TRUE	345727	53.9238288410625	EGF.MPIG6B
638	rs13339274	C	T	C	T	0.0924873	0.0199293	0.857746	0.869976	FALSE	FALSE	FALSE	finngen_R11_HCC	Hepatocellular carcinoma || id:finngen_R11_HCC	0.0852434	0.815145	16	81875559	0.0097903	42311	3.66e-21	EGF	MPIG6B	TRUE	reported	EGF.MPIG6B	textfile	2	1	TRUE	345727	89.2425975332885	EGF.MPIG6B
639	rs13412535	G	A	G	A	-0.0671373	0.0993137	0.774226	0.811942	FALSE	FALSE	FALSE	finngen_R11_HCC	Hepatocellular carcinoma || id:finngen_R11_HCC	0.0727415	0.17216	2	224874874	0.00831439	41137	6.94e-16	EGF	MPIG6B	TRUE	reported	EGF.MPIG6B	textfile	2	1	TRUE	345727	65.2029071034355	EGF.MPIG6B
640	rs1354034	T	C	T	C	0.0859148	-0.020426	0.407767	0.293403	FALSE	FALSE	FALSE	finngen_R11_HCC	Hepatocellular carcinoma || id:finngen_R11_HCC	0.0636323	0.748211	3	56849749	0.00701347	42318	1.92e-34	EGF	MPIG6B	TRUE	reported	EGF.MPIG6B	textfile	2	1	TRUE	345727	150.061775145704	EGF.MPIG6B
641	rs1613662	G	A	G	A	-0.155454	-0.052878	0.166968	0.117406	FALSE	FALSE	FALSE	finngen_R11_HCC	Hepatocellular carcinoma || id:finngen_R11_HCC	0.0879045	0.547481	19	55536595	0.00924701	42397	3.24e-63	EGF	MPIG6B	TRUE	reported	EGF.MPIG6B	textfile	2	1	TRUE	345727	282.618865179097	EGF.MPIG6B
642	rs1684053	G	T	G	T	0.0539439	0.0815328	0.832149	0.780917	FALSE	FALSE	FALSE	finngen_R11_HCC	Hepatocellular carcinoma || id:finngen_R11_HCC	0.0686328	0.23485	15	65191448	0.00931866	42349	7.14e-09	EGF	MPIG6B	TRUE	reported	EGF.MPIG6B	textfile	2	1	TRUE	345727	33.510256368906	EGF.MPIG6B
643	rs1787166	T	G	T	G	-0.0447216	-0.124197	0.257238	0.158917	FALSE	FALSE	FALSE	finngen_R11_HCC	Hepatocellular carcinoma || id:finngen_R11_HCC	0.0757359	0.101033	18	9621305	0.00783532	42339	1.15e-08	EGF	MPIG6B	TRUE	reported	EGF.MPIG6B	textfile	2	1	TRUE	345727	32.5777577552259	EGF.MPIG6B
644	rs2844532	G	C	G	C	-0.0568231	-0.00107938	0.810516	0.844007	FALSE	TRUE	FALSE	finngen_R11_HCC	Hepatocellular carcinoma || id:finngen_R11_HCC	0.0800462	0.989241	6	31351175	0.00884407	42420	1.33e-10	EGF	MPIG6B	TRUE	reported	EGF.MPIG6B	textfile	2	1	TRUE	345727	41.2805527157214	EGF.MPIG6B
645	rs4330455	T	C	T	C	0.0558611	0.119528	0.451718	0.632612	FALSE	FALSE	FALSE	finngen_R11_HCC	Hepatocellular carcinoma || id:finngen_R11_HCC	0.0594123	0.0442374	5	131586349	0.00695518	42277	9.87e-16	EGF	MPIG6B	TRUE	reported	EGF.MPIG6B	textfile	2	1	TRUE	345727	64.5063128991139	EGF.MPIG6B
646	rs4444903	A	G	A	G	0.279823	-0.0139266	0.582624	0.622332	FALSE	FALSE	FALSE	finngen_R11_HCC	Hepatocellular carcinoma || id:finngen_R11_HCC	0.0601178	0.816806	4	110834110	0.00694811	42116	1e-200	EGF	MPIG6B	TRUE	reported	EGF.MPIG6B	textfile	2	1	TRUE	345727	1621.93500108068	EGF.MPIG6B
647	rs6045989	G	A	G	A	0.0709802	-0.0465221	0.643617	0.686397	FALSE	FALSE	FALSE	finngen_R11_HCC	Hepatocellular carcinoma || id:finngen_R11_HCC	0.0629116	0.459614	20	19292926	0.00719143	42330	5.94e-23	EGF	MPIG6B	TRUE	reported	EGF.MPIG6B	textfile	2	1	TRUE	345727	97.4190572554951	EGF.MPIG6B
648	rs61751937	G	C	G	C	0.116709	-0.123774	0.971393	0.9540037	FALSE	TRUE	FALSE	finngen_R11_HCC	Hepatocellular carcinoma || id:finngen_R11_HCC	0.146649	0.398661	9	113312231	0.0207141	42279	1.77e-08	EGF	MPIG6B	TRUE	reported	EGF.MPIG6B	textfile	2	1	TRUE	345727	31.7450897129214	EGF.MPIG6B
649	rs61978213	G	A	G	A	0.107052	-0.125282	0.960016	0.9795293	FALSE	FALSE	FALSE	finngen_R11_HCC	Hepatocellular carcinoma || id:finngen_R11_HCC	0.221435	0.571548	14	70653758	0.0171568	42415	4.43e-10	EGF	MPIG6B	TRUE	reported	EGF.MPIG6B	textfile	2	1	TRUE	345727	38.9329214498814	EGF.MPIG6B
650	rs67727505	T	C	T	C	0.0641387	-0.0287001	0.882237	0.9400238	FALSE	FALSE	FALSE	finngen_R11_HCC	Hepatocellular carcinoma || id:finngen_R11_HCC	0.123406	0.816098	4	110337281	0.010574	42354	1.32e-09	EGF	MPIG6B	TRUE	reported	EGF.MPIG6B	textfile	2	1	TRUE	345727	36.7927029520289	EGF.MPIG6B
651	rs6993770	A	T	A	T	-0.0589637	-0.0554928	0.708724	0.761193	FALSE	TRUE	FALSE	finngen_R11_HCC	Hepatocellular carcinoma || id:finngen_R11_HCC	0.0692467	0.422913	8	106581528	0.00760656	42384	9.27e-15	EGF	MPIG6B	TRUE	reported	EGF.MPIG6B	textfile	2	1	TRUE	345727	60.0887078707993	EGF.MPIG6B
652	rs7080386	C	A	C	A	0.0749781	0.0872194	0.585646	0.632184	FALSE	FALSE	FALSE	finngen_R11_HCC	Hepatocellular carcinoma || id:finngen_R11_HCC	0.0593916	0.141955	10	65048306	0.00697366	42409	6.31e-27	EGF	MPIG6B	TRUE	reported	EGF.MPIG6B	textfile	2	1	TRUE	345727	115.597202102595	EGF.MPIG6B
653	rs7190551	G	A	G	A	0.0514471	0.0260119	0.81766	0.849905	FALSE	FALSE	FALSE	finngen_R11_HCC	Hepatocellular carcinoma || id:finngen_R11_HCC	0.0804138	0.746335	16	9032015	0.00906344	42203	1.39e-08	EGF	MPIG6B	TRUE	reported	EGF.MPIG6B	textfile	2	1	TRUE	345727	32.2207518607971	EGF.MPIG6B
654	rs7641175	G	A	G	A	-0.0547543	-0.133606	0.215488	0.192392	FALSE	FALSE	FALSE	finngen_R11_HCC	Hepatocellular carcinoma || id:finngen_R11_HCC	0.0707723	0.05905	3	18311412	0.0083909	42386	6.86e-11	EGF	MPIG6B	TRUE	reported	EGF.MPIG6B	textfile	2	1	TRUE	345727	42.5813446470875	EGF.MPIG6B
655	rs78909033	G	A	G	A	-0.0676313	-0.0933281	0.871403	0.859239	FALSE	FALSE	FALSE	finngen_R11_HCC	Hepatocellular carcinoma || id:finngen_R11_HCC	0.0861344	0.278579	2	241510903	0.0101152	42275	2.32e-11	EGF	MPIG6B	TRUE	reported	EGF.MPIG6B	textfile	2	1	TRUE	345727	44.7040142216248	EGF.MPIG6B
656	rs10013187	C	A	C	A	-0.0533896	-0.0299577	0.46285	0.491912	FALSE	FALSE	FALSE	finngen_R11_HCC	Hepatocellular carcinoma || id:finngen_R11_HCC	0.0577843	0.60415	4	102821550	0.0069353	41835	1.41e-14	PDGFA	PRSS27	TRUE	reported	PDGFA.PRSS27	textfile	2	1	TRUE	345727	59.2628905016967	PDGFA.PRSS27
657	rs10740118	G	C	G	C	0.115	0.0970109	0.583397	0.632641	FALSE	TRUE	FALSE	finngen_R11_HCC	Hepatocellular carcinoma || id:finngen_R11_HCC	0.0593904	0.102376	10	65101207	0.00697246	42182	6.35e-61	PDGFA	PRSS27	TRUE	reported	PDGFA.PRSS27	textfile	2	1	TRUE	345727	272.034269553923	PDGFA.PRSS27
658	rs11064078	T	C	T	C	-0.0400106	0.0392869	0.517147	0.551489	FALSE	FALSE	FALSE	finngen_R11_HCC	Hepatocellular carcinoma || id:finngen_R11_HCC	0.0583157	0.500507	12	6294210	0.00689828	42057	6.68e-09	PDGFA	PRSS27	TRUE	reported	PDGFA.PRSS27	textfile	2	1	TRUE	345727	33.6409685962436	PDGFA.PRSS27
659	rs11596235	C	T	C	T	0.115851	-0.0500423	0.696719	0.711852	FALSE	FALSE	FALSE	finngen_R11_HCC	Hepatocellular carcinoma || id:finngen_R11_HCC	0.0648177	0.440086	10	104391034	0.00744248	41905	1.76e-54	PDGFA	PRSS27	TRUE	reported	PDGFA.PRSS27	textfile	2	1	TRUE	345727	242.306029539118	PDGFA.PRSS27
660	rs12643081	T	C	T	C	0.0412813	-0.0738082	0.317075	0.220033	FALSE	FALSE	FALSE	finngen_R11_HCC	Hepatocellular carcinoma || id:finngen_R11_HCC	0.0687161	0.282776	4	106019837	0.00740238	42135	2.47e-08	PDGFA	PRSS27	TRUE	reported	PDGFA.PRSS27	textfile	2	1	TRUE	345727	31.1002570867436	PDGFA.PRSS27
661	rs13236689	T	G	T	G	0.0445842	-0.0084455	0.581106	0.563437	FALSE	FALSE	FALSE	finngen_R11_HCC	Hepatocellular carcinoma || id:finngen_R11_HCC	0.0583455	0.884908	7	80236014	0.00698688	42146	1.78e-10	PDGFA	PRSS27	TRUE	reported	PDGFA.PRSS27	textfile	2	1	TRUE	345727	40.7188391203405	PDGFA.PRSS27
662	rs13339274	C	T	C	T	0.0800677	0.0199293	0.857746	0.869976	FALSE	FALSE	FALSE	finngen_R11_HCC	Hepatocellular carcinoma || id:finngen_R11_HCC	0.0852434	0.815145	16	81875559	0.00980119	42078	3.19e-16	PDGFA	PRSS27	TRUE	reported	PDGFA.PRSS27	textfile	2	1	TRUE	345727	66.7355263366259	PDGFA.PRSS27
663	rs1354034	T	C	T	C	0.100203	-0.020426	0.407767	0.293403	FALSE	FALSE	FALSE	finngen_R11_HCC	Hepatocellular carcinoma || id:finngen_R11_HCC	0.0636323	0.748211	3	56849749	0.00701907	42084	3.97e-46	PDGFA	PRSS27	TRUE	reported	PDGFA.PRSS27	textfile	2	1	TRUE	345727	203.799118484915	PDGFA.PRSS27
664	rs151233	C	T	C	T	0.0571069	-0.148873	0.864347	0.863653	FALSE	FALSE	FALSE	finngen_R11_HCC	Hepatocellular carcinoma || id:finngen_R11_HCC	0.0892741	0.095396	16	28506428	0.0102956	42145	2.93e-08	PDGFA	PRSS27	TRUE	reported	PDGFA.PRSS27	textfile	2	1	TRUE	345727	30.7661992673954	PDGFA.PRSS27
665	rs2388595	C	T	C	T	-0.0397506	-0.0137064	0.607927	0.632915	FALSE	FALSE	FALSE	finngen_R11_HCC	Hepatocellular carcinoma || id:finngen_R11_HCC	0.0607092	0.821379	10	3138009	0.00704231	42130	1.67e-08	PDGFA	PRSS27	TRUE	reported	PDGFA.PRSS27	textfile	2	1	TRUE	345727	31.86083103028	PDGFA.PRSS27
666	rs2524279	A	G	A	G	-0.0846079	0.0118526	0.938154	0.869458	FALSE	FALSE	FALSE	finngen_R11_HCC	Hepatocellular carcinoma || id:finngen_R11_HCC	0.08591	0.890268	6	31392906	0.0139464	42186	1.32e-09	PDGFA	PRSS27	TRUE	reported	PDGFA.PRSS27	textfile	2	1	TRUE	345727	36.8042182454383	PDGFA.PRSS27
667	rs274546	A	G	A	G	0.0490987	0.113854	0.372663	0.520525	FALSE	FALSE	FALSE	finngen_R11_HCC	Hepatocellular carcinoma || id:finngen_R11_HCC	0.0581633	0.050291	5	131699867	0.00716038	42135	7.13e-12	PDGFA	PRSS27	TRUE	reported	PDGFA.PRSS27	textfile	2	1	TRUE	345727	47.0183998544032	PDGFA.PRSS27
668	rs281377	C	T	C	T	0.276452	0.0469684	0.571085	0.509463	FALSE	FALSE	FALSE	finngen_R11_HCC	Hepatocellular carcinoma || id:finngen_R11_HCC	0.0576666	0.415369	19	49206603	0.00686954	41730	1e-200	PDGFA	PRSS27	TRUE	reported	PDGFA.PRSS27	textfile	2	1	TRUE	345727	1619.51195787625	PDGFA.PRSS27
669	rs281385	A	G	A	G	0.156863	-0.0461911	0.126824	0.163775	FALSE	FALSE	FALSE	finngen_R11_HCC	Hepatocellular carcinoma || id:finngen_R11_HCC	0.0772657	0.54996	19	49217261	0.0105799	42201	1.32e-49	PDGFA	PRSS27	TRUE	reported	PDGFA.PRSS27	textfile	2	1	TRUE	345727	219.825417981874	PDGFA.PRSS27
670	rs2957448	C	T	C	T	0.0584468	-0.113782	0.176602	0.114501	FALSE	FALSE	FALSE	finngen_R11_HCC	Hepatocellular carcinoma || id:finngen_R11_HCC	0.0873864	0.192895	8	106357522	0.00891556	42109	5.61e-11	PDGFA	PRSS27	TRUE	reported	PDGFA.PRSS27	textfile	2	1	TRUE	345727	42.9758249831381	PDGFA.PRSS27
671	rs3094481	C	T	C	T	-0.1281	-0.046373	0.112106	0.142796	FALSE	FALSE	FALSE	finngen_R11_HCC	Hepatocellular carcinoma || id:finngen_R11_HCC	0.0811687	0.567785	16	2779236	0.0110833	42133	7.49e-31	PDGFA	PRSS27	TRUE	reported	PDGFA.PRSS27	textfile	2	1	TRUE	345727	133.585734269928	PDGFA.PRSS27
672	rs342296	G	A	G	A	-0.0437748	0.0146435	0.549236	0.526736	FALSE	FALSE	FALSE	finngen_R11_HCC	Hepatocellular carcinoma || id:finngen_R11_HCC	0.0578424	0.800143	7	106372903	0.00689205	42158	2.15e-10	PDGFA	PRSS27	TRUE	reported	PDGFA.PRSS27	textfile	2	1	TRUE	345727	40.3414498176646	PDGFA.PRSS27
673	rs35979828	C	T	C	T	-0.076657	-0.202752	0.932272	0.9733926	FALSE	FALSE	FALSE	finngen_R11_HCC	Hepatocellular carcinoma || id:finngen_R11_HCC	0.19971	0.309995	12	54685880	0.0135873	42125	1.69e-08	PDGFA	PRSS27	TRUE	reported	PDGFA.PRSS27	textfile	2	1	TRUE	345727	31.8300491311811	PDGFA.PRSS27
674	rs3792366	G	A	G	A	0.0439714	-0.0639373	0.416063	0.361679	FALSE	FALSE	FALSE	finngen_R11_HCC	Hepatocellular carcinoma || id:finngen_R11_HCC	0.0596022	0.283391	3	122839876	0.0070207	42128	3.81e-10	PDGFA	PRSS27	TRUE	reported	PDGFA.PRSS27	textfile	2	1	TRUE	345727	39.2265176525255	PDGFA.PRSS27
675	rs3811444	C	T	C	T	-0.0863003	0.0737951	0.671697	0.66799	FALSE	FALSE	FALSE	finngen_R11_HCC	Hepatocellular carcinoma || id:finngen_R11_HCC	0.0608615	0.225318	1	248039451	0.00732159	42127	5.11e-32	PDGFA	PRSS27	TRUE	reported	PDGFA.PRSS27	textfile	2	1	TRUE	345727	138.935682977855	PDGFA.PRSS27
676	rs41273205	A	G	A	G	0.0700528	0.0972621	0.891206	0.870195	FALSE	FALSE	FALSE	finngen_R11_HCC	Hepatocellular carcinoma || id:finngen_R11_HCC	0.0828585	0.240462	1	156879504	0.0114545	41383	9.7e-10	PDGFA	PRSS27	TRUE	reported	PDGFA.PRSS27	textfile	2	1	TRUE	345727	37.4023357277394	PDGFA.PRSS27
677	rs4878646	A	G	A	G	-0.0422665	-0.0182713	0.409492	0.393268	FALSE	FALSE	FALSE	finngen_R11_HCC	Hepatocellular carcinoma || id:finngen_R11_HCC	0.0591559	0.757422	9	36248825	0.00707689	42010	2.36e-09	PDGFA	PRSS27	TRUE	reported	PDGFA.PRSS27	textfile	2	1	TRUE	345727	35.6703755900013	PDGFA.PRSS27
678	rs6045989	G	A	G	A	0.0624099	-0.0465221	0.643617	0.686397	FALSE	FALSE	FALSE	finngen_R11_HCC	Hepatocellular carcinoma || id:finngen_R11_HCC	0.0629116	0.459614	20	19292926	0.0071978	42102	4.45e-18	PDGFA	PRSS27	TRUE	reported	PDGFA.PRSS27	textfile	2	1	TRUE	345727	75.1808831889265	PDGFA.PRSS27
679	rs61978213	G	A	G	A	0.105868	-0.125282	0.960016	0.9795293	FALSE	FALSE	FALSE	finngen_R11_HCC	Hepatocellular carcinoma || id:finngen_R11_HCC	0.221435	0.571548	14	70653758	0.0171517	42182	6.79e-10	PDGFA	PRSS27	TRUE	reported	PDGFA.PRSS27	textfile	2	1	TRUE	345727	38.0991313263891	PDGFA.PRSS27
680	rs6993770	A	T	A	T	-0.225674	-0.0554928	0.708724	0.761193	FALSE	TRUE	FALSE	finngen_R11_HCC	Hepatocellular carcinoma || id:finngen_R11_HCC	0.0692467	0.422913	8	106581528	0.00754204	42153	1.11e-194	PDGFA	PRSS27	TRUE	reported	PDGFA.PRSS27	textfile	2	1	TRUE	345727	895.334646539006	PDGFA.PRSS27
681	rs724016	A	G	A	G	0.0675532	-0.0376602	0.555124	0.529466	FALSE	FALSE	FALSE	finngen_R11_HCC	Hepatocellular carcinoma || id:finngen_R11_HCC	0.0581959	0.51755	3	141105570	0.00692147	42144	1.77e-22	PDGFA	PRSS27	TRUE	reported	PDGFA.PRSS27	textfile	2	1	TRUE	345727	95.2566208255495	PDGFA.PRSS27
682	rs7641175	G	A	G	A	-0.0463628	-0.133606	0.215488	0.192392	FALSE	FALSE	FALSE	finngen_R11_HCC	Hepatocellular carcinoma || id:finngen_R11_HCC	0.0707723	0.05905	3	18311412	0.00840741	42153	3.52e-08	PDGFA	PRSS27	TRUE	reported	PDGFA.PRSS27	textfile	2	1	TRUE	345727	30.4098906975273	PDGFA.PRSS27
683	rs7849148	A	T	A	T	0.0440456	-0.0120554	0.679216	0.739634	FALSE	TRUE	FALSE	finngen_R11_HCC	Hepatocellular carcinoma || id:finngen_R11_HCC	0.066096	0.855275	9	33138352	0.00743158	42055	3.11e-09	PDGFA	PRSS27	TRUE	reported	PDGFA.PRSS27	textfile	2	1	TRUE	345727	35.1271363349999	PDGFA.PRSS27
684	rs7853989	G	C	G	C	-0.0751774	-0.110484	0.909529	0.831691	FALSE	TRUE	FALSE	finngen_R11_HCC	Hepatocellular carcinoma || id:finngen_R11_HCC	0.0801511	0.168067	9	136131592	0.0124611	42042	1.62e-09	PDGFA	PRSS27	TRUE	reported	PDGFA.PRSS27	textfile	2	1	TRUE	345727	36.3966859006033	PDGFA.PRSS27
685	rs79008529	G	A	G	A	-0.169884	-0.0388314	0.948848	0.9533919	FALSE	FALSE	FALSE	finngen_R11_HCC	Hepatocellular carcinoma || id:finngen_R11_HCC	0.141058	0.783096	19	5816953	0.0166918	39778	2.67e-24	PDGFA	PRSS27	TRUE	reported	PDGFA.PRSS27	textfile	2	1	TRUE	345727	103.585415269284	PDGFA.PRSS27
686	rs7949566	G	A	G	A	0.0845363	0.0059556	0.572815	0.637033	FALSE	FALSE	FALSE	finngen_R11_HCC	Hepatocellular carcinoma || id:finngen_R11_HCC	0.0600622	0.921014	11	126285301	0.00695298	42134	5.91e-34	PDGFA	PRSS27	TRUE	reported	PDGFA.PRSS27	textfile	2	1	TRUE	345727	147.82385063742	PDGFA.PRSS27
687	rs9503149	T	C	T	C	0.0934583	-0.122612	0.87116	0.9137545	FALSE	FALSE	FALSE	finngen_R11_HCC	Hepatocellular carcinoma || id:finngen_R11_HCC	0.1086	0.25889	6	2356825	0.0105827	40972	1.08e-18	PDGFA	PRSS27	TRUE	reported	PDGFA.PRSS27	textfile	2	1	TRUE	345727	77.9906938763021	PDGFA.PRSS27
688	rs10013187	C	A	C	A	0.0495932	-0.0299577	0.46285	0.491912	FALSE	FALSE	FALSE	finngen_R11_HCC	Hepatocellular carcinoma || id:finngen_R11_HCC	0.0577843	0.60415	4	102821550	0.00696694	41610	1.11e-12	CLEC1B	EGF	TRUE	reported	CLEC1B.EGF	textfile	2	1	TRUE	345727	50.6710756170896	CLEC1B.EGF
689	rs10990535	C	T	C	T	0.0614463	0.108339	0.763342	0.75373	FALSE	FALSE	FALSE	finngen_R11_HCC	Hepatocellular carcinoma || id:finngen_R11_HCC	0.0655152	0.0981974	9	99091009	0.00812738	41828	4.1e-14	CLEC1B	EGF	TRUE	reported	CLEC1B.EGF	textfile	2	1	TRUE	345727	57.1597528081336	CLEC1B.EGF
690	rs11082304	G	T	G	T	0.0386711	0.0878223	0.494876	0.554332	FALSE	FALSE	FALSE	finngen_R11_HCC	Hepatocellular carcinoma || id:finngen_R11_HCC	0.0582747	0.131801	18	20720973	0.00691072	41896	2.21e-08	CLEC1B	EGF	TRUE	reported	CLEC1B.EGF	textfile	2	1	TRUE	345727	31.3131282883623	CLEC1B.EGF
691	rs11264486	G	A	G	A	-0.0557521	-0.100987	0.353509	0.395853	FALSE	FALSE	FALSE	finngen_R11_HCC	Hepatocellular carcinoma || id:finngen_R11_HCC	0.0588041	0.0859152	1	156455173	0.00723033	41939	1.28e-14	CLEC1B	EGF	TRUE	reported	CLEC1B.EGF	textfile	2	1	TRUE	345727	59.457442171996	CLEC1B.EGF
692	rs13339274	C	T	C	T	-0.0644701	0.0199293	0.857746	0.869976	FALSE	FALSE	FALSE	finngen_R11_HCC	Hepatocellular carcinoma || id:finngen_R11_HCC	0.0852434	0.815145	16	81875559	0.00984869	41850	5.98e-11	CLEC1B	EGF	TRUE	reported	CLEC1B.EGF	textfile	2	1	TRUE	345727	42.8508807044958	CLEC1B.EGF
693	rs13412535	G	A	G	A	0.072371	0.0993137	0.774226	0.811942	FALSE	FALSE	FALSE	finngen_R11_HCC	Hepatocellular carcinoma || id:finngen_R11_HCC	0.0727415	0.17216	2	224874874	0.00836073	40685	5.06e-18	CLEC1B	EGF	TRUE	reported	CLEC1B.EGF	textfile	2	1	TRUE	345727	74.9274150519394	CLEC1B.EGF
694	rs1354034	T	C	T	C	-0.101973	-0.020426	0.407767	0.293403	FALSE	FALSE	FALSE	finngen_R11_HCC	Hepatocellular carcinoma || id:finngen_R11_HCC	0.0636323	0.748211	3	56849749	0.00704835	41860	2.52e-47	CLEC1B	EGF	TRUE	reported	CLEC1B.EGF	textfile	2	1	TRUE	345727	209.312646604689	CLEC1B.EGF
695	rs1613662	G	A	G	A	0.10064	-0.052878	0.166968	0.117406	FALSE	FALSE	FALSE	finngen_R11_HCC	Hepatocellular carcinoma || id:finngen_R11_HCC	0.0879045	0.547481	19	55536595	0.00932139	41938	3.87e-27	CLEC1B	EGF	TRUE	reported	CLEC1B.EGF	textfile	2	1	TRUE	345727	116.568148481723	CLEC1B.EGF
696	rs2247056	T	C	T	C	-0.0584354	0.0449233	0.285503	0.247126	FALSE	FALSE	FALSE	finngen_R11_HCC	Hepatocellular carcinoma || id:finngen_R11_HCC	0.0680203	0.508972	6	31265490	0.00761567	41304	1.72e-14	CLEC1B	EGF	TRUE	reported	CLEC1B.EGF	textfile	2	1	TRUE	345727	58.8756626639516	CLEC1B.EGF
697	rs3792366	G	A	G	A	0.0733831	-0.0639373	0.416063	0.361679	FALSE	FALSE	FALSE	finngen_R11_HCC	Hepatocellular carcinoma || id:finngen_R11_HCC	0.0596022	0.283391	3	122839876	0.00705145	41901	2.48e-25	CLEC1B	EGF	TRUE	reported	CLEC1B.EGF	textfile	2	1	TRUE	345727	108.301693270696	CLEC1B.EGF
698	rs4444903	A	G	A	G	-0.292064	-0.0139266	0.582624	0.622332	FALSE	FALSE	FALSE	finngen_R11_HCC	Hepatocellular carcinoma || id:finngen_R11_HCC	0.0601178	0.816806	4	110834110	0.00697941	41657	1e-200	CLEC1B	EGF	TRUE	reported	CLEC1B.EGF	textfile	2	1	TRUE	345727	1751.13099444491	CLEC1B.EGF
699	rs56043070	G	A	G	A	-0.0839907	0.0351852	0.929981	0.9490389	FALSE	FALSE	FALSE	finngen_R11_HCC	Hepatocellular carcinoma || id:finngen_R11_HCC	0.128953	0.784966	1	247719769	0.0132924	41962	2.66e-10	CLEC1B	EGF	TRUE	reported	CLEC1B.EGF	textfile	2	1	TRUE	345727	39.9259812127723	CLEC1B.EGF
700	rs581949	T	C	T	C	-0.198171	0.00759483	0.440625	0.484327	FALSE	FALSE	FALSE	finngen_R11_HCC	Hepatocellular carcinoma || id:finngen_R11_HCC	0.0578812	0.895606	12	10149406	0.00688138	41903	1.31e-180	CLEC1B	EGF	TRUE	reported	CLEC1B.EGF	textfile	2	1	TRUE	345727	829.333330872776	CLEC1B.EGF
701	rs6665414	A	G	A	G	0.0386772	-0.0413271	0.564733	0.624067	FALSE	FALSE	FALSE	finngen_R11_HCC	Hepatocellular carcinoma || id:finngen_R11_HCC	0.0597818	0.489378	1	236207772	0.00697919	41903	3.01e-08	CLEC1B	EGF	TRUE	reported	CLEC1B.EGF	textfile	2	1	TRUE	345727	30.7114279076617	CLEC1B.EGF
702	rs67727505	T	C	T	C	-0.0657802	-0.0287001	0.882237	0.9400238	FALSE	FALSE	FALSE	finngen_R11_HCC	Hepatocellular carcinoma || id:finngen_R11_HCC	0.123406	0.816098	4	110337281	0.0106296	41894	6.13e-10	CLEC1B	EGF	TRUE	reported	CLEC1B.EGF	textfile	2	1	TRUE	345727	38.2962751848658	CLEC1B.EGF
703	rs6993770	A	T	A	T	-0.0666169	-0.0554928	0.708724	0.761193	FALSE	TRUE	FALSE	finngen_R11_HCC	Hepatocellular carcinoma || id:finngen_R11_HCC	0.0692467	0.422913	8	106581528	0.00764862	41923	3.16e-18	CLEC1B	EGF	TRUE	reported	CLEC1B.EGF	textfile	2	1	TRUE	345727	75.8582236179088	CLEC1B.EGF
704	rs7713268	A	G	A	G	0.0421023	0.00743156	0.337377	0.27385	FALSE	FALSE	FALSE	finngen_R11_HCC	Hepatocellular carcinoma || id:finngen_R11_HCC	0.0649707	0.908934	5	159613774	0.00734443	41766	9.96e-09	CLEC1B	EGF	TRUE	reported	CLEC1B.EGF	textfile	2	1	TRUE	345727	32.8621104630277	CLEC1B.EGF
705	rs78909033	G	A	G	A	0.0787788	-0.0933281	0.871403	0.859239	FALSE	FALSE	FALSE	finngen_R11_HCC	Hepatocellular carcinoma || id:finngen_R11_HCC	0.0861344	0.278579	2	241510903	0.0101691	41817	9.63e-15	CLEC1B	EGF	TRUE	reported	CLEC1B.EGF	textfile	2	1	TRUE	345727	60.0141536836016	CLEC1B.EGF
706	rs10013187	C	A	C	A	-0.0414139	-0.0299577	0.46285	0.491912	FALSE	FALSE	FALSE	finngen_R11_HCC	Hepatocellular carcinoma || id:finngen_R11_HCC	0.0577843	0.60415	4	102821550	0.00700371	40928	3.38e-09	TIA1	USP8	TRUE	reported	TIA1.USP8	textfile	2	1	TRUE	345727	34.9651946884377	TIA1.USP8
707	rs10919615	C	T	C	T	0.0528041	0.0514	0.244944	0.270221	FALSE	FALSE	FALSE	finngen_R11_HCC	Hepatocellular carcinoma || id:finngen_R11_HCC	0.0659585	0.435816	1	198974904	0.00812139	41202	8.02e-11	TIA1	USP8	TRUE	reported	TIA1.USP8	textfile	2	1	TRUE	345727	42.2741181552966	TIA1.USP8
708	rs111461772	C	A	C	A	-0.0893887	0.164167	0.951956	0.9893107	FALSE	FALSE	FALSE	finngen_R11_HCC	Hepatocellular carcinoma || id:finngen_R11_HCC	0.260195	0.528083	6	33373953	0.0158674	41236	1.78e-08	TIA1	USP8	TRUE	reported	TIA1.USP8	textfile	2	1	TRUE	345727	31.7361107198371	TIA1.USP8
709	rs1354034	T	C	T	C	-0.0737044	-0.020426	0.407767	0.293403	FALSE	FALSE	FALSE	finngen_R11_HCC	Hepatocellular carcinoma || id:finngen_R11_HCC	0.0636323	0.748211	3	56849749	0.00708596	41169	2.62e-25	TIA1	USP8	TRUE	reported	TIA1.USP8	textfile	2	1	TRUE	345727	108.19057710049	TIA1.USP8
710	rs4253252	T	G	T	G	0.0772391	0.0195863	0.486805	0.431865	FALSE	FALSE	FALSE	finngen_R11_HCC	Hepatocellular carcinoma || id:finngen_R11_HCC	0.0583071	0.736935	4	187157458	0.00694788	41236	1.14e-28	TIA1	USP8	TRUE	reported	TIA1.USP8	textfile	2	1	TRUE	345727	123.586146678427	TIA1.USP8
711	rs5030062	A	C	A	C	-0.0454313	-0.029824	0.630107	0.644499	FALSE	FALSE	FALSE	finngen_R11_HCC	Hepatocellular carcinoma || id:finngen_R11_HCC	0.060728	0.62335	3	186454180	0.00719836	41252	2.79e-10	TIA1	USP8	TRUE	reported	TIA1.USP8	textfile	2	1	TRUE	345727	39.8330171506201	TIA1.USP8
712	rs62019159	C	T	C	T	-0.0811316	0.0237452	0.891675	0.9278148	FALSE	FALSE	FALSE	finngen_R11_HCC	Hepatocellular carcinoma || id:finngen_R11_HCC	0.111627	0.831546	15	50846593	0.0110047	41005	1.71e-13	TIA1	USP8	TRUE	reported	TIA1.USP8	textfile	2	1	TRUE	345727	54.3530183124654	TIA1.USP8
713	rs6993770	A	T	A	T	-0.0500478	-0.0554928	0.708724	0.761193	FALSE	TRUE	FALSE	finngen_R11_HCC	Hepatocellular carcinoma || id:finngen_R11_HCC	0.0692467	0.422913	8	106581528	0.0076844	41233	7.46e-11	TIA1	USP8	TRUE	reported	TIA1.USP8	textfile	2	1	TRUE	345727	42.4179871687648	TIA1.USP8
714	rs7080386	C	A	C	A	0.057199	0.0872194	0.585646	0.632184	FALSE	FALSE	FALSE	finngen_R11_HCC	Hepatocellular carcinoma || id:finngen_R11_HCC	0.0593916	0.141955	10	65048306	0.00704928	41257	5.03e-16	TIA1	USP8	TRUE	reported	TIA1.USP8	textfile	2	1	TRUE	345727	65.8396251847214	TIA1.USP8
715	rs78909033	G	A	G	A	0.33441	-0.0933281	0.871403	0.859239	FALSE	FALSE	FALSE	finngen_R11_HCC	Hepatocellular carcinoma || id:finngen_R11_HCC	0.0861344	0.278579	2	241510903	0.0101027	41128	1e-200	TIA1	USP8	TRUE	reported	TIA1.USP8	textfile	2	1	TRUE	345727	1095.67965634779	TIA1.USP8
716	rs1001469	A	G	A	G	-0.0490142	0.143046	0.201599	0.179008	FALSE	FALSE	FALSE	finngen_R11_HCC	Hepatocellular carcinoma || id:finngen_R11_HCC	0.0787071	0.0691497	22	51138753	0.0086877	41339	1.69e-08	ARSA	CREG1	TRUE	reported	ARSA.CREG1	textfile	2	1	TRUE	345727	31.8298217009739	ARSA.CREG1
717	rs10753760	T	C	T	C	-0.17309	-0.0882409	0.402504	0.342954	FALSE	FALSE	FALSE	finngen_R11_HCC	Hepatocellular carcinoma || id:finngen_R11_HCC	0.060216	0.14281	1	167504170	0.0070381	41339	1.34e-132	ARSA	CREG1	TRUE	reported	ARSA.CREG1	textfile	2	1	TRUE	345727	604.829672972144	ARSA.CREG1
718	rs118160793	A	G	A	G	-0.058617	-0.135572	0.830106	0.857635	FALSE	FALSE	FALSE	finngen_R11_HCC	Hepatocellular carcinoma || id:finngen_R11_HCC	0.0871238	0.119689	10	17856444	0.00924823	41356	2.35e-10	ARSA	CREG1	TRUE	reported	ARSA.CREG1	textfile	2	1	TRUE	345727	40.1725991515264	ARSA.CREG1
719	rs13303	T	C	T	C	-0.0471357	-0.028711	0.442692	0.427644	FALSE	FALSE	FALSE	finngen_R11_HCC	Hepatocellular carcinoma || id:finngen_R11_HCC	0.0583936	0.622945	3	52558008	0.00702694	41197	2e-11	ARSA	CREG1	TRUE	reported	ARSA.CREG1	textfile	2	1	TRUE	345727	44.9953289844546	ARSA.CREG1
720	rs2478571	G	A	G	A	0.0471452	-0.0157542	0.700725	0.697865	FALSE	FALSE	FALSE	finngen_R11_HCC	Hepatocellular carcinoma || id:finngen_R11_HCC	0.063017	0.802588	10	18282427	0.00755173	41238	4.34e-10	ARSA	CREG1	TRUE	reported	ARSA.CREG1	textfile	2	1	TRUE	345727	38.9746350072807	ARSA.CREG1
721	rs3117582	T	G	T	G	-0.0633823	0.0105723	0.873708	0.909688	FALSE	FALSE	FALSE	finngen_R11_HCC	Hepatocellular carcinoma || id:finngen_R11_HCC	0.100921	0.916567	6	31620520	0.010183	41408	4.88e-10	ARSA	CREG1	TRUE	reported	ARSA.CREG1	textfile	2	1	TRUE	345727	38.7422199024473	ARSA.CREG1
722	rs34372947	C	T	C	T	-0.0863726	-0.0331287	0.919228	0.9388325	FALSE	FALSE	FALSE	finngen_R11_HCC	Hepatocellular carcinoma || id:finngen_R11_HCC	0.122338	0.786548	6	96007746	0.0126033	41257	7.32e-12	ARSA	CREG1	TRUE	reported	ARSA.CREG1	textfile	2	1	TRUE	345727	46.9659853109219	ARSA.CREG1
723	rs35703593	C	G	C	G	-0.0839896	0.13713	0.936632	0.9516791	FALSE	TRUE	FALSE	finngen_R11_HCC	Hepatocellular carcinoma || id:finngen_R11_HCC	0.127505	0.282156	1	167484241	0.0149538	37413	1.96e-08	ARSA	CREG1	TRUE	reported	ARSA.CREG1	textfile	2	1	TRUE	345727	31.5462608537882	ARSA.CREG1
724	rs73178540	G	A	G	A	0.125594	0.252796	0.968275	0.9493319	FALSE	FALSE	FALSE	finngen_R11_HCC	Hepatocellular carcinoma || id:finngen_R11_HCC	0.11688	0.030552	12	102361984	0.0205204	41353	9.42e-10	ARSA	CREG1	TRUE	reported	ARSA.CREG1	textfile	2	1	TRUE	345727	37.4598591802181	ARSA.CREG1
725	rs761744	G	A	G	A	0.126744	-0.42827	0.935771	0.9769503	FALSE	FALSE	FALSE	finngen_R11_HCC	Hepatocellular carcinoma || id:finngen_R11_HCC	0.231979	0.0648694	22	50883728	0.0142201	41376	5.16e-19	ARSA	CREG1	TRUE	reported	ARSA.CREG1	textfile	2	1	TRUE	345727	79.4418807650755	ARSA.CREG1
726	rs76867462	C	T	C	T	0.34843	0.0396163	0.927301	0.9437168	FALSE	FALSE	FALSE	finngen_R11_HCC	Hepatocellular carcinoma || id:finngen_R11_HCC	0.124281	0.749905	22	51154982	0.0134006	40925	7.69e-148	ARSA	CREG1	TRUE	reported	ARSA.CREG1	textfile	2	1	TRUE	345727	676.05587924973	ARSA.CREG1
727	rs76889468	G	A	G	A	1.02974	-0.195071	0.985239	0.9679803	FALSE	FALSE	FALSE	finngen_R11_HCC	Hepatocellular carcinoma || id:finngen_R11_HCC	0.17918	0.276292	12	102158764	0.0272939	41412	1e-200	ARSA	CREG1	TRUE	reported	ARSA.CREG1	textfile	2	1	TRUE	345727	1423.39020915175	ARSA.CREG1
728	rs1001494	T	C	T	C	0.146471	-0.0149795	0.525809	0.441959	FALSE	FALSE	FALSE	finngen_R11_HCC	Hepatocellular carcinoma || id:finngen_R11_HCC	0.0581599	0.796748	1	113110619	0.00688232	41088	5.76e-100	RHOC	SRC	TRUE	reported	RHOC.SRC	textfile	2	1	TRUE	345727	452.932589100258	RHOC.SRC
729	rs11082304	G	T	G	T	0.046154	0.0878223	0.494876	0.554332	FALSE	FALSE	FALSE	finngen_R11_HCC	Hepatocellular carcinoma || id:finngen_R11_HCC	0.0582747	0.131801	18	20720973	0.00690492	41203	2.35e-11	RHOC	SRC	TRUE	reported	RHOC.SRC	textfile	2	1	TRUE	345727	44.6787885624687	RHOC.SRC
730	rs11264486	G	A	G	A	-0.0469916	-0.100987	0.353509	0.395853	FALSE	FALSE	FALSE	finngen_R11_HCC	Hepatocellular carcinoma || id:finngen_R11_HCC	0.0588041	0.0859152	1	156455173	0.00723471	41242	8.38e-11	RHOC	SRC	TRUE	reported	RHOC.SRC	textfile	2	1	TRUE	345727	42.1889007888741	RHOC.SRC
731	rs11590090	C	A	C	A	0.0492517	-0.038213	0.695508	0.724022	FALSE	FALSE	FALSE	finngen_R11_HCC	Hepatocellular carcinoma || id:finngen_R11_HCC	0.0650031	0.556624	1	113313563	0.00747364	41177	4.45e-11	RHOC	SRC	TRUE	reported	RHOC.SRC	textfile	2	1	TRUE	345727	43.4288272834598	RHOC.SRC
732	rs12553001	C	T	C	T	-0.0714532	-0.103612	0.911273	0.9407128	FALSE	FALSE	FALSE	finngen_R11_HCC	Hepatocellular carcinoma || id:finngen_R11_HCC	0.129445	0.423461	9	131455796	0.0122078	41211	4.86e-09	RHOC	SRC	TRUE	reported	RHOC.SRC	textfile	2	1	TRUE	345727	34.2585166961451	RHOC.SRC
733	rs1354034	T	C	T	C	-0.0607393	-0.020426	0.407767	0.293403	FALSE	FALSE	FALSE	finngen_R11_HCC	Hepatocellular carcinoma || id:finngen_R11_HCC	0.0636323	0.748211	3	56849749	0.00704684	41165	6.97e-18	RHOC	SRC	TRUE	reported	RHOC.SRC	textfile	2	1	TRUE	345727	74.293487113058	RHOC.SRC
734	rs274546	A	G	A	G	-0.0406095	0.113854	0.372663	0.520525	FALSE	FALSE	FALSE	finngen_R11_HCC	Hepatocellular carcinoma || id:finngen_R11_HCC	0.0581633	0.050291	5	131699867	0.00718043	41211	1.56e-08	RHOC	SRC	TRUE	reported	RHOC.SRC	textfile	2	1	TRUE	345727	31.9855909658671	RHOC.SRC
735	rs3811444	C	T	C	T	-0.0554744	0.0737951	0.671697	0.66799	FALSE	FALSE	FALSE	finngen_R11_HCC	Hepatocellular carcinoma || id:finngen_R11_HCC	0.0608615	0.225318	1	248039451	0.0073545	41203	4.69e-14	RHOC	SRC	TRUE	reported	RHOC.SRC	textfile	2	1	TRUE	345727	56.8956315830301	RHOC.SRC
736	rs445925	G	A	G	A	0.0903248	-0.11488	0.888829	0.9154995	FALSE	FALSE	FALSE	finngen_R11_HCC	Hepatocellular carcinoma || id:finngen_R11_HCC	0.108866	0.291315	19	45415640	0.0108172	41268	7.03e-17	RHOC	SRC	TRUE	reported	RHOC.SRC	textfile	2	1	TRUE	345727	69.7243217402582	RHOC.SRC
737	rs6993770	A	T	A	T	0.102008	-0.0554928	0.708724	0.761193	FALSE	TRUE	FALSE	finngen_R11_HCC	Hepatocellular carcinoma || id:finngen_R11_HCC	0.0692467	0.422913	8	106581528	0.00763406	41229	1.22e-40	RHOC	SRC	TRUE	reported	RHOC.SRC	textfile	2	1	TRUE	345727	178.548961089592	RHOC.SRC
738	rs76378167	G	A	G	A	-0.100234	-0.220058	0.941585	0.884932	FALSE	FALSE	FALSE	finngen_R11_HCC	Hepatocellular carcinoma || id:finngen_R11_HCC	0.0985203	0.025507	19	18433714	0.0146061	41208	6.86e-12	RHOC	SRC	TRUE	reported	RHOC.SRC	textfile	2	1	TRUE	345727	47.0935667926969	RHOC.SRC
739	rs10020321	A	C	A	C	0.0883145	-0.121054	0.0967846	0.078666	FALSE	FALSE	FALSE	finngen_R11_HCC	Hepatocellular carcinoma || id:finngen_R11_HCC	0.102291	0.236638	4	177714470	0.0117647	41851	6.18e-14	APP	VEGFC	TRUE	reported	APP.VEGFC	textfile	2	1	TRUE	345727	56.3510891776314	APP.VEGFC
740	rs1047891	C	A	C	A	-0.0566909	-0.0496331	0.685592	0.672224	FALSE	FALSE	FALSE	finngen_R11_HCC	Hepatocellular carcinoma || id:finngen_R11_HCC	0.0622507	0.425271	2	211540507	0.00745643	41854	2.95e-14	APP	VEGFC	TRUE	reported	APP.VEGFC	textfile	2	1	TRUE	345727	57.8049211619216	APP.VEGFC
741	rs10740118	G	C	G	C	0.0725802	0.0970109	0.583397	0.632641	FALSE	TRUE	FALSE	finngen_R11_HCC	Hepatocellular carcinoma || id:finngen_R11_HCC	0.0593904	0.102376	10	65101207	0.00700581	41988	4.04e-25	APP	VEGFC	TRUE	reported	APP.VEGFC	textfile	2	1	TRUE	345727	107.329624843381	APP.VEGFC
742	rs10990535	C	T	C	T	-0.0482663	0.108339	0.763342	0.75373	FALSE	FALSE	FALSE	finngen_R11_HCC	Hepatocellular carcinoma || id:finngen_R11_HCC	0.0655152	0.0981974	9	99091009	0.00810968	41859	2.67e-09	APP	VEGFC	TRUE	reported	APP.VEGFC	textfile	2	1	TRUE	345727	35.4226118610677	APP.VEGFC
743	rs11264486	G	A	G	A	-0.0769724	-0.100987	0.353509	0.395853	FALSE	FALSE	FALSE	finngen_R11_HCC	Hepatocellular carcinoma || id:finngen_R11_HCC	0.0588041	0.0859152	1	156455173	0.00721755	41965	1.61e-26	APP	VEGFC	TRUE	reported	APP.VEGFC	textfile	2	1	TRUE	345727	113.734036759692	APP.VEGFC
744	rs13210693	G	A	G	A	-0.040927	-0.00927805	0.478716	0.379037	FALSE	FALSE	FALSE	finngen_R11_HCC	Hepatocellular carcinoma || id:finngen_R11_HCC	0.0597791	0.876659	6	109598964	0.00691263	41847	3.23e-09	APP	VEGFC	TRUE	reported	APP.VEGFC	textfile	2	1	TRUE	345727	35.0536462326098	APP.VEGFC
745	rs1354034	T	C	T	C	0.0750531	-0.020426	0.407767	0.293403	FALSE	FALSE	FALSE	finngen_R11_HCC	Hepatocellular carcinoma || id:finngen_R11_HCC	0.0636323	0.748211	3	56849749	0.00703577	41893	1.56e-26	APP	VEGFC	TRUE	reported	APP.VEGFC	textfile	2	1	TRUE	345727	113.792595243798	APP.VEGFC
746	rs1654416	C	T	C	T	-0.0527449	-0.0288368	0.183619	0.129721	FALSE	FALSE	FALSE	finngen_R11_HCC	Hepatocellular carcinoma || id:finngen_R11_HCC	0.0850659	0.734614	19	55530035	0.00905329	41932	5.72e-09	APP	VEGFC	TRUE	reported	APP.VEGFC	textfile	2	1	TRUE	345727	33.9428325981624	APP.VEGFC
747	rs2186302	T	C	T	C	0.114542	0.0284554	0.672989	0.735632	FALSE	FALSE	FALSE	finngen_R11_HCC	Hepatocellular carcinoma || id:finngen_R11_HCC	0.0652212	0.662625	21	27520714	0.00735958	41958	1.83e-54	APP	VEGFC	TRUE	reported	APP.VEGFC	textfile	2	1	TRUE	345727	242.22750894639	APP.VEGFC
748	rs274558	A	G	A	G	0.0416598	-0.12045	0.619278	0.471264	FALSE	FALSE	FALSE	finngen_R11_HCC	Hepatocellular carcinoma || id:finngen_R11_HCC	0.0581713	0.0383946	5	131721174	0.00719749	41380	7.17e-09	APP	VEGFC	TRUE	reported	APP.VEGFC	textfile	2	1	TRUE	345727	33.5021146876272	APP.VEGFC
749	rs342296	G	A	G	A	-0.0686986	0.0146435	0.549236	0.526736	FALSE	FALSE	FALSE	finngen_R11_HCC	Hepatocellular carcinoma || id:finngen_R11_HCC	0.0578424	0.800143	7	106372903	0.00690514	41962	2.71e-23	APP	VEGFC	TRUE	reported	APP.VEGFC	textfile	2	1	TRUE	345727	98.9807629374324	APP.VEGFC
750	rs3811444	C	T	C	T	0.0481897	0.0737951	0.671697	0.66799	FALSE	FALSE	FALSE	finngen_R11_HCC	Hepatocellular carcinoma || id:finngen_R11_HCC	0.0608615	0.225318	1	248039451	0.00734175	41930	5.31e-11	APP	VEGFC	TRUE	reported	APP.VEGFC	textfile	2	1	TRUE	345727	43.0833298080121	APP.VEGFC
751	rs429410	T	C	T	C	0.0611819	-0.130719	0.267089	0.224724	FALSE	FALSE	FALSE	finngen_R11_HCC	Hepatocellular carcinoma || id:finngen_R11_HCC	0.0674185	0.0525122	21	27326510	0.00784291	41930	6.29e-15	APP	VEGFC	TRUE	reported	APP.VEGFC	textfile	2	1	TRUE	345727	60.8543260363136	APP.VEGFC
752	rs433402	A	G	A	G	0.0481411	0.0471439	0.73084	0.612286	FALSE	FALSE	FALSE	finngen_R11_HCC	Hepatocellular carcinoma || id:finngen_R11_HCC	0.0591445	0.425395	9	136898627	0.00793647	40810	1.32e-09	APP	VEGFC	TRUE	reported	APP.VEGFC	textfile	2	1	TRUE	345727	36.7940217742254	APP.VEGFC
753	rs4811189	G	A	G	A	-0.056776	0.0919746	0.200341	0.275041	FALSE	FALSE	FALSE	finngen_R11_HCC	Hepatocellular carcinoma || id:finngen_R11_HCC	0.0660194	0.163576	20	50145716	0.00857059	41934	3.53e-11	APP	VEGFC	TRUE	reported	APP.VEGFC	textfile	2	1	TRUE	345727	43.8841958720719	APP.VEGFC
754	rs6045989	G	A	G	A	0.0466502	-0.0465221	0.643617	0.686397	FALSE	FALSE	FALSE	finngen_R11_HCC	Hepatocellular carcinoma || id:finngen_R11_HCC	0.0629116	0.459614	20	19292926	0.00722523	41904	1.08e-10	APP	VEGFC	TRUE	reported	APP.VEGFC	textfile	2	1	TRUE	345727	41.687290336568	APP.VEGFC
755	rs62259788	G	T	G	T	-0.0529511	-0.063416	0.754166	0.669832	FALSE	FALSE	FALSE	finngen_R11_HCC	Hepatocellular carcinoma || id:finngen_R11_HCC	0.0618739	0.305399	3	58435778	0.00807234	41635	5.46e-11	APP	VEGFC	TRUE	reported	APP.VEGFC	textfile	2	1	TRUE	345727	43.0279922365536	APP.VEGFC
756	rs73000929	G	A	G	A	0.143102	0.086808	0.96498	0.971963	FALSE	FALSE	FALSE	finngen_R11_HCC	Hepatocellular carcinoma || id:finngen_R11_HCC	0.17331	0.616454	11	113953622	0.0181499	41987	3.24e-15	APP	VEGFC	TRUE	reported	APP.VEGFC	textfile	2	1	TRUE	345727	62.1645699998253	APP.VEGFC
757	rs79094566	A	G	A	G	-0.0702968	0.128831	0.919184	0.885878	FALSE	FALSE	FALSE	finngen_R11_HCC	Hepatocellular carcinoma || id:finngen_R11_HCC	0.0865818	0.13676	18	77255511	0.0122765	41939	1.03e-08	APP	VEGFC	TRUE	reported	APP.VEGFC	textfile	2	1	TRUE	345727	32.7885321781034	APP.VEGFC
758	rs7916991	C	A	C	A	-0.196979	-0.17056	0.105324	0.085373	FALSE	FALSE	FALSE	finngen_R11_HCC	Hepatocellular carcinoma || id:finngen_R11_HCC	0.0964251	0.0769201	10	70895373	0.0113668	41981	4.84e-67	APP	VEGFC	TRUE	reported	APP.VEGFC	textfile	2	1	TRUE	345727	300.305592129753	APP.VEGFC
759	rs79426764	G	A	G	A	0.100922	0.0331312	0.93708	0.9410863	FALSE	FALSE	FALSE	finngen_R11_HCC	Hepatocellular carcinoma || id:finngen_R11_HCC	0.121454	0.785015	18	77279921	0.013881	41988	3.64e-13	APP	VEGFC	TRUE	reported	APP.VEGFC	textfile	2	1	TRUE	345727	52.8603687603441	APP.VEGFC
760	rs10020321	A	C	A	C	0.127651	-0.121054	0.0967846	0.078666	FALSE	FALSE	FALSE	finngen_R11_HCC	Hepatocellular carcinoma || id:finngen_R11_HCC	0.102291	0.236638	4	177714470	0.0116896	42127	1.01e-27	DKK1	VEGFC	TRUE	reported	DKK1.VEGFC	textfile	2	1	TRUE	345727	119.247461212325	DKK1.VEGFC
761	rs10740118	G	C	G	C	0.140595	0.0970109	0.583397	0.632641	FALSE	TRUE	FALSE	finngen_R11_HCC	Hepatocellular carcinoma || id:finngen_R11_HCC	0.0593904	0.102376	10	65101207	0.00695238	42263	1.66e-90	DKK1	VEGFC	TRUE	reported	DKK1.VEGFC	textfile	2	1	TRUE	345727	408.952388501913	DKK1.VEGFC
762	rs111527738	A	G	A	G	0.202194	-0.517756	0.97978	0.9727969	FALSE	FALSE	FALSE	finngen_R11_HCC	Hepatocellular carcinoma || id:finngen_R11_HCC	0.217384	0.0172302	21	36259324	0.024451	42234	1.39e-16	DKK1	VEGFC	TRUE	reported	DKK1.VEGFC	textfile	2	1	TRUE	345727	68.382232721405	DKK1.VEGFC
763	rs111626441	G	A	G	A	-0.111758	0.102572	0.906925	0.87601	FALSE	FALSE	FALSE	finngen_R11_HCC	Hepatocellular carcinoma || id:finngen_R11_HCC	0.0845854	0.225264	18	77250669	0.0114886	42251	2.42e-22	DKK1	VEGFC	TRUE	reported	DKK1.VEGFC	textfile	2	1	TRUE	345727	94.6287328529597	DKK1.VEGFC
764	rs1159798	A	C	A	C	-0.195132	-0.0801203	0.231304	0.236547	FALSE	FALSE	FALSE	finngen_R11_HCC	Hepatocellular carcinoma || id:finngen_R11_HCC	0.0673458	0.23417	10	54412493	0.00824399	42244	4.71e-123	DKK1	VEGFC	TRUE	reported	DKK1.VEGFC	textfile	2	1	TRUE	345727	560.250275942227	DKK1.VEGFC
765	rs11688492	T	C	T	C	-0.0580692	0.0911337	0.547017	0.624186	FALSE	FALSE	FALSE	finngen_R11_HCC	Hepatocellular carcinoma || id:finngen_R11_HCC	0.059368	0.124768	2	64865804	0.00691431	42087	4.67e-17	DKK1	VEGFC	TRUE	reported	DKK1.VEGFC	textfile	2	1	TRUE	345727	70.5332656349901	DKK1.VEGFC
766	rs11792729	G	A	G	A	0.088889	0.0193771	0.670046	0.619997	FALSE	FALSE	FALSE	finngen_R11_HCC	Hepatocellular carcinoma || id:finngen_R11_HCC	0.0598333	0.74605	9	136930586	0.00731154	42185	5.98e-34	DKK1	VEGFC	TRUE	reported	DKK1.VEGFC	textfile	2	1	TRUE	345727	147.801322575129	DKK1.VEGFC
767	rs2239547	T	C	T	C	-0.0440584	-0.126121	0.741914	0.687504	FALSE	FALSE	FALSE	finngen_R11_HCC	Hepatocellular carcinoma || id:finngen_R11_HCC	0.0640634	0.0489892	3	52855229	0.00783315	42235	1.87e-08	DKK1	VEGFC	TRUE	reported	DKK1.VEGFC	textfile	2	1	TRUE	345727	31.6362178029882	DKK1.VEGFC
768	rs2302685	C	T	C	T	-0.0722134	0.079594	0.187111	0.200924	FALSE	FALSE	FALSE	finngen_R11_HCC	Hepatocellular carcinoma || id:finngen_R11_HCC	0.0741956	0.283379	12	12301898	0.00869216	42271	1e-16	DKK1	VEGFC	TRUE	reported	DKK1.VEGFC	textfile	2	1	TRUE	345727	69.0208276175676	DKK1.VEGFC
769	rs34180226	A	C	A	C	0.0625231	0.0621979	0.81582	0.868505	FALSE	FALSE	FALSE	finngen_R11_HCC	Hepatocellular carcinoma || id:finngen_R11_HCC	0.0838641	0.458299	4	83933138	0.00898192	42251	3.43e-12	DKK1	VEGFC	TRUE	reported	DKK1.VEGFC	textfile	2	1	TRUE	345727	48.4554510639047	DKK1.VEGFC
770	rs34579268	C	T	C	T	0.0405446	-0.0142354	0.636961	0.749525	FALSE	FALSE	FALSE	finngen_R11_HCC	Hepatocellular carcinoma || id:finngen_R11_HCC	0.0669158	0.831533	3	58410554	0.00718273	42118	1.66e-08	DKK1	VEGFC	TRUE	reported	DKK1.VEGFC	textfile	2	1	TRUE	345727	31.8630215475315	DKK1.VEGFC
771	rs3743771	A	G	A	G	-0.0587902	-0.0730842	0.707453	0.720773	FALSE	FALSE	FALSE	finngen_R11_HCC	Hepatocellular carcinoma || id:finngen_R11_HCC	0.0653159	0.263169	16	53358439	0.00751021	42251	5.07e-15	DKK1	VEGFC	TRUE	reported	DKK1.VEGFC	textfile	2	1	TRUE	345727	61.2781596090538	DKK1.VEGFC
772	rs4978561	C	T	C	T	0.0642408	0.0035248	0.658709	0.487814	FALSE	FALSE	FALSE	finngen_R11_HCC	Hepatocellular carcinoma || id:finngen_R11_HCC	0.0580236	0.95156	9	116764283	0.00724766	42199	8.04e-19	DKK1	VEGFC	TRUE	reported	DKK1.VEGFC	textfile	2	1	TRUE	345727	78.5644831841475	DKK1.VEGFC
773	rs4980826	C	A	C	A	-0.0501332	-0.0171642	0.605641	0.625239	FALSE	FALSE	FALSE	finngen_R11_HCC	Hepatocellular carcinoma || id:finngen_R11_HCC	0.0598078	0.774119	12	578349	0.00703035	42188	1.01e-12	DKK1	VEGFC	TRUE	reported	DKK1.VEGFC	textfile	2	1	TRUE	345727	50.8507028342693	DKK1.VEGFC
774	rs56165859	G	A	G	A	0.10997	-0.1268	0.964478	0.9745484	FALSE	FALSE	FALSE	finngen_R11_HCC	Hepatocellular carcinoma || id:finngen_R11_HCC	0.194283	0.513979	16	88573037	0.0191836	42257	9.96e-09	DKK1	VEGFC	TRUE	reported	DKK1.VEGFC	textfile	2	1	TRUE	345727	32.8615640193972	DKK1.VEGFC
775	rs59312158	G	A	G	A	0.223851	-0.457391	0.979831	0.9729418	FALSE	FALSE	FALSE	finngen_R11_HCC	Hepatocellular carcinoma || id:finngen_R11_HCC	0.213916	0.032502	16	88582345	0.0262394	42273	1.5e-17	DKK1	VEGFC	TRUE	reported	DKK1.VEGFC	textfile	2	1	TRUE	345727	72.7797027527321	DKK1.VEGFC
776	rs6993770	A	T	A	T	-0.222918	-0.0554928	0.708724	0.761193	FALSE	TRUE	FALSE	finngen_R11_HCC	Hepatocellular carcinoma || id:finngen_R11_HCC	0.0692467	0.422913	8	106581528	0.00753185	42229	1.47e-190	DKK1	VEGFC	TRUE	reported	DKK1.VEGFC	textfile	2	1	TRUE	345727	875.965398327815	DKK1.VEGFC
777	rs704	G	A	G	A	-0.0422144	0.0556147	0.521041	0.591133	FALSE	FALSE	FALSE	finngen_R11_HCC	Hepatocellular carcinoma || id:finngen_R11_HCC	0.0584046	0.340979	17	26694861	0.00688584	42143	8.83e-10	DKK1	VEGFC	TRUE	reported	DKK1.VEGFC	textfile	2	1	TRUE	345727	37.5843797513092	DKK1.VEGFC
778	rs7093925	G	A	G	A	-0.206377	-0.0228613	0.574369	0.56487	FALSE	FALSE	FALSE	finngen_R11_HCC	Hepatocellular carcinoma || id:finngen_R11_HCC	0.0584769	0.695838	10	54129654	0.00688121	42089	1.47e-195	DKK1	VEGFC	TRUE	reported	DKK1.VEGFC	textfile	2	1	TRUE	345727	899.483014037917	DKK1.VEGFC
779	rs73000929	G	A	G	A	0.240046	0.086808	0.96498	0.971963	FALSE	FALSE	FALSE	finngen_R11_HCC	Hepatocellular carcinoma || id:finngen_R11_HCC	0.17331	0.616454	11	113953622	0.0180474	42263	2.76e-40	DKK1	VEGFC	TRUE	reported	DKK1.VEGFC	textfile	2	1	TRUE	345727	176.91296405299	DKK1.VEGFC
780	rs78909033	G	A	G	A	0.0915488	-0.0933281	0.871403	0.859239	FALSE	FALSE	FALSE	finngen_R11_HCC	Hepatocellular carcinoma || id:finngen_R11_HCC	0.0861344	0.278579	2	241510903	0.0101112	42124	1.43e-19	DKK1	VEGFC	TRUE	reported	DKK1.VEGFC	textfile	2	1	TRUE	345727	81.9784892133975	DKK1.VEGFC
781	rs7961894	C	T	C	T	-0.0649314	-0.174338	0.890494	0.890805	FALSE	FALSE	FALSE	finngen_R11_HCC	Hepatocellular carcinoma || id:finngen_R11_HCC	0.0991229	0.0786104	12	122365583	0.0107237	42210	1.42e-09	DKK1	VEGFC	TRUE	reported	DKK1.VEGFC	textfile	2	1	TRUE	345727	36.6623434860602	DKK1.VEGFC
782	rs79880068	C	T	C	T	-0.0885543	0.030325	0.896192	0.9056538	FALSE	FALSE	FALSE	finngen_R11_HCC	Hepatocellular carcinoma || id:finngen_R11_HCC	0.098139	0.757321	12	54649978	0.0114034	42154	8.31e-15	DKK1	VEGFC	TRUE	reported	DKK1.VEGFC	textfile	2	1	TRUE	345727	60.3046209383921	DKK1.VEGFC
783	rs10020321	A	C	A	C	0.076409	-0.121054	0.0967846	0.078666	FALSE	FALSE	FALSE	finngen_R11_HCC	Hepatocellular carcinoma || id:finngen_R11_HCC	0.102291	0.236638	4	177714470	0.0116741	42502	6.01e-11	CPXM1	VEGFC	TRUE	reported	CPXM1.VEGFC	textfile	2	1	TRUE	345727	42.8392849808954	CPXM1.VEGFC
784	rs10876556	G	A	G	A	0.0375421	-0.0291776	0.47607	0.456145	FALSE	FALSE	FALSE	finngen_R11_HCC	Hepatocellular carcinoma || id:finngen_R11_HCC	0.0579903	0.614861	12	54758960	0.00686294	42550	4.52e-08	CPXM1	VEGFC	TRUE	reported	CPXM1.VEGFC	textfile	2	1	TRUE	345727	29.9237984064695	CPXM1.VEGFC
785	rs10919615	C	T	C	T	0.0886871	0.0514	0.244944	0.270221	FALSE	FALSE	FALSE	finngen_R11_HCC	Hepatocellular carcinoma || id:finngen_R11_HCC	0.0659585	0.435816	1	198974904	0.00800411	42574	1.71e-28	CPXM1	VEGFC	TRUE	reported	CPXM1.VEGFC	textfile	2	1	TRUE	345727	122.770722341461	CPXM1.VEGFC
786	rs111527738	A	G	A	G	0.142871	-0.517756	0.97978	0.9727969	FALSE	FALSE	FALSE	finngen_R11_HCC	Hepatocellular carcinoma || id:finngen_R11_HCC	0.217384	0.0172302	21	36259324	0.0244151	42610	4.9e-09	CPXM1	VEGFC	TRUE	reported	CPXM1.VEGFC	textfile	2	1	TRUE	345727	34.2429486181261	CPXM1.VEGFC
787	rs117416842	G	A	G	A	0.20757	-0.00638988	0.903697	0.872147	FALSE	FALSE	FALSE	finngen_R11_HCC	Hepatocellular carcinoma || id:finngen_R11_HCC	0.0873012	0.941652	20	2787141	0.011351	42627	2.04e-74	CPXM1	VEGFC	TRUE	reported	CPXM1.VEGFC	textfile	2	1	TRUE	345727	334.395884096607	CPXM1.VEGFC
788	rs1505307	T	C	T	C	-0.0669263	-0.0164779	0.352361	0.336685	FALSE	FALSE	FALSE	finngen_R11_HCC	Hepatocellular carcinoma || id:finngen_R11_HCC	0.0612346	0.787858	3	24343330	0.00719044	42619	1.37e-20	CPXM1	VEGFC	TRUE	reported	CPXM1.VEGFC	textfile	2	1	TRUE	345727	86.6328692382526	CPXM1.VEGFC
789	rs1585213	C	T	C	T	0.047188	0.0705378	0.60605	0.596037	FALSE	FALSE	FALSE	finngen_R11_HCC	Hepatocellular carcinoma || id:finngen_R11_HCC	0.0584649	0.227625	4	103444698	0.00698417	42578	1.43e-11	CPXM1	VEGFC	TRUE	reported	CPXM1.VEGFC	textfile	2	1	TRUE	345727	45.6492385521521	CPXM1.VEGFC
790	rs1654418	T	C	T	C	-0.0576341	-0.0334642	0.192451	0.132184	FALSE	FALSE	FALSE	finngen_R11_HCC	Hepatocellular carcinoma || id:finngen_R11_HCC	0.0842671	0.691278	19	55535112	0.00885871	42543	7.81e-11	CPXM1	VEGFC	TRUE	reported	CPXM1.VEGFC	textfile	2	1	TRUE	345727	42.3270559095737	CPXM1.VEGFC
791	rs2146430	G	T	G	T	0.045719	-0.0227819	0.309681	0.287012	FALSE	FALSE	FALSE	finngen_R11_HCC	Hepatocellular carcinoma || id:finngen_R11_HCC	0.0636308	0.720319	14	103071825	0.00742196	42475	7.34e-10	CPXM1	VEGFC	TRUE	reported	CPXM1.VEGFC	textfile	2	1	TRUE	345727	37.9451458420802	CPXM1.VEGFC
792	rs2327613	T	C	T	C	-0.0456007	-0.09509	0.427927	0.383699	FALSE	FALSE	FALSE	finngen_R11_HCC	Hepatocellular carcinoma || id:finngen_R11_HCC	0.0590918	0.107575	6	135662372	0.00689342	42542	3.76e-11	CPXM1	VEGFC	TRUE	reported	CPXM1.VEGFC	textfile	2	1	TRUE	345727	43.7596197093907	CPXM1.VEGFC
793	rs3130933	T	C	T	C	-0.194188	0.0776335	0.139605	0.130542	FALSE	FALSE	FALSE	finngen_R11_HCC	Hepatocellular carcinoma || id:finngen_R11_HCC	0.0884744	0.380231	6	31132085	0.00964295	42545	9.03e-90	CPXM1	VEGFC	TRUE	reported	CPXM1.VEGFC	textfile	2	1	TRUE	345727	405.531830401436	CPXM1.VEGFC
794	rs342281	T	C	T	C	-0.0380499	0.00511508	0.559928	0.5423	FALSE	FALSE	FALSE	finngen_R11_HCC	Hepatocellular carcinoma || id:finngen_R11_HCC	0.0580383	0.929771	7	106361843	0.00687687	42584	3.17e-08	CPXM1	VEGFC	TRUE	reported	CPXM1.VEGFC	textfile	2	1	TRUE	345727	30.61437589822	CPXM1.VEGFC
795	rs3751673	A	G	A	G	-0.0538646	0.0331449	0.614072	0.62097	FALSE	FALSE	FALSE	finngen_R11_HCC	Hepatocellular carcinoma || id:finngen_R11_HCC	0.0595053	0.577521	16	88552370	0.00708728	42581	3.02e-14	CPXM1	VEGFC	TRUE	reported	CPXM1.VEGFC	textfile	2	1	TRUE	345727	57.7627280745637	CPXM1.VEGFC
796	rs4483440	G	C	G	C	0.0399399	0.0612214	0.363909	0.389137	FALSE	TRUE	FALSE	finngen_R11_HCC	Hepatocellular carcinoma || id:finngen_R11_HCC	0.059608	0.30439	1	198695546	0.00719851	42514	2.9e-08	CPXM1	VEGFC	TRUE	reported	CPXM1.VEGFC	textfile	2	1	TRUE	345727	30.7842602383013	CPXM1.VEGFC
797	rs4570445	T	C	T	C	0.0438131	0.00160827	0.717257	0.673811	FALSE	FALSE	FALSE	finngen_R11_HCC	Hepatocellular carcinoma || id:finngen_R11_HCC	0.0619798	0.979299	1	199243829	0.00761123	42407	8.65e-09	CPXM1	VEGFC	TRUE	reported	CPXM1.VEGFC	textfile	2	1	TRUE	345727	33.1358620782036	CPXM1.VEGFC
798	rs4978561	C	T	C	T	0.050833	0.0035248	0.658709	0.487814	FALSE	FALSE	FALSE	finngen_R11_HCC	Hepatocellular carcinoma || id:finngen_R11_HCC	0.0580236	0.95156	9	116764283	0.00722689	42573	2.04e-12	CPXM1	VEGFC	TRUE	reported	CPXM1.VEGFC	textfile	2	1	TRUE	345727	49.4753179027959	CPXM1.VEGFC
799	rs6037402	A	G	A	G	-0.722791	0.0639182	0.939659	0.9285714	FALSE	FALSE	FALSE	finngen_R11_HCC	Hepatocellular carcinoma || id:finngen_R11_HCC	0.109455	0.559242	20	2757862	0.0144194	42593	1e-200	CPXM1	VEGFC	TRUE	reported	CPXM1.VEGFC	textfile	2	1	TRUE	345727	2512.64476821527	CPXM1.VEGFC
800	rs6084190	G	C	G	C	0.258634	-0.0867086	0.981203	0.9536849	FALSE	TRUE	FALSE	finngen_R11_HCC	Hepatocellular carcinoma || id:finngen_R11_HCC	0.143708	0.546265	20	2870839	0.0244195	42598	3.53e-26	CPXM1	VEGFC	TRUE	reported	CPXM1.VEGFC	textfile	2	1	TRUE	345727	112.175418524974	CPXM1.VEGFC
801	rs631647	C	T	C	T	-0.0399496	-0.0882899	0.582351	0.502965	FALSE	FALSE	FALSE	finngen_R11_HCC	Hepatocellular carcinoma || id:finngen_R11_HCC	0.0579506	0.127624	11	128628935	0.00695071	42508	9.12e-09	CPXM1	VEGFC	TRUE	reported	CPXM1.VEGFC	textfile	2	1	TRUE	345727	33.0344083004366	CPXM1.VEGFC
802	rs6790639	T	C	T	C	-0.0423316	-0.0503089	0.438152	0.36686	FALSE	FALSE	FALSE	finngen_R11_HCC	Hepatocellular carcinoma || id:finngen_R11_HCC	0.0594653	0.397541	3	176909408	0.00690345	42608	8.76e-10	CPXM1	VEGFC	TRUE	reported	CPXM1.VEGFC	textfile	2	1	TRUE	345727	37.6007926334654	CPXM1.VEGFC
803	rs6860077	T	C	T	C	-0.042619	0.0182838	0.299097	0.371883	FALSE	FALSE	FALSE	finngen_R11_HCC	Hepatocellular carcinoma || id:finngen_R11_HCC	0.0597972	0.759785	5	139745154	0.00747749	42523	1.21e-08	CPXM1	VEGFC	TRUE	reported	CPXM1.VEGFC	textfile	2	1	TRUE	345727	32.4858944471845	CPXM1.VEGFC
804	rs6993770	A	T	A	T	-0.167472	-0.0554928	0.708724	0.761193	FALSE	TRUE	FALSE	finngen_R11_HCC	Hepatocellular carcinoma || id:finngen_R11_HCC	0.0692467	0.422913	8	106581528	0.00754674	42605	1.72e-108	CPXM1	VEGFC	TRUE	reported	CPXM1.VEGFC	textfile	2	1	TRUE	345727	492.453964110935	CPXM1.VEGFC
805	rs703974	A	G	A	G	-0.0386572	0.0438872	0.59599	0.627647	FALSE	FALSE	FALSE	finngen_R11_HCC	Hepatocellular carcinoma || id:finngen_R11_HCC	0.0592387	0.458783	10	80948593	0.00699168	42345	3.24e-08	CPXM1	VEGFC	TRUE	reported	CPXM1.VEGFC	textfile	2	1	TRUE	345727	30.5701593440939	CPXM1.VEGFC
806	rs7265519	C	T	C	T	-0.0627188	-0.101777	0.731637	0.748028	FALSE	FALSE	FALSE	finngen_R11_HCC	Hepatocellular carcinoma || id:finngen_R11_HCC	0.0687316	0.138662	20	43515270	0.00767098	42631	3.01e-16	CPXM1	VEGFC	TRUE	reported	CPXM1.VEGFC	textfile	2	1	TRUE	345727	66.8488252793814	CPXM1.VEGFC
807	rs73000929	G	A	G	A	0.146493	0.086808	0.96498	0.971963	FALSE	FALSE	FALSE	finngen_R11_HCC	Hepatocellular carcinoma || id:finngen_R11_HCC	0.17331	0.616454	11	113953622	0.018035	42639	4.68e-16	CPXM1	VEGFC	TRUE	reported	CPXM1.VEGFC	textfile	2	1	TRUE	345727	65.9783503213456	CPXM1.VEGFC
808	rs74180375	G	A	G	A	0.295823	0.156049	0.952728	0.9699701	FALSE	FALSE	FALSE	finngen_R11_HCC	Hepatocellular carcinoma || id:finngen_R11_HCC	0.158543	0.324985	20	2784259	0.0157464	42574	2.02e-78	CPXM1	VEGFC	TRUE	reported	CPXM1.VEGFC	textfile	2	1	TRUE	345727	352.940352495303	CPXM1.VEGFC
809	rs74499711	G	A	G	A	0.0974764	-0.0351216	0.948688	0.9714028	FALSE	FALSE	FALSE	finngen_R11_HCC	Hepatocellular carcinoma || id:finngen_R11_HCC	0.176919	0.84264	4	74842764	0.0158809	42612	8.43e-10	CPXM1	VEGFC	TRUE	reported	CPXM1.VEGFC	textfile	2	1	TRUE	345727	37.6746078723778	CPXM1.VEGFC
810	rs75219918	G	A	G	A	-0.0728895	0.00598476	0.90568	0.9171866	FALSE	FALSE	FALSE	finngen_R11_HCC	Hepatocellular carcinoma || id:finngen_R11_HCC	0.105289	0.954672	19	10723572	0.0115519	42639	2.82e-10	CPXM1	VEGFC	TRUE	reported	CPXM1.VEGFC	textfile	2	1	TRUE	345727	39.8128347010786	CPXM1.VEGFC
811	rs7783159	G	A	G	A	-0.0553621	-0.052689	0.811213	0.763946	FALSE	FALSE	FALSE	finngen_R11_HCC	Hepatocellular carcinoma || id:finngen_R11_HCC	0.0690695	0.445559	7	100017454	0.00860526	42647	1.26e-10	CPXM1	VEGFC	TRUE	reported	CPXM1.VEGFC	textfile	2	1	TRUE	345727	41.3901611760635	CPXM1.VEGFC
812	rs79094566	A	G	A	G	-0.0723353	0.128831	0.919184	0.885878	FALSE	FALSE	FALSE	finngen_R11_HCC	Hepatocellular carcinoma || id:finngen_R11_HCC	0.0865818	0.13676	18	77255511	0.0121844	42588	2.93e-09	CPXM1	VEGFC	TRUE	reported	CPXM1.VEGFC	textfile	2	1	TRUE	345727	35.2445750067239	CPXM1.VEGFC
813	rs7987027	T	C	T	C	0.0421485	-0.0098652	0.465571	0.515004	FALSE	FALSE	FALSE	finngen_R11_HCC	Hepatocellular carcinoma || id:finngen_R11_HCC	0.057923	0.864762	13	71213147	0.00687999	42503	9.08e-10	CPXM1	VEGFC	TRUE	reported	CPXM1.VEGFC	textfile	2	1	TRUE	345727	37.5308700753357	CPXM1.VEGFC
814	rs9374080	T	C	T	C	0.0483019	-0.0803709	0.551856	0.477833	FALSE	FALSE	FALSE	finngen_R11_HCC	Hepatocellular carcinoma || id:finngen_R11_HCC	0.0582332	0.167539	6	109616420	0.00689058	42551	2.42e-12	CPXM1	VEGFC	TRUE	reported	CPXM1.VEGFC	textfile	2	1	TRUE	345727	49.1379314813633	CPXM1.VEGFC
815	rs10020321	A	C	A	C	0.0747904	-0.121054	0.0967846	0.078666	FALSE	FALSE	FALSE	finngen_R11_HCC	Hepatocellular carcinoma || id:finngen_R11_HCC	0.102291	0.236638	4	177714470	0.0116397	42502	1.33e-10	CIAPIN1	VEGFC	TRUE	reported	CIAPIN1.VEGFC	textfile	2	1	TRUE	345727	41.2865066647681	CIAPIN1.VEGFC
816	rs1133357	G	A	G	A	-0.0883715	0.0566588	0.937909	0.9269294	FALSE	FALSE	FALSE	finngen_R11_HCC	Hepatocellular carcinoma || id:finngen_R11_HCC	0.108734	0.602314	15	64987570	0.0141351	42629	4.09e-10	CIAPIN1	VEGFC	TRUE	reported	CIAPIN1.VEGFC	textfile	2	1	TRUE	345727	39.0864909553086	CIAPIN1.VEGFC
817	rs11596235	C	T	C	T	-0.0706161	-0.0500423	0.696719	0.711852	FALSE	FALSE	FALSE	finngen_R11_HCC	Hepatocellular carcinoma || id:finngen_R11_HCC	0.0648177	0.440086	10	104391034	0.00738818	42362	1.26e-21	CIAPIN1	VEGFC	TRUE	reported	CIAPIN1.VEGFC	textfile	2	1	TRUE	345727	91.3550420272078	CIAPIN1.VEGFC
818	rs13339274	C	T	C	T	-0.0745733	0.0199293	0.857746	0.869976	FALSE	FALSE	FALSE	finngen_R11_HCC	Hepatocellular carcinoma || id:finngen_R11_HCC	0.0852434	0.815145	16	81875559	0.00971936	42533	1.72e-14	CIAPIN1	VEGFC	TRUE	reported	CIAPIN1.VEGFC	textfile	2	1	TRUE	345727	58.8696409052363	CIAPIN1.VEGFC
819	rs13412535	G	A	G	A	0.0537495	0.0993137	0.774226	0.811942	FALSE	FALSE	FALSE	finngen_R11_HCC	Hepatocellular carcinoma || id:finngen_R11_HCC	0.0727415	0.17216	2	224874874	0.0082693	41365	8.13e-11	CIAPIN1	VEGFC	TRUE	reported	CIAPIN1.VEGFC	textfile	2	1	TRUE	345727	42.2485065373295	CIAPIN1.VEGFC
820	rs1354034	T	C	T	C	-0.14793	-0.020426	0.407767	0.293403	FALSE	FALSE	FALSE	finngen_R11_HCC	Hepatocellular carcinoma || id:finngen_R11_HCC	0.0636323	0.748211	3	56849749	0.00694484	42542	3.74e-100	CIAPIN1	VEGFC	TRUE	reported	CIAPIN1.VEGFC	textfile	2	1	TRUE	345727	453.720106419808	CIAPIN1.VEGFC
821	rs1613662	G	A	G	A	0.0990528	-0.052878	0.166968	0.117406	FALSE	FALSE	FALSE	finngen_R11_HCC	Hepatocellular carcinoma || id:finngen_R11_HCC	0.0879045	0.547481	19	55536595	0.00921028	42618	6.11e-27	CIAPIN1	VEGFC	TRUE	reported	CIAPIN1.VEGFC	textfile	2	1	TRUE	345727	115.66124066577	CIAPIN1.VEGFC
822	rs223839	A	G	A	G	-0.0460546	0.0222663	0.445336	0.47565	FALSE	FALSE	FALSE	finngen_R11_HCC	Hepatocellular carcinoma || id:finngen_R11_HCC	0.0579691	0.7009	16	57499841	0.00689492	42542	2.43e-11	CIAPIN1	VEGFC	TRUE	reported	CIAPIN1.VEGFC	textfile	2	1	TRUE	345727	44.6156851035136	CIAPIN1.VEGFC
823	rs2875751	G	A	G	A	0.0390019	0.0348537	0.372212	0.345729	FALSE	FALSE	FALSE	finngen_R11_HCC	Hepatocellular carcinoma || id:finngen_R11_HCC	0.0610249	0.567905	17	3818788	0.00701424	42548	2.71e-08	CIAPIN1	VEGFC	TRUE	reported	CIAPIN1.VEGFC	textfile	2	1	TRUE	345727	30.9179211710914	CIAPIN1.VEGFC
824	rs342296	G	A	G	A	-0.0777432	0.0146435	0.549236	0.526736	FALSE	FALSE	FALSE	finngen_R11_HCC	Hepatocellular carcinoma || id:finngen_R11_HCC	0.0578424	0.800143	7	106372903	0.00683444	42614	6.14e-30	CIAPIN1	VEGFC	TRUE	reported	CIAPIN1.VEGFC	textfile	2	1	TRUE	345727	129.395435058398	CIAPIN1.VEGFC
825	rs41273205	A	G	A	G	-0.0710791	0.0972621	0.891206	0.870195	FALSE	FALSE	FALSE	finngen_R11_HCC	Hepatocellular carcinoma || id:finngen_R11_HCC	0.0828585	0.240462	1	156879504	0.0113647	41831	4.03e-10	CIAPIN1	VEGFC	TRUE	reported	CIAPIN1.VEGFC	textfile	2	1	TRUE	345727	39.1172115248349	CIAPIN1.VEGFC
826	rs4978561	C	T	C	T	0.0488317	0.0035248	0.658709	0.487814	FALSE	FALSE	FALSE	finngen_R11_HCC	Hepatocellular carcinoma || id:finngen_R11_HCC	0.0580236	0.95156	9	116764283	0.00720623	42573	1.25e-11	CIAPIN1	VEGFC	TRUE	reported	CIAPIN1.VEGFC	textfile	2	1	TRUE	345727	45.9184742380403	CIAPIN1.VEGFC
827	rs56043070	G	A	G	A	-0.090285	0.0351852	0.929981	0.9490389	FALSE	FALSE	FALSE	finngen_R11_HCC	Hepatocellular carcinoma || id:finngen_R11_HCC	0.128953	0.784966	1	247719769	0.0131346	42645	6.34e-12	CIAPIN1	VEGFC	TRUE	reported	CIAPIN1.VEGFC	textfile	2	1	TRUE	345727	47.2495309999962	CIAPIN1.VEGFC
828	rs73000929	G	A	G	A	0.146908	0.086808	0.96498	0.971963	FALSE	FALSE	FALSE	finngen_R11_HCC	Hepatocellular carcinoma || id:finngen_R11_HCC	0.17331	0.616454	11	113953622	0.0179801	42639	3.15e-16	CIAPIN1	VEGFC	TRUE	reported	CIAPIN1.VEGFC	textfile	2	1	TRUE	345727	66.7585179915074	CIAPIN1.VEGFC
829	rs78909033	G	A	G	A	0.0560275	-0.0933281	0.871403	0.859239	FALSE	FALSE	FALSE	finngen_R11_HCC	Hepatocellular carcinoma || id:finngen_R11_HCC	0.0861344	0.278579	2	241510903	0.0100616	42498	2.59e-08	CIAPIN1	VEGFC	TRUE	reported	CIAPIN1.VEGFC	textfile	2	1	TRUE	345727	31.0076171169827	CIAPIN1.VEGFC
830	rs7949566	G	A	G	A	-0.0396629	0.0059556	0.572815	0.637033	FALSE	FALSE	FALSE	finngen_R11_HCC	Hepatocellular carcinoma || id:finngen_R11_HCC	0.0600622	0.921014	11	126285301	0.00691486	42584	9.77e-09	CIAPIN1	VEGFC	TRUE	reported	CIAPIN1.VEGFC	textfile	2	1	TRUE	345727	32.9004733683665	CIAPIN1.VEGFC
831	rs10020321	A	C	A	C	0.106514	-0.121054	0.0967846	0.078666	FALSE	FALSE	FALSE	finngen_R11_HCC	Hepatocellular carcinoma || id:finngen_R11_HCC	0.102291	0.236638	4	177714470	0.0117611	41776	1.4e-19	CCN2	VEGFC	TRUE	reported	CCN2.VEGFC	textfile	2	1	TRUE	345727	82.0195729091901	CCN2.VEGFC
832	rs10919615	C	T	C	T	0.0834404	0.0514	0.244944	0.270221	FALSE	FALSE	FALSE	finngen_R11_HCC	Hepatocellular carcinoma || id:finngen_R11_HCC	0.0659585	0.435816	1	198974904	0.00806068	41845	4.42e-25	CCN2	VEGFC	TRUE	reported	CCN2.VEGFC	textfile	2	1	TRUE	345727	107.154248234464	CCN2.VEGFC
833	rs111527738	A	G	A	G	0.171463	-0.517756	0.97978	0.9727969	FALSE	FALSE	FALSE	finngen_R11_HCC	Hepatocellular carcinoma || id:finngen_R11_HCC	0.217384	0.0172302	21	36259324	0.0245947	41880	3.18e-12	CCN2	VEGFC	TRUE	reported	CCN2.VEGFC	textfile	2	1	TRUE	345727	48.6024069128577	CCN2.VEGFC
834	rs111626441	G	A	G	A	-0.100699	0.102572	0.906925	0.87601	FALSE	FALSE	FALSE	finngen_R11_HCC	Hepatocellular carcinoma || id:finngen_R11_HCC	0.0845854	0.225264	18	77250669	0.0115443	41898	2.81e-18	CCN2	VEGFC	TRUE	reported	CCN2.VEGFC	textfile	2	1	TRUE	345727	76.0878140318247	CCN2.VEGFC
835	rs11221439	G	A	G	A	0.0457651	0.0315116	0.75292	0.829962	FALSE	FALSE	FALSE	finngen_R11_HCC	Hepatocellular carcinoma || id:finngen_R11_HCC	0.0768177	0.681651	11	128567876	0.00795668	41784	8.89e-09	CCN2	VEGFC	TRUE	reported	CCN2.VEGFC	textfile	2	1	TRUE	345727	33.0830123627628	CCN2.VEGFC
836	rs115340020	G	A	G	A	-0.126352	-0.206553	0.972704	0.9891078	FALSE	FALSE	FALSE	finngen_R11_HCC	Hepatocellular carcinoma || id:finngen_R11_HCC	0.308086	0.502579	1	92766438	0.0206685	41879	9.85e-10	CCN2	VEGFC	TRUE	reported	CCN2.VEGFC	textfile	2	1	TRUE	345727	37.371998517822	CCN2.VEGFC
837	rs11596235	C	T	C	T	-0.190169	-0.0500423	0.696719	0.711852	FALSE	FALSE	FALSE	finngen_R11_HCC	Hepatocellular carcinoma || id:finngen_R11_HCC	0.0648177	0.440086	10	104391034	0.0074081	41643	3.33e-144	CCN2	VEGFC	TRUE	reported	CCN2.VEGFC	textfile	2	1	TRUE	345727	658.970196836534	CCN2.VEGFC
838	rs11688492	T	C	T	C	-0.042726	0.0911337	0.547017	0.624186	FALSE	FALSE	FALSE	finngen_R11_HCC	Hepatocellular carcinoma || id:finngen_R11_HCC	0.059368	0.124768	2	64865804	0.00694172	41739	7.58e-10	CCN2	VEGFC	TRUE	reported	CCN2.VEGFC	textfile	2	1	TRUE	345727	37.8835167636886	CCN2.VEGFC
839	rs12409431	G	A	G	A	0.0976174	0.116821	0.888261	0.9424869	FALSE	FALSE	FALSE	finngen_R11_HCC	Hepatocellular carcinoma || id:finngen_R11_HCC	0.117432	0.319834	1	54845044	0.0109888	41867	6.74e-19	CCN2	VEGFC	TRUE	reported	CCN2.VEGFC	textfile	2	1	TRUE	345727	78.913977585684	CCN2.VEGFC
840	rs12643081	T	C	T	C	0.0465183	-0.0738082	0.317075	0.220033	FALSE	FALSE	FALSE	finngen_R11_HCC	Hepatocellular carcinoma || id:finngen_R11_HCC	0.0687161	0.282776	4	106019837	0.00741375	41859	3.54e-10	CCN2	VEGFC	TRUE	reported	CCN2.VEGFC	textfile	2	1	TRUE	345727	39.3705785000956	CCN2.VEGFC
841	rs1354034	T	C	T	C	0.050208	-0.020426	0.407767	0.293403	FALSE	FALSE	FALSE	finngen_R11_HCC	Hepatocellular carcinoma || id:finngen_R11_HCC	0.0636323	0.748211	3	56849749	0.00704688	41813	1.06e-12	CCN2	VEGFC	TRUE	reported	CCN2.VEGFC	textfile	2	1	TRUE	345727	50.7635624060066	CCN2.VEGFC
842	rs1505307	T	C	T	C	-0.0689298	-0.0164779	0.352361	0.336685	FALSE	FALSE	FALSE	finngen_R11_HCC	Hepatocellular carcinoma || id:finngen_R11_HCC	0.0612346	0.787858	3	24343330	0.00723865	41889	1.78e-21	CCN2	VEGFC	TRUE	reported	CCN2.VEGFC	textfile	2	1	TRUE	345727	90.6773626389872	CCN2.VEGFC
843	rs17564137	T	C	T	C	0.103252	-0.103445	0.938249	0.9458128	FALSE	FALSE	FALSE	finngen_R11_HCC	Hepatocellular carcinoma || id:finngen_R11_HCC	0.132712	0.435702	5	88378600	0.014194	41876	3.54e-13	CCN2	VEGFC	TRUE	reported	CCN2.VEGFC	textfile	2	1	TRUE	345727	52.9160409263855	CCN2.VEGFC
844	rs17773521	C	T	C	T	-0.11388	0.0488792	0.876352	0.815139	FALSE	FALSE	FALSE	finngen_R11_HCC	Hepatocellular carcinoma || id:finngen_R11_HCC	0.0732754	0.504733	6	156503349	0.0101713	41873	4.68e-29	CCN2	VEGFC	TRUE	reported	CCN2.VEGFC	textfile	2	1	TRUE	345727	125.355094647021	CCN2.VEGFC
845	rs2614287	G	T	G	T	0.0433432	-0.103637	0.443202	0.393458	FALSE	FALSE	FALSE	finngen_R11_HCC	Hepatocellular carcinoma || id:finngen_R11_HCC	0.058692	0.0774337	6	135692847	0.00692056	41800	3.81e-10	CCN2	VEGFC	TRUE	reported	CCN2.VEGFC	textfile	2	1	TRUE	345727	39.2246852329411	CCN2.VEGFC
846	rs2834744	C	T	C	T	0.0829616	0.0475821	0.320511	0.355427	FALSE	FALSE	FALSE	finngen_R11_HCC	Hepatocellular carcinoma || id:finngen_R11_HCC	0.0609825	0.435239	21	36436615	0.00737807	41786	2.72e-29	CCN2	VEGFC	TRUE	reported	CCN2.VEGFC	textfile	2	1	TRUE	345727	126.435402641519	CCN2.VEGFC
847	rs3811444	C	T	C	T	0.0403458	0.0737951	0.671697	0.66799	FALSE	FALSE	FALSE	finngen_R11_HCC	Hepatocellular carcinoma || id:finngen_R11_HCC	0.0608615	0.225318	1	248039451	0.00734738	41853	4.02e-08	CCN2	VEGFC	TRUE	reported	CCN2.VEGFC	textfile	2	1	TRUE	345727	30.1530785566151	CCN2.VEGFC
848	rs4978561	C	T	C	T	0.0622602	0.0035248	0.658709	0.487814	FALSE	FALSE	FALSE	finngen_R11_HCC	Hepatocellular carcinoma || id:finngen_R11_HCC	0.0580236	0.95156	9	116764283	0.00727929	41847	1.24e-17	CCN2	VEGFC	TRUE	reported	CCN2.VEGFC	textfile	2	1	TRUE	345727	73.1548256643302	CCN2.VEGFC
849	rs55931014	A	G	A	G	-0.128252	0.0990888	0.937392	0.9514859	FALSE	FALSE	FALSE	finngen_R11_HCC	Hepatocellular carcinoma || id:finngen_R11_HCC	0.129003	0.44242	6	132011439	0.014586	41811	1.51e-18	CCN2	VEGFC	TRUE	reported	CCN2.VEGFC	textfile	2	1	TRUE	345727	77.313596118542	CCN2.VEGFC
850	rs6073410	C	T	C	T	0.0695026	0.0179602	0.863599	0.812592	FALSE	FALSE	FALSE	finngen_R11_HCC	Hepatocellular carcinoma || id:finngen_R11_HCC	0.0736736	0.8074	20	42953115	0.0102453	41927	1.19e-11	CCN2	VEGFC	TRUE	reported	CCN2.VEGFC	textfile	2	1	TRUE	345727	46.0206494204451	CCN2.VEGFC
851	rs62578223	G	A	G	A	0.0966424	-0.247653	0.929605	0.879919	FALSE	FALSE	FALSE	finngen_R11_HCC	Hepatocellular carcinoma || id:finngen_R11_HCC	0.0908919	0.00643591	9	135844886	0.0131533	41517	2.06e-13	CCN2	VEGFC	TRUE	reported	CCN2.VEGFC	textfile	2	1	TRUE	345727	53.9841120085113	CCN2.VEGFC
852	rs6925252	A	G	A	G	-0.0829778	0.170543	0.863133	0.9343186	FALSE	FALSE	FALSE	finngen_R11_HCC	Hepatocellular carcinoma || id:finngen_R11_HCC	0.109006	0.117693	6	132869220	0.0100062	41500	1.14e-16	CCN2	VEGFC	TRUE	reported	CCN2.VEGFC	textfile	2	1	TRUE	345727	68.767854354637	CCN2.VEGFC
853	rs6993770	A	T	A	T	0.0696814	-0.0554928	0.708724	0.761193	FALSE	TRUE	FALSE	finngen_R11_HCC	Hepatocellular carcinoma || id:finngen_R11_HCC	0.0692467	0.422913	8	106581528	0.00763099	41876	7.06e-20	CCN2	VEGFC	TRUE	reported	CCN2.VEGFC	textfile	2	1	TRUE	345727	83.3819344554721	CCN2.VEGFC
854	rs7080386	C	A	C	A	0.0782212	0.0872194	0.585646	0.632184	FALSE	FALSE	FALSE	finngen_R11_HCC	Hepatocellular carcinoma || id:finngen_R11_HCC	0.0593916	0.141955	10	65048306	0.00700186	41901	6.18e-29	CCN2	VEGFC	TRUE	reported	CCN2.VEGFC	textfile	2	1	TRUE	345727	124.802160192307	CCN2.VEGFC
855	rs73000929	G	A	G	A	0.279817	0.086808	0.96498	0.971963	FALSE	FALSE	FALSE	finngen_R11_HCC	Hepatocellular carcinoma || id:finngen_R11_HCC	0.17331	0.616454	11	113953622	0.0181148	41911	1.11e-53	CCN2	VEGFC	TRUE	reported	CCN2.VEGFC	textfile	2	1	TRUE	345727	238.605859861704	CCN2.VEGFC
856	rs755109	T	C	T	C	0.0568576	0.0739309	0.644741	0.618227	FALSE	FALSE	FALSE	finngen_R11_HCC	Hepatocellular carcinoma || id:finngen_R11_HCC	0.0595868	0.214707	9	100696203	0.00716157	41859	2.08e-15	CCN2	VEGFC	TRUE	reported	CCN2.VEGFC	textfile	2	1	TRUE	345727	63.0319242037525	CCN2.VEGFC
857	rs7590385	A	G	A	G	0.0626014	0.105433	0.414102	0.386297	FALSE	FALSE	FALSE	finngen_R11_HCC	Hepatocellular carcinoma || id:finngen_R11_HCC	0.0605646	0.0817147	2	242643381	0.00697728	41892	3.02e-19	CCN2	VEGFC	TRUE	reported	CCN2.VEGFC	textfile	2	1	TRUE	345727	80.4999829094174	CCN2.VEGFC
858	rs78909033	G	A	G	A	0.0834666	-0.0933281	0.871403	0.859239	FALSE	FALSE	FALSE	finngen_R11_HCC	Hepatocellular carcinoma || id:finngen_R11_HCC	0.0861344	0.278579	2	241510903	0.0101531	41774	2.08e-16	CCN2	VEGFC	TRUE	reported	CCN2.VEGFC	textfile	2	1	TRUE	345727	67.5815453852339	CCN2.VEGFC
859	rs79880068	C	T	C	T	0.107999	0.030325	0.896192	0.9056538	FALSE	FALSE	FALSE	finngen_R11_HCC	Hepatocellular carcinoma || id:finngen_R11_HCC	0.098139	0.757321	12	54649978	0.0114453	41804	4.06e-21	CCN2	VEGFC	TRUE	reported	CCN2.VEGFC	textfile	2	1	TRUE	345727	89.0399909103814	CCN2.VEGFC
860	rs8060701	G	A	G	A	0.0804769	-0.19516	0.897263	0.9040761	FALSE	FALSE	FALSE	finngen_R11_HCC	Hepatocellular carcinoma || id:finngen_R11_HCC	0.105779	0.0650399	16	73073289	0.0115308	41796	3.01e-12	CCN2	VEGFC	TRUE	reported	CCN2.VEGFC	textfile	2	1	TRUE	345727	48.7106134307699	CCN2.VEGFC
861	rs9493150	G	C	G	C	-0.37788	-0.0268973	0.713258	0.738121	FALSE	TRUE	FALSE	finngen_R11_HCC	Hepatocellular carcinoma || id:finngen_R11_HCC	0.0662373	0.684688	6	132273991	0.00741348	41775	1e-200	CCN2	VEGFC	TRUE	reported	CCN2.VEGFC	textfile	2	1	TRUE	345727	2598.14612391386	CCN2.VEGFC
862	rs10020321	A	C	A	C	0.082116	-0.121054	0.0967846	0.078666	FALSE	FALSE	FALSE	finngen_R11_HCC	Hepatocellular carcinoma || id:finngen_R11_HCC	0.102291	0.236638	4	177714470	0.0118082	41438	3.6e-12	FUT8	VEGFC	TRUE	reported	FUT8.VEGFC	textfile	2	1	TRUE	345727	48.3602092542706	FUT8.VEGFC
863	rs1047286	G	A	G	A	-0.0574228	-0.0198634	0.794121	0.821839	FALSE	FALSE	FALSE	finngen_R11_HCC	Hepatocellular carcinoma || id:finngen_R11_HCC	0.0757661	0.793191	19	6713262	0.00846294	41509	1.17e-11	FUT8	VEGFC	TRUE	reported	FUT8.VEGFC	textfile	2	1	TRUE	345727	46.0390344680739	FUT8.VEGFC
864	rs111626441	G	A	G	A	-0.0763268	0.102572	0.906925	0.87601	FALSE	FALSE	FALSE	finngen_R11_HCC	Hepatocellular carcinoma || id:finngen_R11_HCC	0.0845854	0.225264	18	77250669	0.0116107	41559	4.96e-11	FUT8	VEGFC	TRUE	reported	FUT8.VEGFC	textfile	2	1	TRUE	345727	43.215277126405	FUT8.VEGFC
865	rs11596235	C	T	C	T	-0.0422539	-0.0500423	0.696719	0.711852	FALSE	FALSE	FALSE	finngen_R11_HCC	Hepatocellular carcinoma || id:finngen_R11_HCC	0.0648177	0.440086	10	104391034	0.00750991	41300	1.85e-08	FUT8	VEGFC	TRUE	reported	FUT8.VEGFC	textfile	2	1	TRUE	345727	31.6565902956261	FUT8.VEGFC
866	rs11734132	G	C	G	C	-0.0511322	0.0663174	0.824658	0.827322	FALSE	TRUE	FALSE	finngen_R11_HCC	Hepatocellular carcinoma || id:finngen_R11_HCC	0.0750403	0.376827	4	6891519	0.00913379	41548	2.18e-08	FUT8	VEGFC	TRUE	reported	FUT8.VEGFC	textfile	2	1	TRUE	345727	31.3391283717006	FUT8.VEGFC
867	rs11792729	G	A	G	A	0.0409908	0.0193771	0.670046	0.619997	FALSE	FALSE	FALSE	finngen_R11_HCC	Hepatocellular carcinoma || id:finngen_R11_HCC	0.0598333	0.74605	9	136930586	0.00739141	41496	2.95e-08	FUT8	VEGFC	TRUE	reported	FUT8.VEGFC	textfile	2	1	TRUE	345727	30.7551749850305	FUT8.VEGFC
868	rs12975366	T	C	T	C	-0.0434619	0.0366263	0.607274	0.634615	FALSE	FALSE	FALSE	finngen_R11_HCC	Hepatocellular carcinoma || id:finngen_R11_HCC	0.0600513	0.541917	19	54759361	0.00709549	41495	9.13e-10	FUT8	VEGFC	TRUE	reported	FUT8.VEGFC	textfile	2	1	TRUE	345727	37.5191189820515	FUT8.VEGFC
869	rs1618894	T	C	T	C	-0.132153	-0.020765	0.440514	0.472984	FALSE	FALSE	FALSE	finngen_R11_HCC	Hepatocellular carcinoma || id:finngen_R11_HCC	0.0601005	0.729716	14	65652777	0.00697484	41449	1.02e-79	FUT8	VEGFC	TRUE	reported	FUT8.VEGFC	textfile	2	1	TRUE	345727	358.992647502453	FUT8.VEGFC
870	rs1760985	A	G	A	G	0.360342	0.0389102	0.776154	0.827538	FALSE	FALSE	FALSE	finngen_R11_HCC	Hepatocellular carcinoma || id:finngen_R11_HCC	0.0756817	0.607161	14	65662153	0.00829002	39932	1e-200	FUT8	VEGFC	TRUE	reported	FUT8.VEGFC	textfile	2	1	TRUE	345727	1889.37694994693	FUT8.VEGFC
871	rs2072078	A	G	A	G	-0.051784	-0.0791321	0.718158	0.724769	FALSE	FALSE	FALSE	finngen_R11_HCC	Hepatocellular carcinoma || id:finngen_R11_HCC	0.0656733	0.228228	15	91449015	0.00774315	41358	2.3e-11	FUT8	VEGFC	TRUE	reported	FUT8.VEGFC	textfile	2	1	TRUE	345727	44.7255657741638	FUT8.VEGFC
872	rs4902421	T	A	T	A	-0.049624	-0.021108	0.248703	0.273573	FALSE	TRUE	FALSE	finngen_R11_HCC	Hepatocellular carcinoma || id:finngen_R11_HCC	0.0646314	0.743978	14	66299436	0.00801057	41445	5.89e-10	FUT8	VEGFC	TRUE	reported	FUT8.VEGFC	textfile	2	1	TRUE	345727	38.3757341299825	FUT8.VEGFC
873	rs4902468	C	T	C	T	-0.129477	-0.313334	0.964545	0.964619	FALSE	FALSE	FALSE	finngen_R11_HCC	Hepatocellular carcinoma || id:finngen_R11_HCC	0.180992	0.0834161	14	67899267	0.0180665	41592	7.81e-13	FUT8	VEGFC	TRUE	reported	FUT8.VEGFC	textfile	2	1	TRUE	345727	51.3614416804982	FUT8.VEGFC
874	rs4978561	C	T	C	T	0.0537104	0.0035248	0.658709	0.487814	FALSE	FALSE	FALSE	finngen_R11_HCC	Hepatocellular carcinoma || id:finngen_R11_HCC	0.0580236	0.95156	9	116764283	0.0073199	41509	2.21e-13	FUT8	VEGFC	TRUE	reported	FUT8.VEGFC	textfile	2	1	TRUE	345727	53.8401768050785	FUT8.VEGFC
875	rs59312158	G	A	G	A	0.145453	-0.457391	0.979831	0.9729418	FALSE	FALSE	FALSE	finngen_R11_HCC	Hepatocellular carcinoma || id:finngen_R11_HCC	0.213916	0.032502	16	88582345	0.0265344	41584	4.24e-08	FUT8	VEGFC	TRUE	reported	FUT8.VEGFC	textfile	2	1	TRUE	345727	30.0487785225704	FUT8.VEGFC
876	rs6993770	A	T	A	T	-0.0764043	-0.0554928	0.708724	0.761193	FALSE	TRUE	FALSE	finngen_R11_HCC	Hepatocellular carcinoma || id:finngen_R11_HCC	0.0692467	0.422913	8	106581528	0.00767873	41540	2.67e-23	FUT8	VEGFC	TRUE	reported	FUT8.VEGFC	textfile	2	1	TRUE	345727	99.0049270242886	FUT8.VEGFC
877	rs7159888	G	A	G	A	0.291452	-0.00381007	0.589242	0.492936	FALSE	FALSE	FALSE	finngen_R11_HCC	Hepatocellular carcinoma || id:finngen_R11_HCC	0.0585525	0.948118	14	65758642	0.00693156	41549	1e-200	FUT8	VEGFC	TRUE	reported	FUT8.VEGFC	textfile	2	1	TRUE	345727	1767.95866116343	FUT8.VEGFC
878	rs73000929	G	A	G	A	0.159305	0.086808	0.96498	0.971963	FALSE	FALSE	FALSE	finngen_R11_HCC	Hepatocellular carcinoma || id:finngen_R11_HCC	0.17331	0.616454	11	113953622	0.0182621	41575	2.8e-18	FUT8	VEGFC	TRUE	reported	FUT8.VEGFC	textfile	2	1	TRUE	345727	76.0952206558711	FUT8.VEGFC
879	rs79086411	C	T	C	T	0.326373	0.0860678	0.981972	0.9671013	FALSE	FALSE	FALSE	finngen_R11_HCC	Hepatocellular carcinoma || id:finngen_R11_HCC	0.155627	0.580236	14	65380993	0.0253475	41041	7.28e-38	FUT8	VEGFC	TRUE	reported	FUT8.VEGFC	textfile	2	1	TRUE	345727	165.789943502059	FUT8.VEGFC
880	rs989986	A	C	A	C	0.0505879	0.019307	0.527855	0.542677	FALSE	FALSE	FALSE	finngen_R11_HCC	Hepatocellular carcinoma || id:finngen_R11_HCC	0.058316	0.740589	12	121274178	0.00715756	38796	1.6e-12	FUT8	VEGFC	TRUE	reported	FUT8.VEGFC	textfile	2	1	TRUE	345727	49.9531992945473	FUT8.VEGFC
881	rs10020773	A	C	A	C	0.290704	-0.00940061	0.750991	0.800879	FALSE	FALSE	FALSE	finngen_R11_HCC	Hepatocellular carcinoma || id:finngen_R11_HCC	0.0729766	0.897503	4	17526682	0.00788408	41890	1e-200	CA13	QDPR	TRUE	reported	CA13.QDPR	textfile	2	1	TRUE	345727	1359.56498280185	CA13.QDPR
882	rs11264486	G	A	G	A	0.0398831	-0.100987	0.353509	0.395853	FALSE	FALSE	FALSE	finngen_R11_HCC	Hepatocellular carcinoma || id:finngen_R11_HCC	0.0588041	0.0859152	1	156455173	0.00722423	41912	3.4e-08	CA13	QDPR	TRUE	reported	CA13.QDPR	textfile	2	1	TRUE	345727	30.4785769792222	CA13.QDPR
883	rs1354034	T	C	T	C	-0.0425037	-0.020426	0.407767	0.293403	FALSE	FALSE	FALSE	finngen_R11_HCC	Hepatocellular carcinoma || id:finngen_R11_HCC	0.0636323	0.748211	3	56849749	0.0070499	41829	1.66e-09	CA13	QDPR	TRUE	reported	CA13.QDPR	textfile	2	1	TRUE	345727	36.3485894037035	CA13.QDPR
884	rs16910282	G	T	G	T	0.0537188	-0.00763492	0.788213	0.661982	FALSE	FALSE	FALSE	finngen_R11_HCC	Hepatocellular carcinoma || id:finngen_R11_HCC	0.0615494	0.901279	8	83271084	0.00860455	41816	4.33e-10	CA13	QDPR	TRUE	reported	CA13.QDPR	textfile	2	1	TRUE	345727	38.9759114617387	CA13.QDPR
885	rs6605627	A	T	A	T	-0.330749	0.0594988	0.32979	0.242065	FALSE	TRUE	FALSE	finngen_R11_HCC	Hepatocellular carcinoma || id:finngen_R11_HCC	0.0689572	0.388227	8	86069915	0.00716844	41874	1e-200	CA13	QDPR	TRUE	reported	CA13.QDPR	textfile	2	1	TRUE	345727	2128.86327743367	CA13.QDPR
886	rs7080386	C	A	C	A	0.0478903	0.0872194	0.585646	0.632184	FALSE	FALSE	FALSE	finngen_R11_HCC	Hepatocellular carcinoma || id:finngen_R11_HCC	0.0593916	0.141955	10	65048306	0.00700998	41921	8.5e-12	CA13	QDPR	TRUE	reported	CA13.QDPR	textfile	2	1	TRUE	345727	46.6725529873807	CA13.QDPR
887	rs9654096	A	G	A	G	0.0505703	-0.0376029	0.796203	0.81852	FALSE	FALSE	FALSE	finngen_R11_HCC	Hepatocellular carcinoma || id:finngen_R11_HCC	0.0764133	0.62265	4	18668094	0.00858135	41702	3.82e-09	CA13	QDPR	TRUE	reported	CA13.QDPR	textfile	2	1	TRUE	345727	34.7280044914742	CA13.QDPR
888	rs10023184	T	C	T	C	-0.0925892	0.299238	0.0447629	0.033726	FALSE	FALSE	FALSE	finngen_R11_HCC	Hepatocellular carcinoma || id:finngen_R11_HCC	0.181091	0.098451	4	55869558	0.0166431	41700	2.66e-08	CLEC4G	KDR	TRUE	reported	CLEC4G.KDR	textfile	2	1	TRUE	345727	30.9493988637865	CLEC4G.KDR
889	rs117034642	T	G	T	G	0.357998	-0.00717744	0.929485	0.9234554	FALSE	FALSE	FALSE	finngen_R11_HCC	Hepatocellular carcinoma || id:finngen_R11_HCC	0.110565	0.948241	19	7796587	0.0131614	41743	1.65e-161	CLEC4G	KDR	TRUE	reported	CLEC4G.KDR	textfile	2	1	TRUE	345727	739.872736089317	CLEC4G.KDR
890	rs11735662	C	T	C	T	0.115544	0.0136055	0.967273	0.9778293	FALSE	FALSE	FALSE	finngen_R11_HCC	Hepatocellular carcinoma || id:finngen_R11_HCC	0.195711	0.944577	4	145026126	0.018653	41698	5.91e-10	CLEC4G	KDR	TRUE	reported	CLEC4G.KDR	textfile	2	1	TRUE	345727	38.370496250631	CLEC4G.KDR
891	rs12034598	A	G	A	G	-0.0507098	-0.0865989	0.827194	0.799672	FALSE	FALSE	FALSE	finngen_R11_HCC	Hepatocellular carcinoma || id:finngen_R11_HCC	0.0743491	0.244116	1	207757515	0.00928848	41558	4.8e-08	CLEC4G	KDR	TRUE	reported	CLEC4G.KDR	textfile	2	1	TRUE	345727	29.8053684410247	CLEC4G.KDR
892	rs12193110	C	T	C	T	0.074475	0.0428477	0.707075	0.646962	FALSE	FALSE	FALSE	finngen_R11_HCC	Hepatocellular carcinoma || id:finngen_R11_HCC	0.0601438	0.476205	6	29937104	0.00750242	41691	3.38e-23	CLEC4G	KDR	TRUE	reported	CLEC4G.KDR	textfile	2	1	TRUE	345727	98.5412977563411	CLEC4G.KDR
893	rs3124768	A	G	A	G	0.0845573	0.149656	0.569953	0.683683	FALSE	FALSE	FALSE	finngen_R11_HCC	Hepatocellular carcinoma || id:finngen_R11_HCC	0.060583	0.0135014	9	136304497	0.00695561	41708	6.03e-34	CLEC4G	KDR	TRUE	reported	CLEC4G.KDR	textfile	2	1	TRUE	345727	147.785480424255	CLEC4G.KDR
894	rs34231037	A	G	A	G	0.981106	-0.0368006	0.967922	0.9655172	FALSE	FALSE	FALSE	finngen_R11_HCC	Hepatocellular carcinoma || id:finngen_R11_HCC	0.16172	0.81999	4	55972946	0.0183159	41655	1e-200	CLEC4G	KDR	TRUE	reported	CLEC4G.KDR	textfile	2	1	TRUE	345727	2869.2958876063	CLEC4G.KDR
895	rs35852078	G	A	G	A	-0.0454975	-0.118953	0.410198	0.397402	FALSE	FALSE	FALSE	finngen_R11_HCC	Hepatocellular carcinoma || id:finngen_R11_HCC	0.058583	0.0423058	3	186654836	0.00698062	41662	7.22e-11	CLEC4G	KDR	TRUE	reported	CLEC4G.KDR	textfile	2	1	TRUE	345727	42.4802508775215	CLEC4G.KDR
896	rs3760687	C	T	C	T	0.129736	-0.221974	0.962143	0.9248978	FALSE	FALSE	FALSE	finngen_R11_HCC	Hepatocellular carcinoma || id:finngen_R11_HCC	0.119827	0.0639617	19	7767394	0.018334	41734	1.5e-12	CLEC4G	KDR	TRUE	reported	CLEC4G.KDR	textfile	2	1	TRUE	345727	50.0733391501136	CLEC4G.KDR
897	rs4301834	G	A	G	A	-0.0448003	0.0166735	0.259029	0.247168	FALSE	FALSE	FALSE	finngen_R11_HCC	Hepatocellular carcinoma || id:finngen_R11_HCC	0.0673857	0.804573	12	6500843	0.00780267	41720	9.44e-09	CLEC4G	KDR	TRUE	reported	CLEC4G.KDR	textfile	2	1	TRUE	345727	32.9666915916433	CLEC4G.KDR
898	rs4673	A	G	A	G	0.0421389	0.0931054	0.335837	0.216633	FALSE	FALSE	FALSE	finngen_R11_HCC	Hepatocellular carcinoma || id:finngen_R11_HCC	0.0725543	0.199404	16	88713236	0.00727128	41737	6.87e-09	CLEC4G	KDR	TRUE	reported	CLEC4G.KDR	textfile	2	1	TRUE	345727	33.5849458031838	CLEC4G.KDR
899	rs4980826	C	A	C	A	0.0431751	-0.0171642	0.605641	0.625239	FALSE	FALSE	FALSE	finngen_R11_HCC	Hepatocellular carcinoma || id:finngen_R11_HCC	0.0598078	0.774119	12	578349	0.0070325	41653	8.36e-10	CLEC4G	KDR	TRUE	reported	CLEC4G.KDR	textfile	2	1	TRUE	345727	37.6918299062716	CLEC4G.KDR
900	rs6837695	C	T	C	T	-0.130248	0.0778792	0.497047	0.565665	FALSE	FALSE	FALSE	finngen_R11_HCC	Hepatocellular carcinoma || id:finngen_R11_HCC	0.0583066	0.181653	4	56015840	0.00687108	41553	8.57e-80	CLEC4G	KDR	TRUE	reported	CLEC4G.KDR	textfile	2	1	TRUE	345727	359.328873969523	CLEC4G.KDR
901	rs9217	T	C	T	C	-0.0425573	-0.0613744	0.639863	0.569487	FALSE	FALSE	FALSE	finngen_R11_HCC	Hepatocellular carcinoma || id:finngen_R11_HCC	0.0587236	0.295959	17	7363088	0.00730892	40843	5.84e-09	CLEC4G	KDR	TRUE	reported	CLEC4G.KDR	textfile	2	1	TRUE	345727	33.9032800480548	CLEC4G.KDR
902	rs9275700	G	T	G	T	-0.0503745	0.0705583	0.245919	0.256148	FALSE	FALSE	FALSE	finngen_R11_HCC	Hepatocellular carcinoma || id:finngen_R11_HCC	0.0672748	0.294267	6	32688055	0.00793927	41649	2.25e-10	CLEC4G	KDR	TRUE	reported	CLEC4G.KDR	textfile	2	1	TRUE	345727	40.2587562322243	CLEC4G.KDR
903	rs10030732	C	T	C	T	-0.0399106	-0.0563769	0.698425	0.77677	FALSE	FALSE	FALSE	finngen_R11_HCC	Hepatocellular carcinoma || id:finngen_R11_HCC	0.070644	0.424845	4	146807997	0.00715661	42974	2.47e-08	ENG	NOTCH1	TRUE	reported	ENG.NOTCH1	textfile	2	1	TRUE	345727	31.1001018847042	ENG.NOTCH1
904	rs11605349	T	C	T	C	0.0652338	-0.0648945	0.894741	0.88008	FALSE	FALSE	FALSE	finngen_R11_HCC	Hepatocellular carcinoma || id:finngen_R11_HCC	0.0925853	0.483356	11	126305755	0.0106803	42994	1.02e-09	ENG	NOTCH1	TRUE	reported	ENG.NOTCH1	textfile	2	1	TRUE	345727	37.3059799054134	ENG.NOTCH1
905	rs12487771	T	C	T	C	0.0557183	0.0471375	0.780819	0.747387	FALSE	FALSE	FALSE	finngen_R11_HCC	Hepatocellular carcinoma || id:finngen_R11_HCC	0.0661664	0.476212	3	194500926	0.0080565	42996	4.71e-12	ENG	NOTCH1	TRUE	reported	ENG.NOTCH1	textfile	2	1	TRUE	345727	47.8302765421193	ENG.NOTCH1
906	rs3124768	A	G	A	G	-0.0906633	0.149656	0.569953	0.683683	FALSE	FALSE	FALSE	finngen_R11_HCC	Hepatocellular carcinoma || id:finngen_R11_HCC	0.060583	0.0135014	9	136304497	0.00668164	43012	7.46e-42	ENG	NOTCH1	TRUE	reported	ENG.NOTCH1	textfile	2	1	TRUE	345727	184.118276170875	ENG.NOTCH1
907	rs4379550	A	G	A	G	0.0413998	-0.0443055	0.562815	0.659165	FALSE	FALSE	FALSE	finngen_R11_HCC	Hepatocellular carcinoma || id:finngen_R11_HCC	0.0616676	0.472475	9	139376426	0.00666212	42990	5.21e-10	ENG	NOTCH1	TRUE	reported	ENG.NOTCH1	textfile	2	1	TRUE	345727	38.6163821847939	ENG.NOTCH1
908	rs4760	A	G	A	G	0.253051	-0.0300982	0.848949	0.832767	FALSE	FALSE	FALSE	finngen_R11_HCC	Hepatocellular carcinoma || id:finngen_R11_HCC	0.0790228	0.703293	19	44153100	0.00900347	42959	3.02e-172	ENG	NOTCH1	TRUE	reported	ENG.NOTCH1	textfile	2	1	TRUE	345727	789.943940627561	ENG.NOTCH1
909	rs4859673	A	G	A	G	0.0463059	0.153742	0.252327	0.300415	FALSE	FALSE	FALSE	finngen_R11_HCC	Hepatocellular carcinoma || id:finngen_R11_HCC	0.0652635	0.0184876	4	77364799	0.00763679	43020	1.34e-09	ENG	NOTCH1	TRUE	reported	ENG.NOTCH1	textfile	2	1	TRUE	345727	36.766387694317	ENG.NOTCH1
910	rs6142209	T	C	T	C	-0.0529122	-0.0991308	0.670638	0.652922	FALSE	FALSE	FALSE	finngen_R11_HCC	Hepatocellular carcinoma || id:finngen_R11_HCC	0.0620604	0.110193	20	33220984	0.00701828	42822	4.82e-14	ENG	NOTCH1	TRUE	reported	ENG.NOTCH1	textfile	2	1	TRUE	345727	56.8395010273543	ENG.NOTCH1
911	rs61762319	A	G	A	G	-0.214812	-0.0291042	0.972376	0.9778164	FALSE	FALSE	FALSE	finngen_R11_HCC	Hepatocellular carcinoma || id:finngen_R11_HCC	0.201223	0.884998	3	154801978	0.019363	43038	1.47e-28	ENG	NOTCH1	TRUE	reported	ENG.NOTCH1	textfile	2	1	TRUE	345727	123.075550307133	ENG.NOTCH1
912	rs7865146	C	T	C	T	-0.195429	0.113458	0.39724	0.400702	FALSE	FALSE	FALSE	finngen_R11_HCC	Hepatocellular carcinoma || id:finngen_R11_HCC	0.0598339	0.0579309	9	130619637	0.00674378	42984	6.98e-183	ENG	NOTCH1	TRUE	reported	ENG.NOTCH1	textfile	2	1	TRUE	345727	839.791029983351	ENG.NOTCH1
913	rs9376092	C	A	C	A	0.0457676	-0.0192941	0.732531	0.658456	FALSE	FALSE	FALSE	finngen_R11_HCC	Hepatocellular carcinoma || id:finngen_R11_HCC	0.0611718	0.752451	6	135427144	0.0074429	42980	7.86e-10	ENG	NOTCH1	TRUE	reported	ENG.NOTCH1	textfile	2	1	TRUE	345727	37.812196855141	ENG.NOTCH1
914	rs10033356	G	A	G	A	0.0407572	0.0448832	0.542495	0.494295	FALSE	FALSE	FALSE	finngen_R11_HCC	Hepatocellular carcinoma || id:finngen_R11_HCC	0.0580954	0.439772	4	80958253	0.00672676	42882	1.38e-09	KLRB1	KLRD1	TRUE	reported	KLRB1.KLRD1	textfile	2	1	TRUE	345727	36.7110507401662	KLRB1.KLRD1
915	rs10423494	A	G	A	G	-0.0889794	0.0318141	0.230972	0.160173	FALSE	FALSE	FALSE	finngen_R11_HCC	Hepatocellular carcinoma || id:finngen_R11_HCC	0.0800494	0.691049	19	52299353	0.00788803	42848	1.81e-29	KLRB1	KLRD1	TRUE	reported	KLRB1.KLRD1	textfile	2	1	TRUE	345727	127.245325942146	KLRB1.KLRD1
916	rs12684650	C	T	C	T	0.0539468	0.0542336	0.692364	0.687173	FALSE	FALSE	FALSE	finngen_R11_HCC	Hepatocellular carcinoma || id:finngen_R11_HCC	0.0618076	0.380237	9	139110654	0.00720071	42936	6.92e-14	KLRB1	KLRD1	TRUE	reported	KLRB1.KLRD1	textfile	2	1	TRUE	345727	56.128150997878	KLRB1.KLRD1
917	rs12903227	C	A	C	A	-0.0434172	0.0271525	0.714662	0.73201	FALSE	FALSE	FALSE	finngen_R11_HCC	Hepatocellular carcinoma || id:finngen_R11_HCC	0.0653475	0.677769	15	77323029	0.00743784	42851	5.34e-09	KLRB1	KLRD1	TRUE	reported	KLRB1.KLRD1	textfile	2	1	TRUE	345727	34.0745367913549	KLRB1.KLRD1
918	rs12978748	A	T	A	T	-0.106281	-0.230494	0.937881	0.9216169	FALSE	TRUE	FALSE	finngen_R11_HCC	Hepatocellular carcinoma || id:finngen_R11_HCC	0.118309	0.0513878	19	52296815	0.0135293	42927	4.07e-15	KLRB1	KLRD1	TRUE	reported	KLRB1.KLRD1	textfile	2	1	TRUE	345727	61.7107195212682	KLRB1.KLRD1
919	rs13056506	G	T	G	T	-0.0491415	-0.0129079	0.406317	0.385032	FALSE	FALSE	FALSE	finngen_R11_HCC	Hepatocellular carcinoma || id:finngen_R11_HCC	0.059084	0.827066	22	38580917	0.00682477	42890	6.1e-13	KLRB1	KLRD1	TRUE	reported	KLRB1.KLRD1	textfile	2	1	TRUE	345727	51.8466592514384	KLRB1.KLRD1
920	rs16947438	G	T	G	T	0.0987152	0.00237523	0.839553	0.855546	FALSE	FALSE	FALSE	finngen_R11_HCC	Hepatocellular carcinoma || id:finngen_R11_HCC	0.0823614	0.976993	17	62146498	0.00915161	42918	4.31e-27	KLRB1	KLRD1	TRUE	reported	KLRB1.KLRD1	textfile	2	1	TRUE	345727	116.351785204659	KLRB1.KLRD1
921	rs17695224	G	A	G	A	0.25646	-0.10038	0.736626	0.794501	FALSE	FALSE	FALSE	finngen_R11_HCC	Hepatocellular carcinoma || id:finngen_R11_HCC	0.0738791	0.17424	19	52324216	0.00750906	42965	1e-200	KLRB1	KLRD1	TRUE	reported	KLRB1.KLRD1	textfile	2	1	TRUE	345727	1166.45537010394	KLRB1.KLRD1
922	rs2229677	A	G	A	G	-0.058249	-0.0189781	0.308726	0.374787	FALSE	FALSE	FALSE	finngen_R11_HCC	Hepatocellular carcinoma || id:finngen_R11_HCC	0.0599218	0.75146	14	66028446	0.00724197	42940	8.97e-16	KLRB1	KLRD1	TRUE	reported	KLRB1.KLRD1	textfile	2	1	TRUE	345727	64.6939256448973	KLRB1.KLRD1
923	rs2305479	C	T	C	T	0.0437938	-0.0548414	0.503871	0.439245	FALSE	FALSE	FALSE	finngen_R11_HCC	Hepatocellular carcinoma || id:finngen_R11_HCC	0.057993	0.344325	17	38062217	0.00672415	42884	7.45e-11	KLRB1	KLRD1	TRUE	reported	KLRB1.KLRD1	textfile	2	1	TRUE	345727	42.4180280957793	KLRB1.KLRD1
924	rs2442752	T	C	T	C	0.107247	-0.0503834	0.575711	0.642857	FALSE	FALSE	FALSE	finngen_R11_HCC	Hepatocellular carcinoma || id:finngen_R11_HCC	0.0611305	0.409829	6	31351764	0.0067488	42951	1.06e-56	KLRB1	KLRD1	TRUE	reported	KLRB1.KLRD1	textfile	2	1	TRUE	345727	252.53244819784	KLRB1.KLRD1
925	rs2523700	G	C	G	C	0.077612	-0.000255756	0.689829	0.715107	FALSE	TRUE	FALSE	finngen_R11_HCC	Hepatocellular carcinoma || id:finngen_R11_HCC	0.064321	0.996827	6	31453029	0.00723921	42947	8.77e-27	KLRB1	KLRD1	TRUE	reported	KLRB1.KLRD1	textfile	2	1	TRUE	345727	114.941113417056	KLRB1.KLRD1
926	rs2617170	T	C	T	C	0.120053	0.0048314	0.315035	0.345645	FALSE	FALSE	FALSE	finngen_R11_HCC	Hepatocellular carcinoma || id:finngen_R11_HCC	0.0611315	0.937006	12	10560957	0.00730181	42777	1.48e-60	KLRB1	KLRD1	TRUE	reported	KLRB1.KLRD1	textfile	2	1	TRUE	345727	270.324232224245	KLRB1.KLRD1
927	rs2736100	C	A	C	A	-0.0435874	-0.182272	0.503056	0.438424	FALSE	FALSE	FALSE	finngen_R11_HCC	Hepatocellular carcinoma || id:finngen_R11_HCC	0.0571736	0.00143242	5	1286516	0.00674565	42826	1.05e-10	KLRB1	KLRD1	TRUE	reported	KLRB1.KLRD1	textfile	2	1	TRUE	345727	41.751715076676	KLRB1.KLRD1
928	rs28470808	C	T	C	T	-0.116463	-0.0541949	0.816273	0.790914	FALSE	FALSE	FALSE	finngen_R11_HCC	Hepatocellular carcinoma || id:finngen_R11_HCC	0.0721501	0.452567	15	51027607	0.00860309	42960	1.15e-41	KLRB1	KLRD1	TRUE	reported	KLRB1.KLRD1	textfile	2	1	TRUE	345727	183.259717843887	KLRB1.KLRD1
929	rs30187	T	C	T	C	0.0427714	-0.124362	0.342692	0.324074	FALSE	FALSE	FALSE	finngen_R11_HCC	Hepatocellular carcinoma || id:finngen_R11_HCC	0.0604151	0.0395458	5	96124330	0.00707532	42915	1.5e-09	KLRB1	KLRD1	TRUE	reported	KLRB1.KLRD1	textfile	2	1	TRUE	345727	36.5438885937465	KLRB1.KLRD1
930	rs3094157	C	G	C	G	-0.306219	0.0916917	0.140989	0.265189	FALSE	TRUE	FALSE	finngen_R11_HCC	Hepatocellular carcinoma || id:finngen_R11_HCC	0.0672209	0.172556	6	29836239	0.00938287	42935	1e-200	KLRB1	KLRD1	TRUE	reported	KLRB1.KLRD1	textfile	2	1	TRUE	345727	1065.10609378039	KLRB1.KLRD1
931	rs4763478	A	G	A	G	-0.493105	0.00324	0.23472	0.26469	FALSE	FALSE	FALSE	finngen_R11_HCC	Hepatocellular carcinoma || id:finngen_R11_HCC	0.0661518	0.960937	12	10396310	0.00784031	40339	1e-200	KLRB1	KLRD1	TRUE	reported	KLRB1.KLRD1	textfile	2	1	TRUE	345727	3955.5997706929	KLRB1.KLRD1
932	rs6488270	G	A	G	A	-0.0785533	-0.0504389	0.598638	0.619917	FALSE	FALSE	FALSE	finngen_R11_HCC	Hepatocellular carcinoma || id:finngen_R11_HCC	0.0603034	0.402919	12	10350587	0.00688485	42871	4.14e-30	KLRB1	KLRD1	TRUE	reported	KLRB1.KLRD1	textfile	2	1	TRUE	345727	130.178691893834	KLRB1.KLRD1
933	rs6767907	A	G	A	G	-0.0483419	-0.00253064	0.400921	0.373563	FALSE	FALSE	FALSE	finngen_R11_HCC	Hepatocellular carcinoma || id:finngen_R11_HCC	0.059642	0.966155	3	47162661	0.00681128	42922	1.29e-12	KLRB1	KLRD1	TRUE	reported	KLRB1.KLRD1	textfile	2	1	TRUE	345727	50.3720892059916	KLRB1.KLRD1
934	rs7179084	T	C	T	C	0.0691282	-0.109638	0.85015	0.8341	FALSE	FALSE	FALSE	finngen_R11_HCC	Hepatocellular carcinoma || id:finngen_R11_HCC	0.0809634	0.175684	15	51451746	0.00968177	42202	9.48e-13	KLRB1	KLRD1	TRUE	reported	KLRB1.KLRD1	textfile	2	1	TRUE	345727	50.9801342235511	KLRB1.KLRD1
935	rs875063	A	C	A	C	0.0582431	0.13151	0.690979	0.740558	FALSE	FALSE	FALSE	finngen_R11_HCC	Hepatocellular carcinoma || id:finngen_R11_HCC	0.0639616	0.039775	2	111813085	0.00737623	41887	2.95e-15	KLRB1	KLRD1	TRUE	reported	KLRB1.KLRD1	textfile	2	1	TRUE	345727	62.3476465127471	KLRB1.KLRD1
936	rs9905543	T	C	T	C	0.0436651	-0.0427949	0.761749	0.742165	FALSE	FALSE	FALSE	finngen_R11_HCC	Hepatocellular carcinoma || id:finngen_R11_HCC	0.0668563	0.522106	17	57957842	0.00784922	42955	2.67e-08	KLRB1	KLRD1	TRUE	reported	KLRB1.KLRD1	textfile	2	1	TRUE	345727	30.9468118599537	KLRB1.KLRD1
937	rs10033356	G	A	G	A	0.0491153	0.0448832	0.542495	0.494295	FALSE	FALSE	FALSE	finngen_R11_HCC	Hepatocellular carcinoma || id:finngen_R11_HCC	0.0580954	0.439772	4	80958253	0.00691577	42041	1.25e-12	CD160	NCR1	TRUE	reported	CD160.NCR1	textfile	2	1	TRUE	345727	50.437380075517	CD160.NCR1
938	rs1021156	T	C	T	C	0.0565325	-0.0551415	0.257199	0.253695	FALSE	FALSE	FALSE	finngen_R11_HCC	Hepatocellular carcinoma || id:finngen_R11_HCC	0.065568	0.400358	8	79575804	0.00799229	42087	1.54e-12	CD160	NCR1	TRUE	reported	CD160.NCR1	textfile	2	1	TRUE	345727	50.0326971190305	CD160.NCR1
939	rs1049172	C	T	C	T	-0.0439485	-0.021056	0.284668	0.280663	FALSE	FALSE	FALSE	finngen_R11_HCC	Hepatocellular carcinoma || id:finngen_R11_HCC	0.0647085	0.744881	12	10525740	0.00768938	42126	1.1e-08	CD160	NCR1	TRUE	reported	CD160.NCR1	textfile	2	1	TRUE	345727	32.6667151946497	CD160.NCR1
940	rs10936599	C	T	C	T	-0.057222	-0.0662473	0.757775	0.707718	FALSE	FALSE	FALSE	finngen_R11_HCC	Hepatocellular carcinoma || id:finngen_R11_HCC	0.0645814	0.304989	3	169492101	0.00799716	42117	8.49e-13	CD160	NCR1	TRUE	reported	CD160.NCR1	textfile	2	1	TRUE	345727	51.198176815789	CD160.NCR1
941	rs11246108	G	A	G	A	0.0493099	-0.00963252	0.711758	0.775653	FALSE	FALSE	FALSE	finngen_R11_HCC	Hepatocellular carcinoma || id:finngen_R11_HCC	0.0698107	0.890256	11	350917	0.00774251	42042	1.93e-10	CD160	NCR1	TRUE	reported	CD160.NCR1	textfile	2	1	TRUE	345727	40.5606301587992	CD160.NCR1
942	rs115114990	G	T	G	T	-0.216171	0.0489758	0.98403	0.9893268	FALSE	FALSE	FALSE	finngen_R11_HCC	Hepatocellular carcinoma || id:finngen_R11_HCC	0.27713	0.859724	2	197396012	0.0262714	42109	1.95e-16	CD160	NCR1	TRUE	reported	CD160.NCR1	textfile	2	1	TRUE	345727	67.7061983787985	CD160.NCR1
943	rs11880295	C	T	C	T	0.314169	0.0649722	0.941527	0.9372549	FALSE	FALSE	FALSE	finngen_R11_HCC	Hepatocellular carcinoma || id:finngen_R11_HCC	0.116016	0.57546	19	55432529	0.0144902	42077	1.14e-103	CD160	NCR1	TRUE	reported	CD160.NCR1	textfile	2	1	TRUE	345727	470.086630364945	CD160.NCR1
944	rs12160242	A	G	A	G	0.120254	-0.0865209	0.92693	0.9425287	FALSE	FALSE	FALSE	finngen_R11_HCC	Hepatocellular carcinoma || id:finngen_R11_HCC	0.129753	0.504893	22	39473847	0.0132502	42105	1.18e-19	CD160	NCR1	TRUE	reported	CD160.NCR1	textfile	2	1	TRUE	345727	82.3671795893399	CD160.NCR1
945	rs12451211	G	A	G	A	-0.0435451	0.0651118	0.257532	0.253836	FALSE	FALSE	FALSE	finngen_R11_HCC	Hepatocellular carcinoma || id:finngen_R11_HCC	0.06793	0.337804	17	1965542	0.00792177	41973	3.89e-08	CD160	NCR1	TRUE	reported	CD160.NCR1	textfile	2	1	TRUE	345727	30.2158020378714	CD160.NCR1
946	rs1250552	A	G	A	G	-0.0974227	-0.150922	0.515382	0.407322	FALSE	FALSE	FALSE	finngen_R11_HCC	Hepatocellular carcinoma || id:finngen_R11_HCC	0.0576582	0.00885686	10	81058027	0.00693324	41718	9.54e-45	CD160	NCR1	TRUE	reported	CD160.NCR1	textfile	2	1	TRUE	345727	197.445779656462	CD160.NCR1
947	rs1346649	C	A	C	A	-0.0648743	0.00245995	0.623875	0.548324	FALSE	FALSE	FALSE	finngen_R11_HCC	Hepatocellular carcinoma || id:finngen_R11_HCC	0.0582443	0.966311	2	198166117	0.00717146	42086	1.54e-19	CD160	NCR1	TRUE	reported	CD160.NCR1	textfile	2	1	TRUE	345727	81.833327123982	CD160.NCR1
948	rs1793328	T	C	T	C	-0.0541793	0.0096046	0.713198	0.669394	FALSE	FALSE	FALSE	finngen_R11_HCC	Hepatocellular carcinoma || id:finngen_R11_HCC	0.0614985	0.875894	11	128096708	0.00761356	42081	1.13e-12	CD160	NCR1	TRUE	reported	CD160.NCR1	textfile	2	1	TRUE	345727	50.6397123406136	CD160.NCR1
949	rs2198347	C	A	C	A	-0.0415206	0.0108194	0.689139	0.711813	FALSE	FALSE	FALSE	finngen_R11_HCC	Hepatocellular carcinoma || id:finngen_R11_HCC	0.0638602	0.865464	14	64969342	0.00740113	42071	2.04e-08	CD160	NCR1	TRUE	reported	CD160.NCR1	textfile	2	1	TRUE	345727	31.4724952184576	CD160.NCR1
950	rs2278427	G	A	G	A	0.371467	-0.132675	0.911893	0.894089	FALSE	FALSE	FALSE	finngen_R11_HCC	Hepatocellular carcinoma || id:finngen_R11_HCC	0.0992524	0.181305	19	55417731	0.0123858	42107	1.47e-195	CD160	NCR1	TRUE	reported	CD160.NCR1	textfile	2	1	TRUE	345727	899.48173911778	CD160.NCR1
951	rs2290400	T	C	T	C	-0.053997	-0.0521326	0.494053	0.43994	FALSE	FALSE	FALSE	finngen_R11_HCC	Hepatocellular carcinoma || id:finngen_R11_HCC	0.0579995	0.368735	17	38066240	0.0068994	42093	5.14e-15	CD160	NCR1	TRUE	reported	CD160.NCR1	textfile	2	1	TRUE	345727	61.2514839159061	CD160.NCR1
952	rs2290669	A	C	A	C	-0.0642934	-0.0689331	0.214115	0.26177	FALSE	FALSE	FALSE	finngen_R11_HCC	Hepatocellular carcinoma || id:finngen_R11_HCC	0.0649749	0.288727	19	16495774	0.0084248	42069	2.37e-14	CD160	NCR1	TRUE	reported	CD160.NCR1	textfile	2	1	TRUE	345727	58.2389567084616	CD160.NCR1
953	rs2844462	G	A	G	A	-0.0983105	0.14742	0.95883	0.9811166	FALSE	FALSE	FALSE	finngen_R11_HCC	Hepatocellular carcinoma || id:finngen_R11_HCC	0.198388	0.457426	6	31651247	0.0176074	42125	2.37e-08	CD160	NCR1	TRUE	reported	CD160.NCR1	textfile	2	1	TRUE	345727	31.1752072092	CD160.NCR1
954	rs4905819	A	G	A	G	0.0949821	-0.0596689	0.40609	0.368138	FALSE	FALSE	FALSE	finngen_R11_HCC	Hepatocellular carcinoma || id:finngen_R11_HCC	0.0595976	0.316732	14	99794482	0.00705278	42067	2.97e-41	CD160	NCR1	TRUE	reported	CD160.NCR1	textfile	2	1	TRUE	345727	181.368917456707	CD160.NCR1
955	rs6670984	C	T	C	T	-0.292291	0.109014	0.643074	0.63587	FALSE	FALSE	FALSE	finngen_R11_HCC	Hepatocellular carcinoma || id:finngen_R11_HCC	0.0603084	0.0706659	1	145561594	0.00714211	42120	1e-200	CD160	NCR1	TRUE	reported	CD160.NCR1	textfile	2	1	TRUE	345727	1674.85732397489	CD160.NCR1
956	rs6721978	T	C	T	C	0.0474839	0.0419688	0.763528	0.704636	FALSE	FALSE	FALSE	finngen_R11_HCC	Hepatocellular carcinoma || id:finngen_R11_HCC	0.0628232	0.504104	2	232290157	0.00821905	42077	7.64e-09	CD160	NCR1	TRUE	reported	CD160.NCR1	textfile	2	1	TRUE	345727	33.377170596573	CD160.NCR1
957	rs72699833	G	A	G	A	-0.161764	0.07121	0.913808	0.881873	FALSE	FALSE	FALSE	finngen_R11_HCC	Hepatocellular carcinoma || id:finngen_R11_HCC	0.0878516	0.417611	1	121281487	0.0120937	41724	1.01e-40	CD160	NCR1	TRUE	reported	CD160.NCR1	textfile	2	1	TRUE	345727	178.914431316746	CD160.NCR1
958	rs74119688	C	T	C	T	0.0927547	0.0686905	0.857101	0.908284	FALSE	FALSE	FALSE	finngen_R11_HCC	Hepatocellular carcinoma || id:finngen_R11_HCC	0.0993153	0.489163	1	145530254	0.00980954	42107	3.37e-21	CD160	NCR1	TRUE	reported	CD160.NCR1	textfile	2	1	TRUE	345727	89.407626398837	CD160.NCR1
959	rs7545126	C	T	C	T	0.0665818	-0.130073	0.883649	0.882594	FALSE	FALSE	FALSE	finngen_R11_HCC	Hepatocellular carcinoma || id:finngen_R11_HCC	0.0941003	0.166885	1	207938236	0.0109356	42093	1.15e-09	CD160	NCR1	TRUE	reported	CD160.NCR1	textfile	2	1	TRUE	345727	37.0702769908818	CD160.NCR1
960	rs79880068	C	T	C	T	0.0731945	0.030325	0.896192	0.9056538	FALSE	FALSE	FALSE	finngen_R11_HCC	Hepatocellular carcinoma || id:finngen_R11_HCC	0.098139	0.757321	12	54649978	0.0114284	42011	1.52e-10	CD160	NCR1	TRUE	reported	CD160.NCR1	textfile	2	1	TRUE	345727	41.0190909826017	CD160.NCR1
961	rs875063	A	C	A	C	-0.0588469	0.13151	0.690979	0.740558	FALSE	FALSE	FALSE	finngen_R11_HCC	Hepatocellular carcinoma || id:finngen_R11_HCC	0.0639616	0.039775	2	111813085	0.00758788	41066	9.01e-15	CD160	NCR1	TRUE	reported	CD160.NCR1	textfile	2	1	TRUE	345727	60.1459336737235	CD160.NCR1
962	rs9263740	T	C	T	C	0.0833092	-0.0420909	0.800067	0.810345	FALSE	FALSE	FALSE	finngen_R11_HCC	Hepatocellular carcinoma || id:finngen_R11_HCC	0.0749109	0.574197	6	31111400	0.00867103	42091	7.81e-22	CD160	NCR1	TRUE	reported	CD160.NCR1	textfile	2	1	TRUE	345727	92.309107191844	CD160.NCR1
963	rs9263875	A	G	A	G	0.147681	0.00598732	0.615491	0.58046	FALSE	FALSE	FALSE	finngen_R11_HCC	Hepatocellular carcinoma || id:finngen_R11_HCC	0.0585865	0.918601	6	31170914	0.00704331	42108	4.08e-97	CD160	NCR1	TRUE	reported	CD160.NCR1	textfile	2	1	TRUE	345727	439.638423365755	CD160.NCR1
964	rs10037512	T	C	T	C	-0.0467198	-0.136081	0.522283	0.534853	FALSE	FALSE	FALSE	finngen_R11_HCC	Hepatocellular carcinoma || id:finngen_R11_HCC	0.0584932	0.0199949	5	88354675	0.00689443	42085	1.25e-11	ENO2	MGLL	TRUE	reported	ENO2.MGLL	textfile	2	1	TRUE	345727	45.9203528924822	ENO2.MGLL
965	rs10455872	A	G	A	G	-0.0758722	0.0167783	0.924453	0.9546444	FALSE	FALSE	FALSE	finngen_R11_HCC	Hepatocellular carcinoma || id:finngen_R11_HCC	0.138302	0.90344	6	161010118	0.0125035	42165	1.31e-09	ENO2	MGLL	TRUE	reported	ENO2.MGLL	textfile	2	1	TRUE	345727	36.8215577310365	ENO2.MGLL
966	rs10740118	G	C	G	C	0.0789712	0.0970109	0.583397	0.632641	FALSE	TRUE	FALSE	finngen_R11_HCC	Hepatocellular carcinoma || id:finngen_R11_HCC	0.0593904	0.102376	10	65101207	0.00697783	42164	1.19e-29	ENO2	MGLL	TRUE	reported	ENO2.MGLL	textfile	2	1	TRUE	345727	128.084537828591	ENO2.MGLL
967	rs10876556	G	A	G	A	-0.0508565	-0.0291776	0.47607	0.456145	FALSE	FALSE	FALSE	finngen_R11_HCC	Hepatocellular carcinoma || id:finngen_R11_HCC	0.0579903	0.614861	12	54758960	0.006881	42078	1.49e-13	ENO2	MGLL	TRUE	reported	ENO2.MGLL	textfile	2	1	TRUE	345727	54.6247950844384	ENO2.MGLL
968	rs116052829	C	T	C	T	-0.0652438	-0.0270038	0.897251	0.9404939	FALSE	FALSE	FALSE	finngen_R11_HCC	Hepatocellular carcinoma || id:finngen_R11_HCC	0.125957	0.830244	10	81164146	0.0113245	42068	8.41e-09	ENO2	MGLL	TRUE	reported	ENO2.MGLL	textfile	2	1	TRUE	345727	33.1925351079297	ENO2.MGLL
969	rs11688492	T	C	T	C	0.0394714	0.0911337	0.547017	0.624186	FALSE	FALSE	FALSE	finngen_R11_HCC	Hepatocellular carcinoma || id:finngen_R11_HCC	0.059368	0.124768	2	64865804	0.00692008	41995	1.18e-08	ENO2	MGLL	TRUE	reported	ENO2.MGLL	textfile	2	1	TRUE	345727	32.5344021614009	ENO2.MGLL
970	rs217181	C	T	C	T	-0.097723	0.133342	0.808355	0.808445	FALSE	FALSE	FALSE	finngen_R11_HCC	Hepatocellular carcinoma || id:finngen_R11_HCC	0.0714355	0.0619555	16	72114002	0.008668	42170	1.94e-29	ENO2	MGLL	TRUE	reported	ENO2.MGLL	textfile	2	1	TRUE	345727	127.102992758666	ENO2.MGLL
971	rs2228203	C	T	C	T	0.0481044	-0.0105907	0.806855	0.73399	FALSE	FALSE	FALSE	finngen_R11_HCC	Hepatocellular carcinoma || id:finngen_R11_HCC	0.0653872	0.871331	2	70033584	0.00862205	42169	2.43e-08	ENO2	MGLL	TRUE	reported	ENO2.MGLL	textfile	2	1	TRUE	345727	31.1278073650752	ENO2.MGLL
972	rs2581810	C	T	C	T	-0.0684396	0.113405	0.246715	0.282907	FALSE	FALSE	FALSE	finngen_R11_HCC	Hepatocellular carcinoma || id:finngen_R11_HCC	0.0659471	0.0854988	3	52960859	0.0080697	42111	2.3e-17	ENO2	MGLL	TRUE	reported	ENO2.MGLL	textfile	2	1	TRUE	345727	71.9283579521143	ENO2.MGLL
973	rs6439096	C	A	C	A	-0.097653	-0.132483	0.922056	0.9121511	FALSE	FALSE	FALSE	finngen_R11_HCC	Hepatocellular carcinoma || id:finngen_R11_HCC	0.107864	0.219356	3	127631264	0.0131279	42114	1.04e-13	ENO2	MGLL	TRUE	reported	ENO2.MGLL	textfile	2	1	TRUE	345727	55.3325467778602	ENO2.MGLL
974	rs664910	G	A	G	A	-0.0537889	0.0371732	0.31881	0.238752	FALSE	FALSE	FALSE	finngen_R11_HCC	Hepatocellular carcinoma || id:finngen_R11_HCC	0.0701352	0.596096	3	127474030	0.00736936	42100	2.95e-13	ENO2	MGLL	TRUE	reported	ENO2.MGLL	textfile	2	1	TRUE	345727	53.2752848398106	ENO2.MGLL
975	rs6993770	A	T	A	T	-0.0697872	-0.0554928	0.708724	0.761193	FALSE	TRUE	FALSE	finngen_R11_HCC	Hepatocellular carcinoma || id:finngen_R11_HCC	0.0692467	0.422913	8	106581528	0.00760239	42133	4.52e-20	ENO2	MGLL	TRUE	reported	ENO2.MGLL	textfile	2	1	TRUE	345727	84.2657824646822	ENO2.MGLL
976	rs74333830	G	A	G	A	0.0679806	0.0704853	0.847624	0.839399	FALSE	FALSE	FALSE	finngen_R11_HCC	Hepatocellular carcinoma || id:finngen_R11_HCC	0.0770367	0.360214	6	7265196	0.00945336	42167	6.53e-13	ENO2	MGLL	TRUE	reported	ENO2.MGLL	textfile	2	1	TRUE	345727	51.7127451792943	ENO2.MGLL
977	rs7578	G	A	G	A	0.130927	-0.0180266	0.443753	0.560427	FALSE	FALSE	FALSE	finngen_R11_HCC	Hepatocellular carcinoma || id:finngen_R11_HCC	0.0582376	0.756913	3	127408239	0.00686993	42153	1.23e-80	ENO2	MGLL	TRUE	reported	ENO2.MGLL	textfile	2	1	TRUE	345727	363.206665255365	ENO2.MGLL
978	rs10037512	T	C	T	C	0.0386864	-0.136081	0.522283	0.534853	FALSE	FALSE	FALSE	finngen_R11_HCC	Hepatocellular carcinoma || id:finngen_R11_HCC	0.0584932	0.0199949	5	88354675	0.00697277	41125	2.9e-08	CA13	HARS1	TRUE	reported	CA13.HARS1	textfile	2	1	TRUE	345727	30.7826465506085	CA13.HARS1
979	rs10102392	A	G	A	G	-0.326931	0.034847	0.384694	0.321495	FALSE	FALSE	FALSE	finngen_R11_HCC	Hepatocellular carcinoma || id:finngen_R11_HCC	0.0622938	0.575889	8	86467538	0.00712552	40302	1e-200	CA13	HARS1	TRUE	reported	CA13.HARS1	textfile	2	1	TRUE	345727	2105.13076856195	CA13.HARS1
980	rs11264486	G	A	G	A	0.053952	-0.100987	0.353509	0.395853	FALSE	FALSE	FALSE	finngen_R11_HCC	Hepatocellular carcinoma || id:finngen_R11_HCC	0.0588041	0.0859152	1	156455173	0.00728066	41187	1.28e-13	CA13	HARS1	TRUE	reported	CA13.HARS1	textfile	2	1	TRUE	345727	54.9128009530089	CA13.HARS1
981	rs2278530	G	A	G	A	0.0416511	0.0187625	0.428582	0.42775	FALSE	FALSE	FALSE	finngen_R11_HCC	Hepatocellular carcinoma || id:finngen_R11_HCC	0.0587106	0.74929	2	219501133	0.00704246	41130	3.36e-09	CA13	HARS1	TRUE	reported	CA13.HARS1	textfile	2	1	TRUE	345727	34.9787409582787	CA13.HARS1
982	rs2546372	G	A	G	A	-0.047381	0.0426598	0.223587	0.213809	FALSE	FALSE	FALSE	finngen_R11_HCC	Hepatocellular carcinoma || id:finngen_R11_HCC	0.071132	0.548687	5	159592744	0.00840096	41188	1.71e-08	CA13	HARS1	TRUE	reported	CA13.HARS1	textfile	2	1	TRUE	345727	31.8090435860237	CA13.HARS1
983	rs35979828	C	T	C	T	-0.0859563	-0.202752	0.932272	0.9733926	FALSE	FALSE	FALSE	finngen_R11_HCC	Hepatocellular carcinoma || id:finngen_R11_HCC	0.19971	0.309995	12	54685880	0.013704	41146	3.59e-10	CA13	HARS1	TRUE	reported	CA13.HARS1	textfile	2	1	TRUE	345727	39.3423888028078	CA13.HARS1
984	rs7080386	C	A	C	A	0.0424081	0.0872194	0.585646	0.632184	FALSE	FALSE	FALSE	finngen_R11_HCC	Hepatocellular carcinoma || id:finngen_R11_HCC	0.0593916	0.141955	10	65048306	0.00706685	41196	1.98e-09	CA13	HARS1	TRUE	reported	CA13.HARS1	textfile	2	1	TRUE	345727	36.0118874652472	CA13.HARS1
985	rs72606626	T	C	T	C	0.130129	-0.109033	0.724798	0.639573	FALSE	FALSE	FALSE	finngen_R11_HCC	Hepatocellular carcinoma || id:finngen_R11_HCC	0.0613297	0.0754328	8	87179250	0.00780996	41065	3.97e-62	CA13	HARS1	TRUE	reported	CA13.HARS1	textfile	2	1	TRUE	345727	277.619882213096	CA13.HARS1
986	rs72679367	C	T	C	T	-0.372776	-0.154287	0.831791	0.814836	FALSE	FALSE	FALSE	finngen_R11_HCC	Hepatocellular carcinoma || id:finngen_R11_HCC	0.0788739	0.050451	8	85479237	0.0088968	41062	1e-200	CA13	HARS1	TRUE	reported	CA13.HARS1	textfile	2	1	TRUE	345727	1755.61075352944	CA13.HARS1
987	rs75307004	G	A	G	A	0.189714	-0.462338	0.974399	0.9687788	FALSE	FALSE	FALSE	finngen_R11_HCC	Hepatocellular carcinoma || id:finngen_R11_HCC	0.199007	0.0201669	8	86326115	0.0220566	40299	8.17e-18	CA13	HARS1	TRUE	reported	CA13.HARS1	textfile	2	1	TRUE	345727	73.9812436024375	CA13.HARS1
988	rs1003784	G	A	G	A	0.105537	-0.028417	0.305129	0.254535	FALSE	FALSE	FALSE	finngen_R11_HCC	Hepatocellular carcinoma || id:finngen_R11_HCC	0.0661557	0.667526	22	24220358	0.00732736	42276	6.39e-47	SPINT1	SUSD2	TRUE	reported	SPINT1.SUSD2	textfile	2	1	TRUE	345727	207.450473662499	SPINT1.SUSD2
989	rs11640203	C	A	C	A	-0.0656579	0.0649357	0.905619	0.9053994	FALSE	FALSE	FALSE	finngen_R11_HCC	Hepatocellular carcinoma || id:finngen_R11_HCC	0.0963654	0.500408	16	48640197	0.0113156	42283	6.58e-09	SPINT1	SUSD2	TRUE	reported	SPINT1.SUSD2	textfile	2	1	TRUE	345727	33.6681150309516	SPINT1.SUSD2
990	rs117454282	C	T	C	T	-0.255677	-0.0703534	0.981991	0.9731447	FALSE	FALSE	FALSE	finngen_R11_HCC	Hepatocellular carcinoma || id:finngen_R11_HCC	0.18459	0.703105	15	41139702	0.0243125	42356	7.82e-26	SPINT1	SUSD2	TRUE	reported	SPINT1.SUSD2	textfile	2	1	TRUE	345727	110.59209529559	SPINT1.SUSD2
991	rs12166151	C	G	C	G	0.798663	0.0145042	0.979598	0.9860427	FALSE	TRUE	FALSE	finngen_R11_HCC	Hepatocellular carcinoma || id:finngen_R11_HCC	0.244413	0.952679	22	24479193	0.0244588	42338	1e-200	SPINT1	SUSD2	TRUE	reported	SPINT1.SUSD2	textfile	2	1	TRUE	345727	1066.24458517508	SPINT1.SUSD2
992	rs1553933	C	T	C	T	-0.0409412	-0.0238901	0.410867	0.385408	FALSE	FALSE	FALSE	finngen_R11_HCC	Hepatocellular carcinoma || id:finngen_R11_HCC	0.0596933	0.689	2	60509080	0.00685541	42262	2.36e-09	SPINT1	SUSD2	TRUE	reported	SPINT1.SUSD2	textfile	2	1	TRUE	345727	35.665988757537	SPINT1.SUSD2
993	rs2256057	T	C	T	C	-0.048981	0.165781	0.229562	0.302135	FALSE	FALSE	FALSE	finngen_R11_HCC	Hepatocellular carcinoma || id:finngen_R11_HCC	0.0623333	0.00782348	1	117942591	0.0080236	42255	1.04e-09	SPINT1	SUSD2	TRUE	reported	SPINT1.SUSD2	textfile	2	1	TRUE	345727	37.2663411674033	SPINT1.SUSD2
994	rs2856437	G	A	G	A	0.0999974	-0.0045628	0.937264	0.9688013	FALSE	FALSE	FALSE	finngen_R11_HCC	Hepatocellular carcinoma || id:finngen_R11_HCC	0.166044	0.978077	6	32157364	0.0138155	42370	4.63e-13	SPINT1	SUSD2	TRUE	reported	SPINT1.SUSD2	textfile	2	1	TRUE	345727	52.3894937762374	SPINT1.SUSD2
995	rs310762	T	C	T	C	0.0388185	0.0470289	0.60128	0.565485	FALSE	FALSE	FALSE	finngen_R11_HCC	Hepatocellular carcinoma || id:finngen_R11_HCC	0.0585006	0.421453	3	12224151	0.00689911	42353	1.85e-08	SPINT1	SUSD2	TRUE	reported	SPINT1.SUSD2	textfile	2	1	TRUE	345727	31.6585748327944	SPINT1.SUSD2
996	rs3132506	T	C	T	C	-0.0424877	0.114862	0.729227	0.828407	FALSE	FALSE	FALSE	finngen_R11_HCC	Hepatocellular carcinoma || id:finngen_R11_HCC	0.0742959	0.122102	6	31176226	0.00757887	42067	2.08e-08	SPINT1	SUSD2	TRUE	reported	SPINT1.SUSD2	textfile	2	1	TRUE	345727	31.4280567336939	SPINT1.SUSD2
997	rs34794275	T	C	T	C	0.0715743	0.0918873	0.874925	0.857871	FALSE	FALSE	FALSE	finngen_R11_HCC	Hepatocellular carcinoma || id:finngen_R11_HCC	0.0803944	0.253057	3	186661767	0.0100068	42362	8.65e-13	SPINT1	SUSD2	TRUE	reported	SPINT1.SUSD2	textfile	2	1	TRUE	345727	51.1592040314013	SPINT1.SUSD2
998	rs34895054	G	C	G	C	0.0423604	0.0305603	0.744855	0.707045	FALSE	TRUE	FALSE	finngen_R11_HCC	Hepatocellular carcinoma || id:finngen_R11_HCC	0.0635255	0.630466	15	49285001	0.00770441	42336	3.86e-08	SPINT1	SUSD2	TRUE	reported	SPINT1.SUSD2	textfile	2	1	TRUE	345727	30.2302217062349	SPINT1.SUSD2
999	rs35673728	T	C	T	C	-0.443168	-0.0243278	0.939496	0.9638559	FALSE	FALSE	FALSE	finngen_R11_HCC	Hepatocellular carcinoma || id:finngen_R11_HCC	0.15688	0.876764	15	41047777	0.0136413	42339	1e-200	SPINT1	SUSD2	TRUE	reported	SPINT1.SUSD2	textfile	2	1	TRUE	345727	1055.41987206636	SPINT1.SUSD2
1000	rs4306797	C	T	C	T	-0.916904	0.17978	0.0588781	0.0962909	FALSE	FALSE	FALSE	finngen_R11_HCC	Hepatocellular carcinoma || id:finngen_R11_HCC	0.105002	0.086868	22	24453375	0.0137964	42386	1e-200	SPINT1	SUSD2	TRUE	reported	SPINT1.SUSD2	textfile	2	1	TRUE	345727	4416.88589453707	SPINT1.SUSD2
1001	rs5996789	T	C	T	C	-0.0964334	0.0847298	0.910088	0.9071895	FALSE	FALSE	FALSE	finngen_R11_HCC	Hepatocellular carcinoma || id:finngen_R11_HCC	0.096561	0.380229	22	25291682	0.0118588	42218	4.34e-16	SPINT1	SUSD2	TRUE	reported	SPINT1.SUSD2	textfile	2	1	TRUE	345727	66.1261851738032	SPINT1.SUSD2
1002	rs601338	G	A	G	A	-0.036987	-0.0504238	0.498471	0.610145	FALSE	FALSE	FALSE	finngen_R11_HCC	Hepatocellular carcinoma || id:finngen_R11_HCC	0.0595348	0.397016	19	49206674	0.00675758	42340	4.44e-08	SPINT1	SUSD2	TRUE	reported	SPINT1.SUSD2	textfile	2	1	TRUE	345727	29.9582073930693	SPINT1.SUSD2
1003	rs62233138	G	A	G	A	-0.30184	0.075105	0.989397	0.9794649	FALSE	FALSE	FALSE	finngen_R11_HCC	Hepatocellular carcinoma || id:finngen_R11_HCC	0.196263	0.701959	22	24745877	0.0330085	42364	6.26e-20	SPINT1	SUSD2	TRUE	reported	SPINT1.SUSD2	textfile	2	1	TRUE	345727	83.6184294028223	SPINT1.SUSD2
1004	rs71313510	G	A	G	A	0.112053	-0.172755	0.92188	0.9302135	FALSE	FALSE	FALSE	finngen_R11_HCC	Hepatocellular carcinoma || id:finngen_R11_HCC	0.121726	0.15584	3	98683370	0.0121488	42261	3.01e-20	SPINT1	SUSD2	TRUE	reported	SPINT1.SUSD2	textfile	2	1	TRUE	345727	85.0707402278323	SPINT1.SUSD2
1005	rs7250689	T	C	T	C	-0.0430592	-0.059933	0.484385	0.384938	FALSE	FALSE	FALSE	finngen_R11_HCC	Hepatocellular carcinoma || id:finngen_R11_HCC	0.0592813	0.31202	19	38753625	0.00674259	42301	1.72e-10	SPINT1	SUSD2	TRUE	reported	SPINT1.SUSD2	textfile	2	1	TRUE	345727	40.7829286275365	SPINT1.SUSD2
1006	rs778805	G	A	G	A	0.0652735	0.113872	0.687292	0.645352	FALSE	FALSE	FALSE	finngen_R11_HCC	Hepatocellular carcinoma || id:finngen_R11_HCC	0.0596278	0.0561694	19	5832209	0.00733753	42283	6.02e-19	SPINT1	SUSD2	TRUE	reported	SPINT1.SUSD2	textfile	2	1	TRUE	345727	79.1359865814638	SPINT1.SUSD2
1007	rs880303	C	T	C	T	-0.0802218	0.0386193	0.54844	0.587878	FALSE	FALSE	FALSE	finngen_R11_HCC	Hepatocellular carcinoma || id:finngen_R11_HCC	0.0585342	0.509399	1	39340282	0.00676213	42273	2.06e-32	SPINT1	SUSD2	TRUE	reported	SPINT1.SUSD2	textfile	2	1	TRUE	345727	140.740073447561	SPINT1.SUSD2
1008	rs1003878	G	A	G	A	0.0688579	0.037578	0.761033	0.81445	FALSE	FALSE	FALSE	finngen_R11_HCC	Hepatocellular carcinoma || id:finngen_R11_HCC	0.0738753	0.610986	6	32299822	0.0079553	43010	5.07e-18	NOTCH1	TIE1	TRUE	reported	NOTCH1.TIE1	textfile	2	1	TRUE	345727	74.9194229366329	NOTCH1.TIE1
1009	rs10058089	G	C	G	C	0.0451046	-0.100391	0.725171	0.764696	FALSE	TRUE	FALSE	finngen_R11_HCC	Hepatocellular carcinoma || id:finngen_R11_HCC	0.070152	0.152414	5	110990801	0.00762556	42967	3.35e-09	NOTCH1	TIE1	TRUE	reported	NOTCH1.TIE1	textfile	2	1	TRUE	345727	34.986313736204	NOTCH1.TIE1
1010	rs10104997	C	T	C	T	-0.0733833	0.00640031	0.793167	0.770115	FALSE	FALSE	FALSE	finngen_R11_HCC	Hepatocellular carcinoma || id:finngen_R11_HCC	0.068535	0.925596	8	55440068	0.00835427	42985	1.64e-18	NOTCH1	TIE1	TRUE	reported	NOTCH1.TIE1	textfile	2	1	TRUE	345727	77.1573781291581	NOTCH1.TIE1
1011	rs10935473	G	T	G	T	0.234281	-0.0355252	0.565633	0.551724	FALSE	FALSE	FALSE	finngen_R11_HCC	Hepatocellular carcinoma || id:finngen_R11_HCC	0.0579531	0.539877	3	98416900	0.0067805	42946	1e-200	NOTCH1	TIE1	TRUE	reported	NOTCH1.TIE1	textfile	2	1	TRUE	345727	1193.85256702718	NOTCH1.TIE1
1012	rs1198921	A	G	A	G	-0.084878	-0.00597767	0.909141	0.876203	FALSE	FALSE	FALSE	finngen_R11_HCC	Hepatocellular carcinoma || id:finngen_R11_HCC	0.0881692	0.945947	1	43699343	0.0122102	43033	3.67e-12	NOTCH1	TIE1	TRUE	reported	NOTCH1.TIE1	textfile	2	1	TRUE	345727	48.3219798591365	NOTCH1.TIE1
1013	rs1209384	A	G	A	G	0.234116	-0.0612134	0.379631	0.332986	FALSE	FALSE	FALSE	finngen_R11_HCC	Hepatocellular carcinoma || id:finngen_R11_HCC	0.060842	0.314365	1	43765089	0.00690648	42983	1e-200	NOTCH1	TIE1	TRUE	reported	NOTCH1.TIE1	textfile	2	1	TRUE	345727	1149.07578770444	NOTCH1.TIE1
1014	rs174546	C	T	C	T	-0.0581434	0.0547811	0.664622	0.596008	FALSE	FALSE	FALSE	finngen_R11_HCC	Hepatocellular carcinoma || id:finngen_R11_HCC	0.058617	0.350014	11	61569830	0.00715634	42995	4.6e-16	NOTCH1	TIE1	TRUE	reported	NOTCH1.TIE1	textfile	2	1	TRUE	345727	66.0113958632809	NOTCH1.TIE1
1015	rs2129904	T	C	T	C	0.0657512	0.0726867	0.844841	0.821375	FALSE	FALSE	FALSE	finngen_R11_HCC	Hepatocellular carcinoma || id:finngen_R11_HCC	0.0742414	0.327551	7	130280748	0.00966804	43016	1.05e-11	NOTCH1	TIE1	TRUE	reported	NOTCH1.TIE1	textfile	2	1	TRUE	345727	46.2519970875577	NOTCH1.TIE1
1016	rs2236249	C	T	C	T	-0.0425734	0.0780402	0.704927	0.760707	FALSE	FALSE	FALSE	finngen_R11_HCC	Hepatocellular carcinoma || id:finngen_R11_HCC	0.0667265	0.242181	20	17551427	0.00754685	42926	1.7e-08	NOTCH1	TIE1	TRUE	reported	NOTCH1.TIE1	textfile	2	1	TRUE	345727	31.8233015592642	NOTCH1.TIE1
1017	rs35057576	C	T	C	T	0.0440572	-0.0653928	0.62938	0.623839	FALSE	FALSE	FALSE	finngen_R11_HCC	Hepatocellular carcinoma || id:finngen_R11_HCC	0.0602175	0.277504	5	57490467	0.00709102	42836	5.24e-10	NOTCH1	TIE1	TRUE	reported	NOTCH1.TIE1	textfile	2	1	TRUE	345727	38.6025829374752	NOTCH1.TIE1
1018	rs4015	C	T	C	T	0.0660093	0.104186	0.796353	0.844	FALSE	FALSE	FALSE	finngen_R11_HCC	Hepatocellular carcinoma || id:finngen_R11_HCC	0.0764622	0.173015	19	49253389	0.00857356	42960	1.4e-14	NOTCH1	TIE1	TRUE	reported	NOTCH1.TIE1	textfile	2	1	TRUE	345727	59.277225971428	NOTCH1.TIE1
1019	rs4980826	C	A	C	A	0.0415296	-0.0171642	0.605641	0.625239	FALSE	FALSE	FALSE	finngen_R11_HCC	Hepatocellular carcinoma || id:finngen_R11_HCC	0.0598078	0.774119	12	578349	0.00696221	42955	2.47e-09	NOTCH1	TIE1	TRUE	reported	NOTCH1.TIE1	textfile	2	1	TRUE	345727	35.5812547298621	NOTCH1.TIE1
1020	rs554710	C	T	C	T	0.121413	-0.00472179	0.29147	0.232747	FALSE	FALSE	FALSE	finngen_R11_HCC	Hepatocellular carcinoma || id:finngen_R11_HCC	0.068471	0.945021	9	136181848	0.00747504	43003	3.79e-59	NOTCH1	TIE1	TRUE	reported	NOTCH1.TIE1	textfile	2	1	TRUE	345727	263.817340849576	NOTCH1.TIE1
1021	rs78218908	A	G	A	G	-0.164829	0.0367947	0.981128	0.9873595	FALSE	FALSE	FALSE	finngen_R11_HCC	Hepatocellular carcinoma || id:finngen_R11_HCC	0.25806	0.88662	9	135831659	0.0243647	42302	1.35e-11	NOTCH1	TIE1	TRUE	reported	NOTCH1.TIE1	textfile	2	1	TRUE	345727	45.7662270652274	NOTCH1.TIE1
1022	rs7853989	G	C	G	C	-0.514476	-0.110484	0.909529	0.831691	FALSE	TRUE	FALSE	finngen_R11_HCC	Hepatocellular carcinoma || id:finngen_R11_HCC	0.0801511	0.168067	9	136131592	0.0120667	42882	1e-200	NOTCH1	TIE1	TRUE	reported	NOTCH1.TIE1	textfile	2	1	TRUE	345727	1817.8297595299	NOTCH1.TIE1
1023	rs878381	C	T	C	T	-0.173971	-0.0133172	0.143213	0.226434	FALSE	FALSE	FALSE	finngen_R11_HCC	Hepatocellular carcinoma || id:finngen_R11_HCC	0.0690368	0.847037	16	138032	0.00978377	42999	1.76e-70	NOTCH1	TIE1	TRUE	reported	NOTCH1.TIE1	textfile	2	1	TRUE	345727	316.184990929709	NOTCH1.TIE1
1024	rs885140	C	T	C	T	-0.0605568	-0.00758318	0.668097	0.602695	FALSE	FALSE	FALSE	finngen_R11_HCC	Hepatocellular carcinoma || id:finngen_R11_HCC	0.0592279	0.898122	17	74479814	0.00722149	42995	5.2e-17	NOTCH1	TIE1	TRUE	reported	NOTCH1.TIE1	textfile	2	1	TRUE	345727	70.3189224360885	NOTCH1.TIE1
1025	rs9321572	G	A	G	A	0.0392201	-0.032644	0.413711	0.428427	FALSE	FALSE	FALSE	finngen_R11_HCC	Hepatocellular carcinoma || id:finngen_R11_HCC	0.0584181	0.576299	6	137134513	0.0069145	42982	1.42e-08	NOTCH1	TIE1	TRUE	reported	NOTCH1.TIE1	textfile	2	1	TRUE	345727	32.1733165078133	NOTCH1.TIE1
1026	rs1003879	G	A	G	A	-0.0660633	0.00307032	0.636397	0.724177	FALSE	FALSE	FALSE	finngen_R11_HCC	Hepatocellular carcinoma || id:finngen_R11_HCC	0.0649911	0.96232	6	32299592	0.00724843	41678	8.27e-20	CD163	SIGLEC1	TRUE	reported	CD163.SIGLEC1	textfile	2	1	TRUE	345727	83.0677848324933	CD163.SIGLEC1
1027	rs11123526	T	C	T	C	-0.0568027	-0.180808	0.130971	0.124231	FALSE	FALSE	FALSE	finngen_R11_HCC	Hepatocellular carcinoma || id:finngen_R11_HCC	0.0820005	0.0274568	2	120204052	0.0101265	42092	2.04e-08	CD163	SIGLEC1	TRUE	reported	CD163.SIGLEC1	textfile	2	1	TRUE	345727	31.4643833644914	CD163.SIGLEC1
1028	rs111981233	T	G	T	G	0.0811852	0.0319158	0.921451	0.953788	FALSE	FALSE	FALSE	finngen_R11_HCC	Hepatocellular carcinoma || id:finngen_R11_HCC	0.137079	0.815896	19	50016479	0.0127538	42130	1.97e-10	CD163	SIGLEC1	TRUE	reported	CD163.SIGLEC1	textfile	2	1	TRUE	345727	40.5204747707439	CD163.SIGLEC1
1029	rs11220462	G	A	G	A	-0.0973855	-0.159838	0.868667	0.788177	FALSE	FALSE	FALSE	finngen_R11_HCC	Hepatocellular carcinoma || id:finngen_R11_HCC	0.0743308	0.0315268	11	126243952	0.0101949	42075	1.33e-21	CD163	SIGLEC1	TRUE	reported	CD163.SIGLEC1	textfile	2	1	TRUE	345727	91.2478533598317	CD163.SIGLEC1
1030	rs11554159	G	A	G	A	-0.133911	-0.0888392	0.733284	0.734	FALSE	FALSE	FALSE	finngen_R11_HCC	Hepatocellular carcinoma || id:finngen_R11_HCC	0.0668835	0.18409	19	18285944	0.00776186	42096	1.82e-66	CD163	SIGLEC1	TRUE	reported	CD163.SIGLEC1	textfile	2	1	TRUE	345727	297.646579536898	CD163.SIGLEC1
1031	rs117947009	G	A	G	A	-0.238368	0.0118267	0.972564	0.9614894	FALSE	FALSE	FALSE	finngen_R11_HCC	Hepatocellular carcinoma || id:finngen_R11_HCC	0.150868	0.937517	20	3691220	0.0203655	42133	1.35e-31	CD163	SIGLEC1	TRUE	reported	CD163.SIGLEC1	textfile	2	1	TRUE	345727	136.995326284581	CD163.SIGLEC1
1032	rs1257221	A	C	A	C	0.0590313	0.0827271	0.238161	0.244844	FALSE	FALSE	FALSE	finngen_R11_HCC	Hepatocellular carcinoma || id:finngen_R11_HCC	0.0694709	0.233726	2	135016618	0.00812483	41924	3.78e-13	CD163	SIGLEC1	TRUE	reported	CD163.SIGLEC1	textfile	2	1	TRUE	345727	52.7881119859698	CD163.SIGLEC1
1033	rs12952653	T	G	T	G	-0.0941121	0.0543704	0.846894	0.85468	FALSE	FALSE	FALSE	finngen_R11_HCC	Hepatocellular carcinoma || id:finngen_R11_HCC	0.0802525	0.498094	17	57913289	0.00947746	41906	3.27e-23	CD163	SIGLEC1	TRUE	reported	CD163.SIGLEC1	textfile	2	1	TRUE	345727	98.6068324778722	CD163.SIGLEC1
1034	rs151183616	G	A	G	A	0.379643	0.0303284	0.989809	0.9638784	FALSE	FALSE	FALSE	finngen_R11_HCC	Hepatocellular carcinoma || id:finngen_R11_HCC	0.153378	0.843251	20	3807570	0.0336828	41144	2.01e-29	CD163	SIGLEC1	TRUE	reported	CD163.SIGLEC1	textfile	2	1	TRUE	345727	127.038225871937	CD163.SIGLEC1
1035	rs217181	C	T	C	T	-0.0791017	0.133342	0.808355	0.808445	FALSE	FALSE	FALSE	finngen_R11_HCC	Hepatocellular carcinoma || id:finngen_R11_HCC	0.0714355	0.0619555	16	72114002	0.00870308	42120	1.04e-19	CD163	SIGLEC1	TRUE	reported	CD163.SIGLEC1	textfile	2	1	TRUE	345727	82.6086800746262	CD163.SIGLEC1
1036	rs2293579	G	A	G	A	0.0851658	-0.00755357	0.61381	0.697524	FALSE	FALSE	FALSE	finngen_R11_HCC	Hepatocellular carcinoma || id:finngen_R11_HCC	0.0632257	0.904903	11	47440758	0.00706295	42103	2e-33	CD163	SIGLEC1	TRUE	reported	CD163.SIGLEC1	textfile	2	1	TRUE	345727	145.397921083344	CD163.SIGLEC1
1037	rs34376913	T	C	T	C	0.0474321	-0.047183	0.73476	0.745649	FALSE	FALSE	FALSE	finngen_R11_HCC	Hepatocellular carcinoma || id:finngen_R11_HCC	0.0672119	0.482677	9	139378914	0.00792911	40788	2.22e-09	CD163	SIGLEC1	TRUE	reported	CD163.SIGLEC1	textfile	2	1	TRUE	345727	35.7845714250088	CD163.SIGLEC1
1038	rs34924243	C	T	C	T	0.468559	0.0294606	0.927885	0.937007	FALSE	FALSE	FALSE	finngen_R11_HCC	Hepatocellular carcinoma || id:finngen_R11_HCC	0.118036	0.802905	20	3682126	0.0128351	42113	1e-200	CD163	SIGLEC1	TRUE	reported	CD163.SIGLEC1	textfile	2	1	TRUE	345727	1332.69281090068	CD163.SIGLEC1
1039	rs3856451	C	T	C	T	-0.0391442	-0.0454381	0.601197	0.536041	FALSE	FALSE	FALSE	finngen_R11_HCC	Hepatocellular carcinoma || id:finngen_R11_HCC	0.0582423	0.435298	2	8786568	0.00702995	42013	2.59e-08	CD163	SIGLEC1	TRUE	reported	CD163.SIGLEC1	textfile	2	1	TRUE	345727	31.0049025818834	CD163.SIGLEC1
1040	rs55714927	C	T	C	T	0.134771	0.0943573	0.813408	0.757858	FALSE	FALSE	FALSE	finngen_R11_HCC	Hepatocellular carcinoma || id:finngen_R11_HCC	0.0667914	0.157739	17	7080316	0.00870433	42041	6.35e-54	CD163	SIGLEC1	TRUE	reported	CD163.SIGLEC1	textfile	2	1	TRUE	345727	239.729901124555	CD163.SIGLEC1
1041	rs586249	G	A	G	A	0.269068	0.179213	0.0530577	0.096317	FALSE	FALSE	FALSE	finngen_R11_HCC	Hepatocellular carcinoma || id:finngen_R11_HCC	0.105379	0.0890082	20	3715694	0.0149836	42110	7.78e-72	CD163	SIGLEC1	TRUE	reported	CD163.SIGLEC1	textfile	2	1	TRUE	345727	322.471813440862	CD163.SIGLEC1
1042	rs62165726	C	A	C	A	-0.368228	0.0055146	0.96252	0.9745484	FALSE	FALSE	FALSE	finngen_R11_HCC	Hepatocellular carcinoma || id:finngen_R11_HCC	0.183724	0.976055	2	134966562	0.0180933	42099	1.24e-91	CD163	SIGLEC1	TRUE	reported	CD163.SIGLEC1	textfile	2	1	TRUE	345727	414.188512783395	CD163.SIGLEC1
1043	rs75050741	T	C	T	C	-0.0625317	-0.0593192	0.865067	0.860852	FALSE	FALSE	FALSE	finngen_R11_HCC	Hepatocellular carcinoma || id:finngen_R11_HCC	0.0857811	0.48924	3	186589499	0.0100742	42124	5.45e-10	CD163	SIGLEC1	TRUE	reported	CD163.SIGLEC1	textfile	2	1	TRUE	345727	38.5282545247601	CD163.SIGLEC1
1044	rs77387844	C	T	C	T	0.150558	0.291649	0.964666	0.9851315	FALSE	FALSE	FALSE	finngen_R11_HCC	Hepatocellular carcinoma || id:finngen_R11_HCC	0.203355	0.151519	15	57068545	0.0182179	42117	1.45e-16	CD163	SIGLEC1	TRUE	reported	CD163.SIGLEC1	textfile	2	1	TRUE	345727	68.2984812282772	CD163.SIGLEC1
1045	rs78717929	C	G	C	G	-0.0654582	0.0392664	0.859594	0.844206	FALSE	TRUE	FALSE	finngen_R11_HCC	Hepatocellular carcinoma || id:finngen_R11_HCC	0.0791079	0.619637	12	124855577	0.0100429	40201	7.22e-11	CD163	SIGLEC1	TRUE	reported	CD163.SIGLEC1	textfile	2	1	TRUE	345727	42.4824779597329	CD163.SIGLEC1
1046	rs78902327	C	G	C	G	-0.171694	-0.42795	0.970375	0.9564281	FALSE	TRUE	FALSE	finngen_R11_HCC	Hepatocellular carcinoma || id:finngen_R11_HCC	0.166855	0.0103236	20	3674639	0.0207288	42072	1.24e-16	CD163	SIGLEC1	TRUE	reported	CD163.SIGLEC1	textfile	2	1	TRUE	345727	68.6059708750956	CD163.SIGLEC1
1047	rs1003879	G	A	G	A	0.0565448	0.00307032	0.636397	0.724177	FALSE	FALSE	FALSE	finngen_R11_HCC	Hepatocellular carcinoma || id:finngen_R11_HCC	0.0649911	0.96232	6	32299592	0.00720635	42091	4.38e-15	IL6ST	NRCAM	TRUE	reported	IL6ST.NRCAM	textfile	2	1	TRUE	345727	61.5679427427129	IL6ST.NRCAM
1048	rs10935473	G	T	G	T	-0.123206	-0.0355252	0.565633	0.551724	FALSE	FALSE	FALSE	finngen_R11_HCC	Hepatocellular carcinoma || id:finngen_R11_HCC	0.0579531	0.539877	3	98416900	0.00689905	42452	4.53e-71	IL6ST	NRCAM	TRUE	reported	IL6ST.NRCAM	textfile	2	1	TRUE	345727	318.922478930293	IL6ST.NRCAM
1049	rs10953562	T	C	T	C	-0.350325	-0.0408263	0.703554	0.675698	FALSE	FALSE	FALSE	finngen_R11_HCC	Hepatocellular carcinoma || id:finngen_R11_HCC	0.0623451	0.512569	7	107967042	0.00727394	42468	1e-200	IL6ST	NRCAM	TRUE	reported	IL6ST.NRCAM	textfile	2	1	TRUE	345727	2319.54516104019	IL6ST.NRCAM
1050	rs11220462	G	A	G	A	-0.0914307	-0.159838	0.868667	0.788177	FALSE	FALSE	FALSE	finngen_R11_HCC	Hepatocellular carcinoma || id:finngen_R11_HCC	0.0743308	0.0315268	11	126243952	0.0101339	42495	1.92e-19	IL6ST	NRCAM	TRUE	reported	IL6ST.NRCAM	textfile	2	1	TRUE	345727	81.4012100265021	IL6ST.NRCAM
1051	rs117910329	G	T	G	T	0.140769	-0.0502395	0.980464	0.9840368	FALSE	FALSE	FALSE	finngen_R11_HCC	Hepatocellular carcinoma || id:finngen_R11_HCC	0.239048	0.833539	7	108418463	0.0243828	42341	7.83e-09	IL6ST	NRCAM	TRUE	reported	IL6ST.NRCAM	textfile	2	1	TRUE	345727	33.3308890678544	IL6ST.NRCAM
1052	rs12416367	A	G	A	G	0.0692682	-0.132228	0.878129	0.9061721	FALSE	FALSE	FALSE	finngen_R11_HCC	Hepatocellular carcinoma || id:finngen_R11_HCC	0.105447	0.209851	10	17682941	0.0105447	42195	5.12e-11	IL6ST	NRCAM	TRUE	reported	IL6ST.NRCAM	textfile	2	1	TRUE	345727	43.1518428579011	IL6ST.NRCAM
1053	rs2228043	G	C	G	C	0.181036	-0.0533229	0.87612	0.876026	FALSE	TRUE	FALSE	finngen_R11_HCC	Hepatocellular carcinoma || id:finngen_R11_HCC	0.0897508	0.552431	5	55251931	0.0105014	42460	2.27e-66	IL6ST	NRCAM	TRUE	reported	IL6ST.NRCAM	textfile	2	1	TRUE	345727	297.19088708776	IL6ST.NRCAM
1054	rs2229357	G	A	G	A	-0.051995	0.0942766	0.767232	0.779033	FALSE	FALSE	FALSE	finngen_R11_HCC	Hepatocellular carcinoma || id:finngen_R11_HCC	0.0679834	0.165515	12	57843711	0.00795644	42438	6.43e-11	IL6ST	NRCAM	TRUE	reported	IL6ST.NRCAM	textfile	2	1	TRUE	345727	42.7056740420513	IL6ST.NRCAM
1055	rs3809272	G	A	G	A	0.0436301	-0.0448549	0.699784	0.638562	FALSE	FALSE	FALSE	finngen_R11_HCC	Hepatocellular carcinoma || id:finngen_R11_HCC	0.061239	0.46389	12	111800258	0.00747729	42246	5.42e-09	IL6ST	NRCAM	TRUE	reported	IL6ST.NRCAM	textfile	2	1	TRUE	345727	34.0474011281431	IL6ST.NRCAM
1056	rs6037651	C	T	C	T	0.0476626	0.100693	0.406159	0.369378	FALSE	FALSE	FALSE	finngen_R11_HCC	Hepatocellular carcinoma || id:finngen_R11_HCC	0.0607142	0.0972232	20	3686436	0.00695463	42513	7.31e-12	IL6ST	NRCAM	TRUE	reported	IL6ST.NRCAM	textfile	2	1	TRUE	345727	46.9685766825684	IL6ST.NRCAM
1057	rs61804211	G	T	G	T	-0.0923832	-0.108791	0.898011	0.872559	FALSE	FALSE	FALSE	finngen_R11_HCC	Hepatocellular carcinoma || id:finngen_R11_HCC	0.0907656	0.230686	1	161671306	0.0111876	42506	1.53e-16	IL6ST	NRCAM	TRUE	reported	IL6ST.NRCAM	textfile	2	1	TRUE	345727	68.1886578376351	IL6ST.NRCAM
1058	rs781658	G	A	G	A	-0.0530576	0.00573237	0.811491	0.765147	FALSE	FALSE	FALSE	finngen_R11_HCC	Hepatocellular carcinoma || id:finngen_R11_HCC	0.068415	0.933225	4	57779567	0.00889493	42499	2.47e-09	IL6ST	NRCAM	TRUE	reported	IL6ST.NRCAM	textfile	2	1	TRUE	345727	35.5803432246621	IL6ST.NRCAM
1059	rs80223371	T	G	T	G	-0.208903	0.257428	0.938561	0.9622332	FALSE	FALSE	FALSE	finngen_R11_HCC	Hepatocellular carcinoma || id:finngen_R11_HCC	0.133282	0.0534269	7	108569729	0.0141498	42465	3.33e-49	IL6ST	NRCAM	TRUE	reported	IL6ST.NRCAM	textfile	2	1	TRUE	345727	217.965998266087	IL6ST.NRCAM
1060	rs868875	A	G	A	G	0.045641	0.0588249	0.706058	0.710754	FALSE	FALSE	FALSE	finngen_R11_HCC	Hepatocellular carcinoma || id:finngen_R11_HCC	0.0630605	0.350907	19	7831166	0.00753357	42246	1.39e-09	IL6ST	NRCAM	TRUE	reported	IL6ST.NRCAM	textfile	2	1	TRUE	345727	36.7035985954491	IL6ST.NRCAM
1061	rs10038829	G	A	G	A	0.0468237	-0.0252208	0.736977	0.687656	FALSE	FALSE	FALSE	finngen_R11_HCC	Hepatocellular carcinoma || id:finngen_R11_HCC	0.062737	0.687678	5	109104703	0.00746621	41675	3.61e-10	DSG3	DSG4	TRUE	reported	DSG3.DSG4	textfile	2	1	TRUE	345727	39.3306437718879	DSG3.DSG4
1062	rs1043413	C	G	C	G	-0.0492465	-0.0398338	0.606289	0.635474	FALSE	TRUE	FALSE	finngen_R11_HCC	Hepatocellular carcinoma || id:finngen_R11_HCC	0.0604632	0.510017	19	41939297	0.00664287	41735	1.25e-13	DSG3	DSG4	TRUE	reported	DSG3.DSG4	textfile	2	1	TRUE	345727	54.9590520719339	DSG3.DSG4
1063	rs11589479	G	A	G	A	0.0855135	0.000545281	0.839958	0.857642	FALSE	FALSE	FALSE	finngen_R11_HCC	Hepatocellular carcinoma || id:finngen_R11_HCC	0.0830303	0.99476	1	155033308	0.00887107	41625	5.74e-22	DSG3	DSG4	TRUE	reported	DSG3.DSG4	textfile	2	1	TRUE	345727	92.9217439160062	DSG3.DSG4
1064	rs12209059	T	C	T	C	-0.0404495	-0.0681498	0.691427	0.629663	FALSE	FALSE	FALSE	finngen_R11_HCC	Hepatocellular carcinoma || id:finngen_R11_HCC	0.0605007	0.259984	6	10313664	0.0069835	41639	7e-09	DSG3	DSG4	TRUE	reported	DSG3.DSG4	textfile	2	1	TRUE	345727	33.5490355866444	DSG3.DSG4
1065	rs12375	C	T	C	T	0.049902	0.153944	0.676928	0.704337	FALSE	FALSE	FALSE	finngen_R11_HCC	Hepatocellular carcinoma || id:finngen_R11_HCC	0.0619109	0.0128991	1	10596341	0.006938	41720	6.47e-13	DSG3	DSG4	TRUE	reported	DSG3.DSG4	textfile	2	1	TRUE	345727	51.7329581673067	DSG3.DSG4
1066	rs1405982	G	T	G	T	0.0701225	0.0406656	0.799207	0.717232	FALSE	FALSE	FALSE	finngen_R11_HCC	Hepatocellular carcinoma || id:finngen_R11_HCC	0.0640039	0.525193	8	117308780	0.0082239	41742	1.56e-17	DSG3	DSG4	TRUE	reported	DSG3.DSG4	textfile	2	1	TRUE	345727	72.7041398314981	DSG3.DSG4
1067	rs1432874	G	A	G	A	-0.0498731	0.0124273	0.309443	0.271116	FALSE	FALSE	FALSE	finngen_R11_HCC	Hepatocellular carcinoma || id:finngen_R11_HCC	0.0650623	0.848521	5	139611280	0.00696468	41720	8.15e-13	DSG3	DSG4	TRUE	reported	DSG3.DSG4	textfile	2	1	TRUE	345727	51.27791917874	DSG3.DSG4
1068	rs16861319	T	G	T	G	0.0896427	-0.283273	0.951327	0.9599247	FALSE	FALSE	FALSE	finngen_R11_HCC	Hepatocellular carcinoma || id:finngen_R11_HCC	0.166109	0.0881292	3	186665015	0.0147786	41674	1.33e-09	DSG3	DSG4	TRUE	reported	DSG3.DSG4	textfile	2	1	TRUE	345727	36.7928363215953	DSG3.DSG4
1069	rs1741317	G	A	G	A	-0.0404097	-0.0578761	0.571309	0.509038	FALSE	FALSE	FALSE	finngen_R11_HCC	Hepatocellular carcinoma || id:finngen_R11_HCC	0.0581473	0.319573	20	4157136	0.00655382	41711	7.08e-10	DSG3	DSG4	TRUE	reported	DSG3.DSG4	textfile	2	1	TRUE	345727	38.0173843803033	DSG3.DSG4
1070	rs17646946	G	A	G	A	0.0541388	0.11439	0.815327	0.72088	FALSE	FALSE	FALSE	finngen_R11_HCC	Hepatocellular carcinoma || id:finngen_R11_HCC	0.0631337	0.0700068	1	152062767	0.008303	41733	7.09e-11	DSG3	DSG4	TRUE	reported	DSG3.DSG4	textfile	2	1	TRUE	345727	42.5154886263175	DSG3.DSG4
1071	rs199515	G	C	G	C	-0.0902508	-0.0518953	0.209452	0.087028	FALSE	TRUE	FALSE	finngen_R11_HCC	Hepatocellular carcinoma || id:finngen_R11_HCC	0.101328	0.608544	17	44856641	0.0077809	41763	4.65e-31	DSG3	DSG4	TRUE	reported	DSG3.DSG4	textfile	2	1	TRUE	345727	134.537221080036	DSG3.DSG4
1072	rs2073344	G	A	G	A	0.0542812	0.0559272	0.676895	0.625567	FALSE	FALSE	FALSE	finngen_R11_HCC	Hepatocellular carcinoma || id:finngen_R11_HCC	0.0593645	0.346143	14	23292248	0.00697965	41741	7.59e-15	DSG3	DSG4	TRUE	reported	DSG3.DSG4	textfile	2	1	TRUE	345727	60.4827584500261	DSG3.DSG4
1073	rs2230283	C	T	C	T	0.143025	0.0256431	0.661978	0.670994	FALSE	FALSE	FALSE	finngen_R11_HCC	Hepatocellular carcinoma || id:finngen_R11_HCC	0.0614306	0.676362	12	89916811	0.00679827	41763	9.4e-98	DSG3	DSG4	TRUE	reported	DSG3.DSG4	textfile	2	1	TRUE	345727	442.615985493108	DSG3.DSG4
1074	rs2256057	T	C	T	C	0.045388	0.165781	0.229562	0.302135	FALSE	FALSE	FALSE	finngen_R11_HCC	Hepatocellular carcinoma || id:finngen_R11_HCC	0.0623333	0.00782348	1	117942591	0.00773508	41660	4.45e-09	DSG3	DSG4	TRUE	reported	DSG3.DSG4	textfile	2	1	TRUE	345727	34.4312248816669	DSG3.DSG4
1075	rs2260219	C	T	C	T	0.04161	-0.116384	0.47383	0.410255	FALSE	FALSE	FALSE	finngen_R11_HCC	Hepatocellular carcinoma || id:finngen_R11_HCC	0.0584183	0.0463436	19	43967147	0.00649607	41725	1.52e-10	DSG3	DSG4	TRUE	reported	DSG3.DSG4	textfile	2	1	TRUE	345727	41.0292935601101	DSG3.DSG4
1076	rs35383942	C	T	C	T	0.078924	-0.00221663	0.94044	0.886613	FALSE	FALSE	FALSE	finngen_R11_HCC	Hepatocellular carcinoma || id:finngen_R11_HCC	0.0916922	0.980713	1	201437832	0.0135939	41741	6.45e-09	DSG3	DSG4	TRUE	reported	DSG3.DSG4	textfile	2	1	TRUE	345727	33.7077709509625	DSG3.DSG4
1077	rs4146621	C	T	C	T	0.0647303	-0.0404367	0.874544	0.866174	FALSE	FALSE	FALSE	finngen_R11_HCC	Hepatocellular carcinoma || id:finngen_R11_HCC	0.0862942	0.639362	5	53125213	0.00982659	41714	4.53e-11	DSG3	DSG4	TRUE	reported	DSG3.DSG4	textfile	2	1	TRUE	345727	43.3919899591702	DSG3.DSG4
1078	rs4717829	C	T	C	T	-0.0598921	-0.0612579	0.869468	0.862938	FALSE	FALSE	FALSE	finngen_R11_HCC	Hepatocellular carcinoma || id:finngen_R11_HCC	0.0862614	0.477615	7	73301666	0.00976957	41787	8.84e-10	DSG3	DSG4	TRUE	reported	DSG3.DSG4	textfile	2	1	TRUE	345727	37.5827178951426	DSG3.DSG4
1079	rs4932370	G	A	G	A	0.0427151	-0.107719	0.662067	0.704701	FALSE	FALSE	FALSE	finngen_R11_HCC	Hepatocellular carcinoma || id:finngen_R11_HCC	0.0652764	0.0989031	15	91404705	0.00683548	41681	4.17e-10	DSG3	DSG4	TRUE	reported	DSG3.DSG4	textfile	2	1	TRUE	345727	39.0503401325954	DSG3.DSG4
1080	rs4937126	G	A	G	A	-0.050708	-0.0087048	0.683855	0.740674	FALSE	FALSE	FALSE	finngen_R11_HCC	Hepatocellular carcinoma || id:finngen_R11_HCC	0.0663318	0.895592	11	126281897	0.0069779	41761	3.74e-13	DSG3	DSG4	TRUE	reported	DSG3.DSG4	textfile	2	1	TRUE	345727	52.8084573166353	DSG3.DSG4
1081	rs4977756	G	A	G	A	0.0454668	0.0672122	0.394973	0.412988	FALSE	FALSE	FALSE	finngen_R11_HCC	Hepatocellular carcinoma || id:finngen_R11_HCC	0.0593698	0.257595	9	22068652	0.00663266	41725	7.23e-12	DSG3	DSG4	TRUE	reported	DSG3.DSG4	textfile	2	1	TRUE	345727	46.9908507483531	DSG3.DSG4
1082	rs55672765	C	T	C	T	-0.0558958	0.0692163	0.804781	0.837036	FALSE	FALSE	FALSE	finngen_R11_HCC	Hepatocellular carcinoma || id:finngen_R11_HCC	0.0773748	0.371023	10	105504654	0.00816716	41738	7.81e-12	DSG3	DSG4	TRUE	reported	DSG3.DSG4	textfile	2	1	TRUE	345727	46.8399286706116	DSG3.DSG4
1083	rs55779595	C	T	C	T	-0.203448	0.0123102	0.81764	0.794227	FALSE	FALSE	FALSE	finngen_R11_HCC	Hepatocellular carcinoma || id:finngen_R11_HCC	0.0716148	0.86352	18	29015187	0.00848608	41405	3.75e-126	DSG3	DSG4	TRUE	reported	DSG3.DSG4	textfile	2	1	TRUE	345727	574.768033782443	DSG3.DSG4
1084	rs56050758	G	A	G	A	0.109782	-0.0672787	0.800938	0.834035	FALSE	FALSE	FALSE	finngen_R11_HCC	Hepatocellular carcinoma || id:finngen_R11_HCC	0.0793326	0.396405	12	622560	0.00803117	41732	1.91e-42	DSG3	DSG4	TRUE	reported	DSG3.DSG4	textfile	2	1	TRUE	345727	186.854963657085	DSG3.DSG4
1085	rs68176600	A	G	A	G	-0.0611687	-0.0675261	0.671622	0.618478	FALSE	FALSE	FALSE	finngen_R11_HCC	Hepatocellular carcinoma || id:finngen_R11_HCC	0.0607737	0.266522	12	57618419	0.00692321	41727	1.04e-18	DSG3	DSG4	TRUE	reported	DSG3.DSG4	textfile	2	1	TRUE	345727	78.062686090559	DSG3.DSG4
1086	rs7220336	A	G	A	G	-0.0706343	0.0108106	0.556376	0.470546	FALSE	FALSE	FALSE	finngen_R11_HCC	Hepatocellular carcinoma || id:finngen_R11_HCC	0.0584612	0.853292	17	76933311	0.00649703	41739	1.71e-27	DSG3	DSG4	TRUE	reported	DSG3.DSG4	textfile	2	1	TRUE	345727	118.195664580054	DSG3.DSG4
1087	rs76631718	T	C	T	C	-0.119305	-0.187202	0.803239	0.801246	FALSE	FALSE	FALSE	finngen_R11_HCC	Hepatocellular carcinoma || id:finngen_R11_HCC	0.072926	0.0102579	12	54289381	0.00804514	41619	1.27e-49	DSG3	DSG4	TRUE	reported	DSG3.DSG4	textfile	2	1	TRUE	345727	219.912582240852	DSG3.DSG4
1088	rs7756992	A	G	A	G	0.0423145	0.0447412	0.72659	0.672414	FALSE	FALSE	FALSE	finngen_R11_HCC	Hepatocellular carcinoma || id:finngen_R11_HCC	0.0613113	0.46555	6	20679709	0.00732908	41743	7.82e-09	DSG3	DSG4	TRUE	reported	DSG3.DSG4	textfile	2	1	TRUE	345727	33.3333914551359	DSG3.DSG4
1089	rs800587	T	G	T	G	0.0422282	0.171001	0.229921	0.291349	FALSE	FALSE	FALSE	finngen_R11_HCC	Hepatocellular carcinoma || id:finngen_R11_HCC	0.0630743	0.00670595	8	116813278	0.00769104	41718	4.03e-08	DSG3	DSG4	TRUE	reported	DSG3.DSG4	textfile	2	1	TRUE	345727	30.1463682157735	DSG3.DSG4
1090	rs833070	T	C	T	C	0.0391947	-0.0707838	0.493325	0.526192	FALSE	FALSE	FALSE	finngen_R11_HCC	Hepatocellular carcinoma || id:finngen_R11_HCC	0.0580303	0.222551	6	43742626	0.00648735	41744	1.54e-09	DSG3	DSG4	TRUE	reported	DSG3.DSG4	textfile	2	1	TRUE	345727	36.5022832516951	DSG3.DSG4
1091	rs833270	T	C	T	C	0.0423937	-0.0697498	0.377794	0.266857	FALSE	FALSE	FALSE	finngen_R11_HCC	Hepatocellular carcinoma || id:finngen_R11_HCC	0.0656941	0.288355	3	181520166	0.00668423	41632	2.29e-10	DSG3	DSG4	TRUE	reported	DSG3.DSG4	textfile	2	1	TRUE	345727	40.2253539155448	DSG3.DSG4
1092	rs9321490	T	C	T	C	-0.054184	0.0102508	0.759288	0.733362	FALSE	FALSE	FALSE	finngen_R11_HCC	Hepatocellular carcinoma || id:finngen_R11_HCC	0.0650394	0.874765	6	135494875	0.00761082	41765	1.1e-12	DSG3	DSG4	TRUE	reported	DSG3.DSG4	textfile	2	1	TRUE	345727	50.6849734887234	DSG3.DSG4
1093	rs10039559	T	C	T	C	0.0581412	-0.061283	0.77229	0.686461	FALSE	FALSE	FALSE	finngen_R11_HCC	Hepatocellular carcinoma || id:finngen_R11_HCC	0.0630246	0.330868	5	131804507	0.00814673	42302	9.71e-13	IL15	NCR1	TRUE	reported	IL15.NCR1	textfile	2	1	TRUE	345727	50.9332437900285	IL15.NCR1
1094	rs10048703	A	G	A	G	-0.0450259	0.0162813	0.629441	0.549168	FALSE	FALSE	FALSE	finngen_R11_HCC	Hepatocellular carcinoma || id:finngen_R11_HCC	0.0580857	0.77925	2	111590560	0.00713986	42279	2.89e-10	IL15	NCR1	TRUE	reported	IL15.NCR1	textfile	2	1	TRUE	345727	39.7690679477903	IL15.NCR1
1095	rs113646461	T	C	T	C	-0.0881089	-0.0929811	0.926191	0.866995	FALSE	FALSE	FALSE	finngen_R11_HCC	Hepatocellular carcinoma || id:finngen_R11_HCC	0.0882865	0.292261	16	85995436	0.0128157	42354	6.28e-12	IL15	NCR1	TRUE	reported	IL15.NCR1	textfile	2	1	TRUE	345727	47.2666576745544	IL15.NCR1
1096	rs116597408	A	G	A	G	-0.109015	0.102481	0.968171	0.9622203	FALSE	FALSE	FALSE	finngen_R11_HCC	Hepatocellular carcinoma || id:finngen_R11_HCC	0.145265	0.480516	4	105722860	0.0192321	42295	1.45e-08	IL15	NCR1	TRUE	reported	IL15.NCR1	textfile	2	1	TRUE	345727	32.1306196567775	IL15.NCR1
1097	rs11880295	C	T	C	T	0.227319	0.0649722	0.941527	0.9372549	FALSE	FALSE	FALSE	finngen_R11_HCC	Hepatocellular carcinoma || id:finngen_R11_HCC	0.116016	0.57546	19	55432529	0.0144484	42316	1.29e-55	IL15	NCR1	TRUE	reported	IL15.NCR1	textfile	2	1	TRUE	345727	247.532347663812	IL15.NCR1
1098	rs12145290	C	T	C	T	-0.069544	0.0142138	0.762164	0.778483	FALSE	FALSE	FALSE	finngen_R11_HCC	Hepatocellular carcinoma || id:finngen_R11_HCC	0.0695594	0.838087	1	208037821	0.00793977	42319	2.04e-18	IL15	NCR1	TRUE	reported	IL15.NCR1	textfile	2	1	TRUE	345727	76.7190982237041	IL15.NCR1
1099	rs12451746	G	A	G	A	0.151074	0.0993281	0.573446	0.650456	FALSE	FALSE	FALSE	finngen_R11_HCC	Hepatocellular carcinoma || id:finngen_R11_HCC	0.0601306	0.0985598	17	33806863	0.00687569	42305	2.1e-106	IL15	NCR1	TRUE	reported	IL15.NCR1	textfile	2	1	TRUE	345727	482.777343917473	IL15.NCR1
1100	rs12501705	G	T	G	T	-0.0453551	0.145184	0.269952	0.290289	FALSE	FALSE	FALSE	finngen_R11_HCC	Hepatocellular carcinoma || id:finngen_R11_HCC	0.0660072	0.0278407	4	142387243	0.00770316	42305	3.94e-09	IL15	NCR1	TRUE	reported	IL15.NCR1	textfile	2	1	TRUE	345727	34.666853130375	IL15.NCR1
1101	rs1250552	A	G	A	G	-0.0591598	-0.150922	0.515382	0.407322	FALSE	FALSE	FALSE	finngen_R11_HCC	Hepatocellular carcinoma || id:finngen_R11_HCC	0.0576582	0.00885686	10	81058027	0.0069091	41951	1.14e-17	IL15	NCR1	TRUE	reported	IL15.NCR1	textfile	2	1	TRUE	345727	73.3179708841671	IL15.NCR1
1102	rs12950743	T	C	T	C	-0.0675705	-0.0442987	0.493684	0.430213	FALSE	FALSE	FALSE	finngen_R11_HCC	Hepatocellular carcinoma || id:finngen_R11_HCC	0.0581276	0.446004	17	38049233	0.00688099	42294	9.78e-23	IL15	NCR1	TRUE	reported	IL15.NCR1	textfile	2	1	TRUE	345727	96.4300543994611	IL15.NCR1
1103	rs1324551	C	T	C	T	0.0691715	-0.0839776	0.495899	0.518748	FALSE	FALSE	FALSE	finngen_R11_HCC	Hepatocellular carcinoma || id:finngen_R11_HCC	0.0580547	0.14803	10	90751516	0.00685281	42267	6.26e-24	IL15	NCR1	TRUE	reported	IL15.NCR1	textfile	2	1	TRUE	345727	101.886584898173	IL15.NCR1
1104	rs1507101	G	A	G	A	0.0446331	0.0363682	0.434648	0.464526	FALSE	FALSE	FALSE	finngen_R11_HCC	Hepatocellular carcinoma || id:finngen_R11_HCC	0.0581538	0.531721	1	25251326	0.00695889	42274	1.43e-10	IL15	NCR1	TRUE	reported	IL15.NCR1	textfile	2	1	TRUE	345727	41.137146237921	IL15.NCR1
1105	rs1572598	A	G	A	G	-0.0759342	0.0416651	0.680064	0.625645	FALSE	FALSE	FALSE	finngen_R11_HCC	Hepatocellular carcinoma || id:finngen_R11_HCC	0.0593907	0.482964	10	8468686	0.00736438	42042	6.73e-25	IL15	NCR1	TRUE	reported	IL15.NCR1	textfile	2	1	TRUE	345727	106.316938914456	IL15.NCR1
1106	rs17850402	G	A	G	A	0.0656649	0.049649	0.903525	0.9351138	FALSE	FALSE	FALSE	finngen_R11_HCC	Hepatocellular carcinoma || id:finngen_R11_HCC	0.11557	0.667484	16	30566747	0.0114636	42302	1.02e-08	IL15	NCR1	TRUE	reported	IL15.NCR1	textfile	2	1	TRUE	345727	32.8113822872728	IL15.NCR1
1107	rs214082	T	C	T	C	-0.0476558	-0.0649584	0.413518	0.437512	FALSE	FALSE	FALSE	finngen_R11_HCC	Hepatocellular carcinoma || id:finngen_R11_HCC	0.0583318	0.26545	11	17299390	0.00700902	42043	1.07e-11	IL15	NCR1	TRUE	reported	IL15.NCR1	textfile	2	1	TRUE	345727	46.2292588083	IL15.NCR1
1108	rs2278427	G	A	G	A	0.328684	-0.132675	0.911893	0.894089	FALSE	FALSE	FALSE	finngen_R11_HCC	Hepatocellular carcinoma || id:finngen_R11_HCC	0.0992524	0.181305	19	55417731	0.0123418	42346	5.54e-155	IL15	NCR1	TRUE	reported	IL15.NCR1	textfile	2	1	TRUE	345727	709.25126402308	IL15.NCR1
1109	rs2712429	A	C	A	C	0.0820813	-0.145524	0.0883406	0.064039	FALSE	FALSE	FALSE	finngen_R11_HCC	Hepatocellular carcinoma || id:finngen_R11_HCC	0.110907	0.189475	3	128336221	0.0124547	41904	4.44e-11	IL15	NCR1	TRUE	reported	IL15.NCR1	textfile	2	1	TRUE	345727	43.4332082507627	IL15.NCR1
1110	rs3132722	T	C	T	C	-0.0471539	0.0449904	0.243007	0.345649	FALSE	FALSE	FALSE	finngen_R11_HCC	Hepatocellular carcinoma || id:finngen_R11_HCC	0.061267	0.462745	6	29834951	0.00798538	42327	3.55e-09	IL15	NCR1	TRUE	reported	IL15.NCR1	textfile	2	1	TRUE	345727	34.8693667868264	IL15.NCR1
1111	rs3809272	G	A	G	A	0.122437	-0.0448549	0.699784	0.638562	FALSE	FALSE	FALSE	finngen_R11_HCC	Hepatocellular carcinoma || id:finngen_R11_HCC	0.061239	0.46389	12	111800258	0.00745414	42067	1.94e-60	IL15	NCR1	TRUE	reported	IL15.NCR1	textfile	2	1	TRUE	345727	269.79274644391	IL15.NCR1
1112	rs4635727	G	A	G	A	0.0475252	-0.0756744	0.27235	0.313941	FALSE	FALSE	FALSE	finngen_R11_HCC	Hepatocellular carcinoma || id:finngen_R11_HCC	0.0616317	0.219504	3	18705035	0.00780171	41961	1.13e-09	IL15	NCR1	TRUE	reported	IL15.NCR1	textfile	2	1	TRUE	345727	37.1080642966655	IL15.NCR1
1113	rs4905819	A	G	A	G	0.0592072	-0.0596689	0.40609	0.368138	FALSE	FALSE	FALSE	finngen_R11_HCC	Hepatocellular carcinoma || id:finngen_R11_HCC	0.0595976	0.316732	14	99794482	0.00702103	42306	3.48e-17	IL15	NCR1	TRUE	reported	IL15.NCR1	textfile	2	1	TRUE	345727	71.1127361161228	IL15.NCR1
1114	rs4916009	C	T	C	T	-0.0667338	-0.172879	0.913673	0.87459	FALSE	FALSE	FALSE	finngen_R11_HCC	Hepatocellular carcinoma || id:finngen_R11_HCC	0.0932795	0.0638337	1	65371418	0.0119318	42334	2.25e-08	IL15	NCR1	TRUE	reported	IL15.NCR1	textfile	2	1	TRUE	345727	31.2809389454967	IL15.NCR1
1115	rs6031304	T	C	T	C	0.0707679	0.0230085	0.274158	0.29056	FALSE	FALSE	FALSE	finngen_R11_HCC	Hepatocellular carcinoma || id:finngen_R11_HCC	0.0640717	0.719515	20	42657548	0.00770852	42137	4.48e-20	IL15	NCR1	TRUE	reported	IL15.NCR1	textfile	2	1	TRUE	345727	84.2811804230806	IL15.NCR1
1116	rs6767907	A	G	A	G	0.0490977	-0.00253064	0.400921	0.373563	FALSE	FALSE	FALSE	finngen_R11_HCC	Hepatocellular carcinoma || id:finngen_R11_HCC	0.059642	0.966155	3	47162661	0.00696521	42318	1.83e-12	IL15	NCR1	TRUE	reported	IL15.NCR1	textfile	2	1	TRUE	345727	49.6882688492381	IL15.NCR1
1117	rs6796	T	C	T	C	-0.0420662	-0.0351978	0.7202	0.674935	FALSE	FALSE	FALSE	finngen_R11_HCC	Hepatocellular carcinoma || id:finngen_R11_HCC	0.0623247	0.572245	7	6502367	0.00767549	42304	4.26e-08	IL15	NCR1	TRUE	reported	IL15.NCR1	textfile	2	1	TRUE	345727	30.0368471276297	IL15.NCR1
1118	rs6831020	C	A	C	A	0.0466899	-0.0423318	0.716165	0.752626	FALSE	FALSE	FALSE	finngen_R11_HCC	Hepatocellular carcinoma || id:finngen_R11_HCC	0.0682954	0.535367	4	55500226	0.00751915	42291	5.37e-10	IL15	NCR1	TRUE	reported	IL15.NCR1	textfile	2	1	TRUE	345727	38.5574576429299	IL15.NCR1
1119	rs7132088	C	T	C	T	0.060509	-0.0141938	0.565053	0.534795	FALSE	FALSE	FALSE	finngen_R11_HCC	Hepatocellular carcinoma || id:finngen_R11_HCC	0.0583019	0.807655	12	113235279	0.00692427	42178	2.44e-18	IL15	NCR1	TRUE	reported	IL15.NCR1	textfile	2	1	TRUE	345727	76.3645792205508	IL15.NCR1
1120	rs7193701	G	A	G	A	-0.0585223	0.0652243	0.833225	0.838636	FALSE	FALSE	FALSE	finngen_R11_HCC	Hepatocellular carcinoma || id:finngen_R11_HCC	0.0770407	0.397206	16	68185160	0.00932852	42294	3.56e-10	IL15	NCR1	TRUE	reported	IL15.NCR1	textfile	2	1	TRUE	345727	39.3565733018674	IL15.NCR1
1121	rs76529516	A	G	A	G	-0.194669	0.249749	0.973578	0.9897292	FALSE	FALSE	FALSE	finngen_R11_HCC	Hepatocellular carcinoma || id:finngen_R11_HCC	0.255188	0.327734	2	60583370	0.0207986	42367	8.37e-21	IL15	NCR1	TRUE	reported	IL15.NCR1	textfile	2	1	TRUE	345727	87.6042933231757	IL15.NCR1
1122	rs78997768	G	T	G	T	-0.0934497	0.0892107	0.836609	0.9066164	FALSE	FALSE	FALSE	finngen_R11_HCC	Hepatocellular carcinoma || id:finngen_R11_HCC	0.0962612	0.354053	8	60080075	0.00931444	41816	1.16e-23	IL15	NCR1	TRUE	reported	IL15.NCR1	textfile	2	1	TRUE	345727	100.656615624532	IL15.NCR1
1123	rs79490353	T	C	T	C	-0.173221	0.0671848	0.975247	0.9843556	FALSE	FALSE	FALSE	finngen_R11_HCC	Hepatocellular carcinoma || id:finngen_R11_HCC	0.231231	0.771394	13	28623048	0.0215983	42340	1.08e-15	IL15	NCR1	TRUE	reported	IL15.NCR1	textfile	2	1	TRUE	345727	64.3223561577174	IL15.NCR1
1124	rs875063	A	C	A	C	0.156212	0.13151	0.690979	0.740558	FALSE	FALSE	FALSE	finngen_R11_HCC	Hepatocellular carcinoma || id:finngen_R11_HCC	0.0639616	0.039775	2	111813085	0.00750181	41302	8.3e-96	IL15	NCR1	TRUE	reported	IL15.NCR1	textfile	2	1	TRUE	345727	433.607379255326	IL15.NCR1
1125	rs9263980	A	G	A	G	0.0583161	-0.0420861	0.456321	0.345649	FALSE	FALSE	FALSE	finngen_R11_HCC	Hepatocellular carcinoma || id:finngen_R11_HCC	0.0606783	0.487937	6	31188397	0.00689543	42250	2.82e-17	IL15	NCR1	TRUE	reported	IL15.NCR1	textfile	2	1	TRUE	345727	71.5244020872096	IL15.NCR1
1126	rs9374080	T	C	T	C	0.0468555	-0.0803709	0.551856	0.477833	FALSE	FALSE	FALSE	finngen_R11_HCC	Hepatocellular carcinoma || id:finngen_R11_HCC	0.0582332	0.167539	6	109616420	0.00689753	42268	1.11e-11	IL15	NCR1	TRUE	reported	IL15.NCR1	textfile	2	1	TRUE	345727	46.1459888866862	IL15.NCR1
1127	rs949839	A	G	A	G	0.0610654	-0.11268	0.508409	0.501758	FALSE	FALSE	FALSE	finngen_R11_HCC	Hepatocellular carcinoma || id:finngen_R11_HCC	0.0580021	0.0520547	1	221065176	0.00686951	42268	6.38e-19	IL15	NCR1	TRUE	reported	IL15.NCR1	textfile	2	1	TRUE	345727	79.0203396944766	IL15.NCR1
1128	rs10039559	T	C	T	C	-0.0527394	-0.061283	0.77229	0.686461	FALSE	FALSE	FALSE	finngen_R11_HCC	Hepatocellular carcinoma || id:finngen_R11_HCC	0.0630246	0.330868	5	131804507	0.00818248	42127	1.17e-10	CD160	IL15	TRUE	reported	CD160.IL15	textfile	2	1	TRUE	345727	41.5432495456333	CD160.IL15
1129	rs10048703	A	G	A	G	0.0559448	0.0162813	0.629441	0.549168	FALSE	FALSE	FALSE	finngen_R11_HCC	Hepatocellular carcinoma || id:finngen_R11_HCC	0.0580857	0.77925	2	111590560	0.00715946	42104	5.66e-15	CD160	IL15	TRUE	reported	CD160.IL15	textfile	2	1	TRUE	345727	61.0602976714337	CD160.IL15
1130	rs11879589	G	A	G	A	-0.0653972	-0.0993199	0.903415	0.9071251	FALSE	FALSE	FALSE	finngen_R11_HCC	Hepatocellular carcinoma || id:finngen_R11_HCC	0.103456	0.337046	19	45373276	0.0118908	42152	3.82e-08	CD160	IL15	TRUE	reported	CD160.IL15	textfile	2	1	TRUE	345727	30.2479648473641	CD160.IL15
1131	rs12451746	G	A	G	A	-0.125058	0.0993281	0.573446	0.650456	FALSE	FALSE	FALSE	finngen_R11_HCC	Hepatocellular carcinoma || id:finngen_R11_HCC	0.0601306	0.0985598	17	33806863	0.00691221	42129	6.92e-73	CD160	IL15	TRUE	reported	CD160.IL15	textfile	2	1	TRUE	345727	327.3324867586	CD160.IL15
1132	rs12736138	C	T	C	T	-0.252275	0.0490529	0.587759	0.588857	FALSE	FALSE	FALSE	finngen_R11_HCC	Hepatocellular carcinoma || id:finngen_R11_HCC	0.0595195	0.409856	1	145626119	0.00694319	41962	1e-200	CD160	IL15	TRUE	reported	CD160.IL15	textfile	2	1	TRUE	345727	1320.17143021605	CD160.IL15
1133	rs1324551	C	T	C	T	-0.0530651	-0.0839776	0.495899	0.518748	FALSE	FALSE	FALSE	finngen_R11_HCC	Hepatocellular carcinoma || id:finngen_R11_HCC	0.0580547	0.14803	10	90751516	0.00687823	42092	1.24e-14	CD160	IL15	TRUE	reported	CD160.IL15	textfile	2	1	TRUE	345727	59.5202279651842	CD160.IL15
1134	rs1346649	C	A	C	A	-0.055405	0.00245995	0.623875	0.548324	FALSE	FALSE	FALSE	finngen_R11_HCC	Hepatocellular carcinoma || id:finngen_R11_HCC	0.0582443	0.966311	2	198166117	0.00715504	42150	9.89e-15	CD160	IL15	TRUE	reported	CD160.IL15	textfile	2	1	TRUE	345727	59.9616791771872	CD160.IL15
1135	rs1378901	T	C	T	C	-0.0442023	-0.183279	0.553448	0.444692	FALSE	FALSE	FALSE	finngen_R11_HCC	Hepatocellular carcinoma || id:finngen_R11_HCC	0.0573656	0.00139869	8	128213807	0.00693818	41929	1.9e-10	CD160	IL15	TRUE	reported	CD160.IL15	textfile	2	1	TRUE	345727	40.5880895724064	CD160.IL15
1136	rs1507101	G	A	G	A	-0.0473195	0.0363682	0.434648	0.464526	FALSE	FALSE	FALSE	finngen_R11_HCC	Hepatocellular carcinoma || id:finngen_R11_HCC	0.0581538	0.531721	1	25251326	0.00698393	42101	1.26e-11	CD160	IL15	TRUE	reported	CD160.IL15	textfile	2	1	TRUE	345727	45.9071718465107	CD160.IL15
1137	rs1572598	A	G	A	G	0.0575213	0.0416651	0.680064	0.625645	FALSE	FALSE	FALSE	finngen_R11_HCC	Hepatocellular carcinoma || id:finngen_R11_HCC	0.0593907	0.482964	10	8468686	0.00739994	41866	7.83e-15	CD160	IL15	TRUE	reported	CD160.IL15	textfile	2	1	TRUE	345727	60.4228197395253	CD160.IL15
1138	rs214082	T	C	T	C	0.0448301	-0.0649584	0.413518	0.437512	FALSE	FALSE	FALSE	finngen_R11_HCC	Hepatocellular carcinoma || id:finngen_R11_HCC	0.0583318	0.26545	11	17299390	0.00703132	41870	1.84e-10	CD160	IL15	TRUE	reported	CD160.IL15	textfile	2	1	TRUE	345727	40.6504809660337	CD160.IL15
1139	rs2497306	A	C	A	C	0.0615308	0.037768	0.519284	0.481258	FALSE	FALSE	FALSE	finngen_R11_HCC	Hepatocellular carcinoma || id:finngen_R11_HCC	0.0581979	0.516366	10	94485211	0.00685561	42124	2.94e-19	CD160	IL15	TRUE	reported	CD160.IL15	textfile	2	1	TRUE	345727	80.5550768152544	CD160.IL15
1140	rs2712429	A	C	A	C	-0.0725676	-0.145524	0.0883406	0.064039	FALSE	FALSE	FALSE	finngen_R11_HCC	Hepatocellular carcinoma || id:finngen_R11_HCC	0.110907	0.189475	3	128336221	0.0124957	41732	6.39e-09	CD160	IL15	TRUE	reported	CD160.IL15	textfile	2	1	TRUE	345727	33.7259615169923	CD160.IL15
1141	rs2761437	A	G	A	G	0.0589412	0.0295753	0.217848	0.223932	FALSE	FALSE	FALSE	finngen_R11_HCC	Hepatocellular carcinoma || id:finngen_R11_HCC	0.0699818	0.672577	1	207923081	0.0082445	41930	8.87e-13	CD160	IL15	TRUE	reported	CD160.IL15	textfile	2	1	TRUE	345727	51.1104026503705	CD160.IL15
1142	rs2844575	T	C	T	C	0.119813	-0.0172506	0.537026	0.585386	FALSE	FALSE	FALSE	finngen_R11_HCC	Hepatocellular carcinoma || id:finngen_R11_HCC	0.0588884	0.76957	6	31334945	0.00686878	42142	6.73e-68	CD160	IL15	TRUE	reported	CD160.IL15	textfile	2	1	TRUE	345727	304.262670014776	CD160.IL15
1143	rs3130474	C	T	C	T	-0.0704986	0.112255	0.622051	0.716749	FALSE	FALSE	FALSE	finngen_R11_HCC	Hepatocellular carcinoma || id:finngen_R11_HCC	0.0630598	0.0750533	6	31199256	0.00712033	42146	4.37e-23	CD160	IL15	TRUE	reported	CD160.IL15	textfile	2	1	TRUE	345727	98.0303924469824	CD160.IL15
1144	rs3809272	G	A	G	A	-0.106586	-0.0448549	0.699784	0.638562	FALSE	FALSE	FALSE	finngen_R11_HCC	Hepatocellular carcinoma || id:finngen_R11_HCC	0.061239	0.46389	12	111800258	0.00748147	41892	6.02e-46	CD160	IL15	TRUE	reported	CD160.IL15	textfile	2	1	TRUE	345727	202.967475818821	CD160.IL15
1145	rs601338	G	A	G	A	0.0523535	-0.0504238	0.498471	0.610145	FALSE	FALSE	FALSE	finngen_R11_HCC	Hepatocellular carcinoma || id:finngen_R11_HCC	0.0595348	0.397016	19	49206674	0.00689461	42148	3.18e-14	CD160	IL15	TRUE	reported	CD160.IL15	textfile	2	1	TRUE	345727	57.6596540117763	CD160.IL15
1146	rs6031304	T	C	T	C	-0.0486636	0.0230085	0.274158	0.29056	FALSE	FALSE	FALSE	finngen_R11_HCC	Hepatocellular carcinoma || id:finngen_R11_HCC	0.0640717	0.719515	20	42657548	0.00773509	41964	3.18e-10	CD160	IL15	TRUE	reported	CD160.IL15	textfile	2	1	TRUE	345727	39.580176360023	CD160.IL15
1147	rs62185637	T	C	T	C	0.0606445	0.0360783	0.87363	0.9170772	FALSE	FALSE	FALSE	finngen_R11_HCC	Hepatocellular carcinoma || id:finngen_R11_HCC	0.103394	0.727135	2	197711388	0.0103567	42128	4.79e-09	CD160	IL15	TRUE	reported	CD160.IL15	textfile	2	1	TRUE	345727	34.2878336616361	CD160.IL15
1148	rs7132088	C	T	C	T	-0.0486997	-0.0141938	0.565053	0.534795	FALSE	FALSE	FALSE	finngen_R11_HCC	Hepatocellular carcinoma || id:finngen_R11_HCC	0.0583019	0.807655	12	113235279	0.00694943	42004	2.46e-12	CD160	IL15	TRUE	reported	CD160.IL15	textfile	2	1	TRUE	345727	49.1082210769697	CD160.IL15
1149	rs7193701	G	A	G	A	0.0574111	0.0652243	0.833225	0.838636	FALSE	FALSE	FALSE	finngen_R11_HCC	Hepatocellular carcinoma || id:finngen_R11_HCC	0.0770407	0.397206	16	68185160	0.00936028	42119	8.67e-10	CD160	IL15	TRUE	reported	CD160.IL15	textfile	2	1	TRUE	345727	37.6195897871785	CD160.IL15
1150	rs72699833	G	A	G	A	-0.0956984	0.07121	0.913808	0.881873	FALSE	FALSE	FALSE	finngen_R11_HCC	Hepatocellular carcinoma || id:finngen_R11_HCC	0.0878516	0.417611	1	121281487	0.0120756	41788	2.34e-15	CD160	IL15	TRUE	reported	CD160.IL15	textfile	2	1	TRUE	345727	62.8046668318038	CD160.IL15
1151	rs75842619	C	T	C	T	0.081195	-0.106085	0.899741	0.9124247	FALSE	FALSE	FALSE	finngen_R11_HCC	Hepatocellular carcinoma || id:finngen_R11_HCC	0.107468	0.323582	22	39492651	0.0122718	38101	3.73e-11	CD160	IL15	TRUE	reported	CD160.IL15	textfile	2	1	TRUE	345727	43.7766006709866	CD160.IL15
1152	rs76529516	A	G	A	G	0.161899	0.249749	0.973578	0.9897292	FALSE	FALSE	FALSE	finngen_R11_HCC	Hepatocellular carcinoma || id:finngen_R11_HCC	0.255188	0.327734	2	60583370	0.020874	42192	8.96e-15	CD160	IL15	TRUE	reported	CD160.IL15	textfile	2	1	TRUE	345727	60.1557262402577	CD160.IL15
1153	rs78997768	G	T	G	T	0.0634172	0.0892107	0.836609	0.9066164	FALSE	FALSE	FALSE	finngen_R11_HCC	Hepatocellular carcinoma || id:finngen_R11_HCC	0.0962612	0.354053	8	60080075	0.00935277	41642	1.21e-11	CD160	IL15	TRUE	reported	CD160.IL15	textfile	2	1	TRUE	345727	45.9762575870288	CD160.IL15
1154	rs79490353	T	C	T	C	0.124587	0.0671848	0.975247	0.9843556	FALSE	FALSE	FALSE	finngen_R11_HCC	Hepatocellular carcinoma || id:finngen_R11_HCC	0.231231	0.771394	13	28623048	0.0216931	42166	9.36e-09	CD160	IL15	TRUE	reported	CD160.IL15	textfile	2	1	TRUE	345727	32.9839163333707	CD160.IL15
1155	rs875063	A	C	A	C	-0.169329	0.13151	0.690979	0.740558	FALSE	FALSE	FALSE	finngen_R11_HCC	Hepatocellular carcinoma || id:finngen_R11_HCC	0.0639616	0.039775	2	111813085	0.00752358	41129	1.7e-111	CD160	IL15	TRUE	reported	CD160.IL15	textfile	2	1	TRUE	345727	506.539830374111	CD160.IL15
1156	rs9374080	T	C	T	C	-0.0482806	-0.0803709	0.551856	0.477833	FALSE	FALSE	FALSE	finngen_R11_HCC	Hepatocellular carcinoma || id:finngen_R11_HCC	0.0582332	0.167539	6	109616420	0.00692228	42093	3.11e-12	CD160	IL15	TRUE	reported	CD160.IL15	textfile	2	1	TRUE	345727	48.6459840314454	CD160.IL15
1157	rs9465733	A	C	A	C	0.0428768	0.0709119	0.333304	0.401996	FALSE	FALSE	FALSE	finngen_R11_HCC	Hepatocellular carcinoma || id:finngen_R11_HCC	0.059782	0.235553	6	20409775	0.00729335	42081	4.16e-09	CD160	IL15	TRUE	reported	CD160.IL15	textfile	2	1	TRUE	345727	34.5613437928283	CD160.IL15
1158	rs949839	A	G	A	G	-0.0436956	-0.11268	0.508409	0.501758	FALSE	FALSE	FALSE	finngen_R11_HCC	Hepatocellular carcinoma || id:finngen_R11_HCC	0.0580021	0.0520547	1	221065176	0.00689485	42093	2.36e-10	CD160	IL15	TRUE	reported	CD160.IL15	textfile	2	1	TRUE	345727	40.1629652610556	CD160.IL15
1159	rs10047918	G	A	G	A	0.0447733	0.0409769	0.776816	0.874384	FALSE	FALSE	FALSE	finngen_R11_HCC	Hepatocellular carcinoma || id:finngen_R11_HCC	0.0859819	0.633664	14	69172166	0.0081774	42348	4.39e-08	PDCD1	TNFRSF4	TRUE	reported	PDCD1.TNFRSF4	textfile	2	1	TRUE	345727	29.978350041752	PDCD1.TNFRSF4
1160	rs10865331	A	G	A	G	-0.0452674	-0.0565306	0.378853	0.333536	FALSE	FALSE	FALSE	finngen_R11_HCC	Hepatocellular carcinoma || id:finngen_R11_HCC	0.0610367	0.354355	2	62551472	0.00704102	42390	1.3e-10	PDCD1	TNFRSF4	TRUE	reported	PDCD1.TNFRSF4	textfile	2	1	TRUE	345727	41.333287214682	PDCD1.TNFRSF4
1161	rs111543205	G	A	G	A	0.212118	-0.0987873	0.857143	0.888226	FALSE	FALSE	FALSE	finngen_R11_HCC	Hepatocellular carcinoma || id:finngen_R11_HCC	0.0956982	0.301941	2	242702343	0.00958681	42377	7.27e-108	PDCD1	TNFRSF4	TRUE	reported	PDCD1.TNFRSF4	textfile	2	1	TRUE	345727	489.560992777634	PDCD1.TNFRSF4
1162	rs115516254	T	C	T	C	-0.200294	-0.0343795	0.982426	0.9572233	FALSE	FALSE	FALSE	finngen_R11_HCC	Hepatocellular carcinoma || id:finngen_R11_HCC	0.145982	0.813817	1	1127561	0.0249563	42423	1.03e-15	PDCD1	TNFRSF4	TRUE	reported	PDCD1.TNFRSF4	textfile	2	1	TRUE	345727	64.4132903455818	PDCD1.TNFRSF4
1163	rs12667978	C	T	C	T	0.0416908	-0.0296702	0.434628	0.508619	FALSE	FALSE	FALSE	finngen_R11_HCC	Hepatocellular carcinoma || id:finngen_R11_HCC	0.0589294	0.614622	7	128777461	0.00687542	42416	1.34e-09	PDCD1	TNFRSF4	TRUE	reported	PDCD1.TNFRSF4	textfile	2	1	TRUE	345727	36.7690146294365	PDCD1.TNFRSF4
1164	rs16948048	A	G	A	G	-0.0551187	-0.040409	0.637959	0.562365	FALSE	FALSE	FALSE	finngen_R11_HCC	Hepatocellular carcinoma || id:finngen_R11_HCC	0.0583198	0.48838	17	47440466	0.00704324	42419	5.16e-15	PDCD1	TNFRSF4	TRUE	reported	PDCD1.TNFRSF4	textfile	2	1	TRUE	345727	61.2425065501487	PDCD1.TNFRSF4
1165	rs2233945	C	A	C	A	0.0685456	-0.072877	0.836196	0.864532	FALSE	FALSE	FALSE	finngen_R11_HCC	Hepatocellular carcinoma || id:finngen_R11_HCC	0.0866831	0.4005	6	31107361	0.00908793	42436	4.7e-14	PDCD1	TNFRSF4	TRUE	reported	PDCD1.TNFRSF4	textfile	2	1	TRUE	345727	56.8891203005325	PDCD1.TNFRSF4
1166	rs2288904	A	G	A	G	0.0807213	-0.126632	0.220601	0.156814	FALSE	FALSE	FALSE	finngen_R11_HCC	Hepatocellular carcinoma || id:finngen_R11_HCC	0.0765702	0.0981658	19	10742170	0.00823547	42134	1.17e-22	PDCD1	TNFRSF4	TRUE	reported	PDCD1.TNFRSF4	textfile	2	1	TRUE	345727	96.0725937888771	PDCD1.TNFRSF4
1167	rs28697194	T	C	T	C	0.100977	0.111237	0.749141	0.81123	FALSE	FALSE	FALSE	finngen_R11_HCC	Hepatocellular carcinoma || id:finngen_R11_HCC	0.0715007	0.11977	10	71215483	0.00791397	41568	3.25e-37	PDCD1	TNFRSF4	TRUE	reported	PDCD1.TNFRSF4	textfile	2	1	TRUE	345727	162.800647667394	PDCD1.TNFRSF4
1168	rs3087243	G	A	G	A	-0.0454497	0.0680382	0.552044	0.679803	FALSE	FALSE	FALSE	finngen_R11_HCC	Hepatocellular carcinoma || id:finngen_R11_HCC	0.0613056	0.267077	2	204738919	0.0068302	42387	2.88e-11	PDCD1	TNFRSF4	TRUE	reported	PDCD1.TNFRSF4	textfile	2	1	TRUE	345727	44.2787345214172	PDCD1.TNFRSF4
1169	rs37459	A	G	A	G	0.0809503	-0.0787746	0.657757	0.620664	FALSE	FALSE	FALSE	finngen_R11_HCC	Hepatocellular carcinoma || id:finngen_R11_HCC	0.0603981	0.192146	1	44289397	0.00707121	42362	2.67e-30	PDCD1	TNFRSF4	TRUE	reported	PDCD1.TNFRSF4	textfile	2	1	TRUE	345727	131.053750776148	PDCD1.TNFRSF4
1170	rs3826408	C	T	C	T	0.0390721	0.0927292	0.546906	0.518146	FALSE	FALSE	FALSE	finngen_R11_HCC	Hepatocellular carcinoma || id:finngen_R11_HCC	0.0581887	0.111027	17	7101292	0.00682049	42395	1.02e-08	PDCD1	TNFRSF4	TRUE	reported	PDCD1.TNFRSF4	textfile	2	1	TRUE	345727	32.8172627745095	PDCD1.TNFRSF4
1171	rs445926	T	C	T	C	0.135614	0.210685	0.968021	0.9860427	FALSE	FALSE	FALSE	finngen_R11_HCC	Hepatocellular carcinoma || id:finngen_R11_HCC	0.221011	0.34045	12	118666427	0.0187176	42455	4.39e-13	PDCD1	TNFRSF4	TRUE	reported	PDCD1.TNFRSF4	textfile	2	1	TRUE	345727	52.4938864699127	PDCD1.TNFRSF4
1172	rs4712955	A	G	A	G	-0.0398356	-0.0420217	0.459757	0.475997	FALSE	FALSE	FALSE	finngen_R11_HCC	Hepatocellular carcinoma || id:finngen_R11_HCC	0.0589505	0.475951	6	25684279	0.0068231	42375	5.31e-09	PDCD1	TNFRSF4	TRUE	reported	PDCD1.TNFRSF4	textfile	2	1	TRUE	345727	34.0862521973324	PDCD1.TNFRSF4
1173	rs4946811	A	C	A	C	-0.0414239	-0.0330811	0.641908	0.573921	FALSE	FALSE	FALSE	finngen_R11_HCC	Hepatocellular carcinoma || id:finngen_R11_HCC	0.0586555	0.57276	6	107420516	0.00708081	42343	4.95e-09	PDCD1	TNFRSF4	TRUE	reported	PDCD1.TNFRSF4	textfile	2	1	TRUE	345727	34.2244192353031	PDCD1.TNFRSF4
1174	rs7182229	T	G	T	G	0.102836	0.0545318	0.113344	0.060865	FALSE	FALSE	FALSE	finngen_R11_HCC	Hepatocellular carcinoma || id:finngen_R11_HCC	0.124525	0.661445	15	58765183	0.0108161	42419	2.05e-21	PDCD1	TNFRSF4	TRUE	reported	PDCD1.TNFRSF4	textfile	2	1	TRUE	345727	90.395947956148	PDCD1.TNFRSF4
1175	rs7202742	G	A	G	A	-0.0413735	-0.159464	0.686167	0.659448	FALSE	FALSE	FALSE	finngen_R11_HCC	Hepatocellular carcinoma || id:finngen_R11_HCC	0.062983	0.0113459	16	57319479	0.0074043	42348	2.31e-08	PDCD1	TNFRSF4	TRUE	reported	PDCD1.TNFRSF4	textfile	2	1	TRUE	345727	31.2231352193001	PDCD1.TNFRSF4
1176	rs72928038	G	A	G	A	0.0491634	0.0610691	0.828357	0.890296	FALSE	FALSE	FALSE	finngen_R11_HCC	Hepatocellular carcinoma || id:finngen_R11_HCC	0.0900426	0.497629	6	90976768	0.00882551	42463	2.55e-08	PDCD1	TNFRSF4	TRUE	reported	PDCD1.TNFRSF4	textfile	2	1	TRUE	345727	31.0316020258318	PDCD1.TNFRSF4
1177	rs73069541	A	G	A	G	-0.0461785	-0.010971	0.770526	0.813697	FALSE	FALSE	FALSE	finngen_R11_HCC	Hepatocellular carcinoma || id:finngen_R11_HCC	0.0746401	0.883143	7	26904928	0.00801266	42443	8.31e-09	PDCD1	TNFRSF4	TRUE	reported	PDCD1.TNFRSF4	textfile	2	1	TRUE	345727	33.2143848904862	PDCD1.TNFRSF4
1178	rs78479912	G	A	G	A	0.316804	-0.340912	0.961103	0.9679481	FALSE	FALSE	FALSE	finngen_R11_HCC	Hepatocellular carcinoma || id:finngen_R11_HCC	0.189332	0.0717646	1	1151917	0.0176284	42450	6.06e-72	PDCD1	TNFRSF4	TRUE	reported	PDCD1.TNFRSF4	textfile	2	1	TRUE	345727	322.965044645797	PDCD1.TNFRSF4
1179	rs79832570	T	C	T	C	0.0749696	0.141572	0.920699	0.9253646	FALSE	FALSE	FALSE	finngen_R11_HCC	Hepatocellular carcinoma || id:finngen_R11_HCC	0.106724	0.184665	8	145097720	0.0125436	42401	2.29e-09	PDCD1	TNFRSF4	TRUE	reported	PDCD1.TNFRSF4	textfile	2	1	TRUE	345727	35.7211962602946	PDCD1.TNFRSF4
1180	rs10048703	A	G	A	G	-0.039432	0.0162813	0.629441	0.549168	FALSE	FALSE	FALSE	finngen_R11_HCC	Hepatocellular carcinoma || id:finngen_R11_HCC	0.0580857	0.77925	2	111590560	0.00710866	41622	2.92e-08	IL15	IL18BP	TRUE	reported	IL15.IL18BP	textfile	2	1	TRUE	345727	30.7696194162878	IL15.IL18BP
1181	rs12451746	G	A	G	A	0.118014	0.0993281	0.573446	0.650456	FALSE	FALSE	FALSE	finngen_R11_HCC	Hepatocellular carcinoma || id:finngen_R11_HCC	0.0601306	0.0985598	17	33806863	0.00686478	41646	5.22e-66	IL15	IL18BP	TRUE	reported	IL15.IL18BP	textfile	2	1	TRUE	345727	295.538329414566	IL15.IL18BP
1182	rs1324551	C	T	C	T	0.062844	-0.0839776	0.495899	0.518748	FALSE	FALSE	FALSE	finngen_R11_HCC	Hepatocellular carcinoma || id:finngen_R11_HCC	0.0580547	0.14803	10	90751516	0.00682364	41610	3.42e-20	IL15	IL18BP	TRUE	reported	IL15.IL18BP	textfile	2	1	TRUE	345727	84.8194451512349	IL15.IL18BP
1183	rs1378901	T	C	T	C	0.0392276	-0.183279	0.553448	0.444692	FALSE	FALSE	FALSE	finngen_R11_HCC	Hepatocellular carcinoma || id:finngen_R11_HCC	0.0573656	0.00139869	8	128213807	0.00689139	41451	1.26e-08	IL15	IL18BP	TRUE	reported	IL15.IL18BP	textfile	2	1	TRUE	345727	32.4018509318792	IL15.IL18BP
1184	rs1572598	A	G	A	G	-0.049027	0.0416651	0.680064	0.625645	FALSE	FALSE	FALSE	finngen_R11_HCC	Hepatocellular carcinoma || id:finngen_R11_HCC	0.0593907	0.482964	10	8468686	0.00734135	41384	2.45e-11	IL15	IL18BP	TRUE	reported	IL15.IL18BP	textfile	2	1	TRUE	345727	44.5983487449621	IL15.IL18BP
1185	rs228942	G	T	G	T	0.064163	0.0707672	0.825901	0.825625	FALSE	FALSE	FALSE	finngen_R11_HCC	Hepatocellular carcinoma || id:finngen_R11_HCC	0.0747286	0.343644	22	37524619	0.00902053	41282	1.15e-12	IL15	IL18BP	TRUE	reported	IL15.IL18BP	textfile	2	1	TRUE	345727	50.5947218614127	IL15.IL18BP
1186	rs2293579	G	A	G	A	-0.039234	-0.00755357	0.61381	0.697524	FALSE	FALSE	FALSE	finngen_R11_HCC	Hepatocellular carcinoma || id:finngen_R11_HCC	0.0632257	0.904903	11	47440758	0.00700309	41685	2.13e-08	IL15	IL18BP	TRUE	reported	IL15.IL18BP	textfile	2	1	TRUE	345727	31.3867074969441	IL15.IL18BP
1187	rs2712429	A	C	A	C	0.0715014	-0.145524	0.0883406	0.064039	FALSE	FALSE	FALSE	finngen_R11_HCC	Hepatocellular carcinoma || id:finngen_R11_HCC	0.110907	0.189475	3	128336221	0.0123996	41260	8.15e-09	IL15	IL18BP	TRUE	reported	IL15.IL18BP	textfile	2	1	TRUE	345727	33.2516912943377	IL15.IL18BP
1188	rs2761437	A	G	A	G	-0.0483501	0.0295753	0.217848	0.223932	FALSE	FALSE	FALSE	finngen_R11_HCC	Hepatocellular carcinoma || id:finngen_R11_HCC	0.0699818	0.672577	1	207923081	0.00818017	41451	3.43e-09	IL15	IL18BP	TRUE	reported	IL15.IL18BP	textfile	2	1	TRUE	345727	34.9357519037901	IL15.IL18BP
1189	rs34271700	G	A	G	A	-0.046125	-0.0371014	0.6836	0.63381	FALSE	FALSE	FALSE	finngen_R11_HCC	Hepatocellular carcinoma || id:finngen_R11_HCC	0.0604132	0.539131	11	126328903	0.00730901	41636	2.81e-10	IL15	IL18BP	TRUE	reported	IL15.IL18BP	textfile	2	1	TRUE	345727	39.8249873188535	IL15.IL18BP
1190	rs3809272	G	A	G	A	0.097517	-0.0448549	0.699784	0.638562	FALSE	FALSE	FALSE	finngen_R11_HCC	Hepatocellular carcinoma || id:finngen_R11_HCC	0.061239	0.46389	12	111800258	0.00743749	41411	3.39e-39	IL15	IL18BP	TRUE	reported	IL15.IL18BP	textfile	2	1	TRUE	345727	171.91266580142	IL15.IL18BP
1191	rs55714927	C	T	C	T	-0.0542002	0.0943573	0.813408	0.757858	FALSE	FALSE	FALSE	finngen_R11_HCC	Hepatocellular carcinoma || id:finngen_R11_HCC	0.0667914	0.157739	17	7080316	0.00864376	41622	3.64e-10	IL15	IL18BP	TRUE	reported	IL15.IL18BP	textfile	2	1	TRUE	345727	39.3184490532414	IL15.IL18BP
1192	rs61747728	C	T	C	T	-0.0998829	-0.204635	0.962961	0.926675	FALSE	FALSE	FALSE	finngen_R11_HCC	Hepatocellular carcinoma || id:finngen_R11_HCC	0.121058	0.0909557	1	179526214	0.0177088	41688	1.71e-08	IL15	IL18BP	TRUE	reported	IL15.IL18BP	textfile	2	1	TRUE	345727	31.8129556540884	IL15.IL18BP
1193	rs6767907	A	G	A	G	0.0420808	-0.00253064	0.400921	0.373563	FALSE	FALSE	FALSE	finngen_R11_HCC	Hepatocellular carcinoma || id:finngen_R11_HCC	0.059642	0.966155	3	47162661	0.00693925	41660	1.34e-09	IL15	IL18BP	TRUE	reported	IL15.IL18BP	textfile	2	1	TRUE	345727	36.7741723436086	IL15.IL18BP
1194	rs7132088	C	T	C	T	0.0440987	-0.0141938	0.565053	0.534795	FALSE	FALSE	FALSE	finngen_R11_HCC	Hepatocellular carcinoma || id:finngen_R11_HCC	0.0583019	0.807655	12	113235279	0.00690206	41521	1.69e-10	IL15	IL18BP	TRUE	reported	IL15.IL18BP	textfile	2	1	TRUE	345727	40.8219844797949	IL15.IL18BP
1195	rs76529516	A	G	A	G	-0.127682	0.249749	0.973578	0.9897292	FALSE	FALSE	FALSE	finngen_R11_HCC	Hepatocellular carcinoma || id:finngen_R11_HCC	0.255188	0.327734	2	60583370	0.0207198	41708	7.23e-10	IL15	IL18BP	TRUE	reported	IL15.IL18BP	textfile	2	1	TRUE	345727	37.9741652171497	IL15.IL18BP
1196	rs78997768	G	T	G	T	-0.061438	0.0892107	0.836609	0.9066164	FALSE	FALSE	FALSE	finngen_R11_HCC	Hepatocellular carcinoma || id:finngen_R11_HCC	0.0962612	0.354053	8	60080075	0.00928528	41164	3.72e-11	IL15	IL18BP	TRUE	reported	IL15.IL18BP	textfile	2	1	TRUE	345727	43.7808440570334	IL15.IL18BP
1197	rs79490353	T	C	T	C	-0.165905	0.0671848	0.975247	0.9843556	FALSE	FALSE	FALSE	finngen_R11_HCC	Hepatocellular carcinoma || id:finngen_R11_HCC	0.231231	0.771394	13	28623048	0.0215743	41681	1.5e-14	IL15	IL18BP	TRUE	reported	IL15.IL18BP	textfile	2	1	TRUE	345727	59.1351254898938	IL15.IL18BP
1198	rs875063	A	C	A	C	0.115192	0.13151	0.690979	0.740558	FALSE	FALSE	FALSE	finngen_R11_HCC	Hepatocellular carcinoma || id:finngen_R11_HCC	0.0639616	0.039775	2	111813085	0.0074956	40657	3.79e-53	IL15	IL18BP	TRUE	reported	IL15.IL18BP	textfile	2	1	TRUE	345727	236.173862517336	IL15.IL18BP
1199	rs9263980	A	G	A	G	0.0663489	-0.0420861	0.456321	0.345649	FALSE	FALSE	FALSE	finngen_R11_HCC	Hepatocellular carcinoma || id:finngen_R11_HCC	0.0606783	0.487937	6	31188397	0.0068652	41594	4.5e-22	IL15	IL18BP	TRUE	reported	IL15.IL18BP	textfile	2	1	TRUE	345727	93.4030518376945	IL15.IL18BP
1200	rs9374080	T	C	T	C	0.0422934	-0.0803709	0.551856	0.477833	FALSE	FALSE	FALSE	finngen_R11_HCC	Hepatocellular carcinoma || id:finngen_R11_HCC	0.0582332	0.167539	6	109616420	0.00687715	41610	7.83e-10	IL15	IL18BP	TRUE	reported	IL15.IL18BP	textfile	2	1	TRUE	345727	37.8205818241943	IL15.IL18BP
1201	rs949839	A	G	A	G	0.0382509	-0.11268	0.508409	0.501758	FALSE	FALSE	FALSE	finngen_R11_HCC	Hepatocellular carcinoma || id:finngen_R11_HCC	0.0580021	0.0520547	1	221065176	0.00684835	41609	2.35e-08	IL15	IL18BP	TRUE	reported	IL15.IL18BP	textfile	2	1	TRUE	345727	31.1968985405286	IL15.IL18BP
1202	rs10048703	A	G	A	G	-0.0620205	0.0162813	0.629441	0.549168	FALSE	FALSE	FALSE	finngen_R11_HCC	Hepatocellular carcinoma || id:finngen_R11_HCC	0.0580857	0.77925	2	111590560	0.00704515	42878	1.38e-18	CXCL16	NOTCH1	TRUE	reported	CXCL16.NOTCH1	textfile	2	1	TRUE	345727	77.4979184640486	CXCL16.NOTCH1
1203	rs1108617	A	G	A	G	-0.0684726	-0.101693	0.555757	0.497093	FALSE	FALSE	FALSE	finngen_R11_HCC	Hepatocellular carcinoma || id:finngen_R11_HCC	0.0578495	0.0787662	10	81043573	0.00680303	42907	8.38e-24	CXCL16	NOTCH1	TRUE	reported	CXCL16.NOTCH1	textfile	2	1	TRUE	345727	101.304529922668	CXCL16.NOTCH1
1204	rs113408695	T	C	T	C	0.15347	-0.0460278	0.963687	0.9890821	FALSE	FALSE	FALSE	finngen_R11_HCC	Hepatocellular carcinoma || id:finngen_R11_HCC	0.286142	0.872206	17	67060872	0.0176732	42932	3.96e-18	CXCL16	NOTCH1	TRUE	reported	CXCL16.NOTCH1	textfile	2	1	TRUE	345727	75.4078575174579	CXCL16.NOTCH1
1205	rs140522	T	C	T	C	-0.0399608	-0.0142218	0.331044	0.312808	FALSE	FALSE	FALSE	finngen_R11_HCC	Hepatocellular carcinoma || id:finngen_R11_HCC	0.0623422	0.81955	22	50971266	0.00725211	42957	3.6e-08	CXCL16	NOTCH1	TRUE	reported	CXCL16.NOTCH1	textfile	2	1	TRUE	345727	30.3626436410041	CXCL16.NOTCH1
1206	rs17135399	A	G	A	G	0.089705	-0.223079	0.934405	0.9078496	FALSE	FALSE	FALSE	finngen_R11_HCC	Hepatocellular carcinoma || id:finngen_R11_HCC	0.109614	0.0418369	11	126218541	0.0141203	42964	2.13e-10	CXCL16	NOTCH1	TRUE	reported	CXCL16.NOTCH1	textfile	2	1	TRUE	345727	40.3594699015452	CXCL16.NOTCH1
1207	rs2070722	A	C	A	C	0.0499222	-0.0135729	0.65743	0.665488	FALSE	FALSE	FALSE	finngen_R11_HCC	Hepatocellular carcinoma || id:finngen_R11_HCC	0.0618857	0.826399	5	131824486	0.00717122	42901	3.42e-12	CXCL16	NOTCH1	TRUE	reported	CXCL16.NOTCH1	textfile	2	1	TRUE	345727	48.4620006983099	CXCL16.NOTCH1
1208	rs2290669	A	C	A	C	0.0729655	-0.0689331	0.214115	0.26177	FALSE	FALSE	FALSE	finngen_R11_HCC	Hepatocellular carcinoma || id:finngen_R11_HCC	0.0649749	0.288727	19	16495774	0.00827547	42908	1.22e-18	CXCL16	NOTCH1	TRUE	reported	CXCL16.NOTCH1	textfile	2	1	TRUE	345727	77.740940154603	CXCL16.NOTCH1
1209	rs2478571	G	A	G	A	0.048899	-0.0157542	0.700725	0.697865	FALSE	FALSE	FALSE	finngen_R11_HCC	Hepatocellular carcinoma || id:finngen_R11_HCC	0.063017	0.802588	10	18282427	0.00735257	42805	2.95e-11	CXCL16	NOTCH1	TRUE	reported	CXCL16.NOTCH1	textfile	2	1	TRUE	345727	44.2304766659107	CXCL16.NOTCH1
1210	rs34625233	T	C	T	C	-0.178331	0.00420012	0.764099	0.811784	FALSE	FALSE	FALSE	finngen_R11_HCC	Hepatocellular carcinoma || id:finngen_R11_HCC	0.0742389	0.954883	17	4625958	0.00782703	42929	3.15e-114	CXCL16	NOTCH1	TRUE	reported	CXCL16.NOTCH1	textfile	2	1	TRUE	345727	519.110356056979	CXCL16.NOTCH1
1211	rs35788076	G	A	G	A	-0.265386	-0.222177	0.976553	0.9844007	FALSE	FALSE	FALSE	finngen_R11_HCC	Hepatocellular carcinoma || id:finngen_R11_HCC	0.257219	0.387717	6	32637867	0.0230166	42504	1.03e-30	CXCL16	NOTCH1	TRUE	reported	CXCL16.NOTCH1	textfile	2	1	TRUE	345727	132.945510717488	CXCL16.NOTCH1
1212	rs36027301	C	T	C	T	0.0924486	-0.251568	0.943683	0.9092373	FALSE	FALSE	FALSE	finngen_R11_HCC	Hepatocellular carcinoma || id:finngen_R11_HCC	0.110335	0.0226058	11	67809268	0.0146523	42970	2.83e-10	CXCL16	NOTCH1	TRUE	reported	CXCL16.NOTCH1	textfile	2	1	TRUE	345727	39.8097154522116	CXCL16.NOTCH1
1213	rs3809272	G	A	G	A	0.0868956	-0.0448549	0.699784	0.638562	FALSE	FALSE	FALSE	finngen_R11_HCC	Hepatocellular carcinoma || id:finngen_R11_HCC	0.061239	0.46389	12	111800258	0.00737023	42666	4.92e-32	CXCL16	NOTCH1	TRUE	reported	CXCL16.NOTCH1	textfile	2	1	TRUE	345727	139.005982188339	CXCL16.NOTCH1
1214	rs45593837	C	T	C	T	0.118478	-0.190371	0.974721	0.9698928	FALSE	FALSE	FALSE	finngen_R11_HCC	Hepatocellular carcinoma || id:finngen_R11_HCC	0.184696	0.30267	22	18272020	0.0214467	42959	3.33e-08	CXCL16	NOTCH1	TRUE	reported	CXCL16.NOTCH1	textfile	2	1	TRUE	345727	30.517888012054	CXCL16.NOTCH1
1215	rs4682804	G	A	G	A	-0.112377	0.0525867	0.804562	0.831459	FALSE	FALSE	FALSE	finngen_R11_HCC	Hepatocellular carcinoma || id:finngen_R11_HCC	0.0763521	0.490987	3	46126332	0.00850091	42933	8.11e-40	CXCL16	NOTCH1	TRUE	reported	CXCL16.NOTCH1	textfile	2	1	TRUE	345727	174.752755144154	CXCL16.NOTCH1
1216	rs4905819	A	G	A	G	-0.0410757	-0.0596689	0.40609	0.368138	FALSE	FALSE	FALSE	finngen_R11_HCC	Hepatocellular carcinoma || id:finngen_R11_HCC	0.0595976	0.316732	14	99794482	0.00693751	42908	3.23e-09	CXCL16	NOTCH1	TRUE	reported	CXCL16.NOTCH1	textfile	2	1	TRUE	345727	35.0560276125673	CXCL16.NOTCH1
1217	rs6031304	T	C	T	C	0.0794353	0.0230085	0.274158	0.29056	FALSE	FALSE	FALSE	finngen_R11_HCC	Hepatocellular carcinoma || id:finngen_R11_HCC	0.0640717	0.719515	20	42657548	0.00761252	42735	1.84e-25	CXCL16	NOTCH1	TRUE	reported	CXCL16.NOTCH1	textfile	2	1	TRUE	345727	108.88553437509	CXCL16.NOTCH1
1218	rs6089070	G	A	G	A	0.0466409	0.0418626	0.794294	0.695148	FALSE	FALSE	FALSE	finngen_R11_HCC	Hepatocellular carcinoma || id:finngen_R11_HCC	0.0626471	0.503988	20	30377773	0.00831506	42909	2.05e-08	CXCL16	NOTCH1	TRUE	reported	CXCL16.NOTCH1	textfile	2	1	TRUE	345727	31.4632129403079	CXCL16.NOTCH1
1219	rs61804211	G	T	G	T	-0.0659492	-0.108791	0.898011	0.872559	FALSE	FALSE	FALSE	finngen_R11_HCC	Hepatocellular carcinoma || id:finngen_R11_HCC	0.0907656	0.230686	1	161671306	0.0110392	42928	2.33e-09	CXCL16	NOTCH1	TRUE	reported	CXCL16.NOTCH1	textfile	2	1	TRUE	345727	35.6897791139664	CXCL16.NOTCH1
1220	rs6679677	C	A	C	A	-0.0618657	-0.0178667	0.903602	0.853859	FALSE	FALSE	FALSE	finngen_R11_HCC	Hepatocellular carcinoma || id:finngen_R11_HCC	0.0825547	0.828658	1	114303808	0.0112302	42937	3.63e-08	CXCL16	NOTCH1	TRUE	reported	CXCL16.NOTCH1	textfile	2	1	TRUE	345727	30.3476370275409	CXCL16.NOTCH1
1221	rs7340470	G	A	G	A	-0.040966	-0.00447653	0.470301	0.389571	FALSE	FALSE	FALSE	finngen_R11_HCC	Hepatocellular carcinoma || id:finngen_R11_HCC	0.0593157	0.939841	2	198545462	0.00680657	42866	1.77e-09	CXCL16	NOTCH1	TRUE	reported	CXCL16.NOTCH1	textfile	2	1	TRUE	345727	36.2235066964881	CXCL16.NOTCH1
1222	rs748113	T	C	T	C	-0.106613	0.0263321	0.57189	0.42313	FALSE	FALSE	FALSE	finngen_R11_HCC	Hepatocellular carcinoma || id:finngen_R11_HCC	0.0595564	0.65839	10	73508791	0.00701876	40791	5.74e-52	CXCL16	NOTCH1	TRUE	reported	CXCL16.NOTCH1	textfile	2	1	TRUE	345727	230.727597369591	CXCL16.NOTCH1
1223	rs7726159	C	A	C	A	-0.0595852	0.232529	0.672918	0.72124	FALSE	FALSE	FALSE	finngen_R11_HCC	Hepatocellular carcinoma || id:finngen_R11_HCC	0.0619941	0.000176254	5	1282319	0.00722523	42913	1.67e-16	CXCL16	NOTCH1	TRUE	reported	CXCL16.NOTCH1	textfile	2	1	TRUE	345727	68.0101056999982	CXCL16.NOTCH1
1224	rs7853989	G	C	G	C	-0.27396	-0.110484	0.909529	0.831691	FALSE	TRUE	FALSE	finngen_R11_HCC	Hepatocellular carcinoma || id:finngen_R11_HCC	0.0801511	0.168067	9	136131592	0.0121824	42813	2.4e-111	CXCL16	NOTCH1	TRUE	reported	CXCL16.NOTCH1	textfile	2	1	TRUE	345727	505.718224826607	CXCL16.NOTCH1
1225	rs8104483	T	G	T	G	0.042078	-0.0326528	0.726065	0.759467	FALSE	FALSE	FALSE	finngen_R11_HCC	Hepatocellular carcinoma || id:finngen_R11_HCC	0.0684032	0.633107	19	45372354	0.00764399	42946	3.72e-08	CXCL16	NOTCH1	TRUE	reported	CXCL16.NOTCH1	textfile	2	1	TRUE	345727	30.3019068004292	CXCL16.NOTCH1
1226	rs8177655	G	A	G	A	-0.0496967	0.03587	0.671988	0.695409	FALSE	FALSE	FALSE	finngen_R11_HCC	Hepatocellular carcinoma || id:finngen_R11_HCC	0.0632052	0.570364	10	6015119	0.00717291	42849	4.32e-12	CXCL16	NOTCH1	TRUE	reported	CXCL16.NOTCH1	textfile	2	1	TRUE	345727	48.0025533837216	CXCL16.NOTCH1
1227	rs875063	A	C	A	C	0.163946	0.13151	0.690979	0.740558	FALSE	FALSE	FALSE	finngen_R11_HCC	Hepatocellular carcinoma || id:finngen_R11_HCC	0.0639616	0.039775	2	111813085	0.00740222	41885	4.54e-108	CXCL16	NOTCH1	TRUE	reported	CXCL16.NOTCH1	textfile	2	1	TRUE	345727	490.543666831395	CXCL16.NOTCH1
1228	rs9266258	T	C	T	C	-0.0635987	-0.0556714	0.829137	0.9065134	FALSE	FALSE	FALSE	finngen_R11_HCC	Hepatocellular carcinoma || id:finngen_R11_HCC	0.102132	0.58569	6	31325912	0.00889248	42931	8.69e-13	CXCL16	NOTCH1	TRUE	reported	CXCL16.NOTCH1	textfile	2	1	TRUE	345727	51.1505941552163	CXCL16.NOTCH1
1229	rs9374080	T	C	T	C	0.0400726	-0.0803709	0.551856	0.477833	FALSE	FALSE	FALSE	finngen_R11_HCC	Hepatocellular carcinoma || id:finngen_R11_HCC	0.0582332	0.167539	6	109616420	0.00681506	42871	4.13e-09	CXCL16	NOTCH1	TRUE	reported	CXCL16.NOTCH1	textfile	2	1	TRUE	345727	34.5744814479002	CXCL16.NOTCH1
1230	rs9411207	C	T	C	T	-0.0402434	-0.0228829	0.643261	0.499488	FALSE	FALSE	FALSE	finngen_R11_HCC	Hepatocellular carcinoma || id:finngen_R11_HCC	0.0583194	0.694783	9	139408551	0.00714819	42418	1.81e-08	CXCL16	NOTCH1	TRUE	reported	CXCL16.NOTCH1	textfile	2	1	TRUE	345727	31.6954670349796	CXCL16.NOTCH1
1231	rs9911764	T	A	T	A	-0.0490655	0.0286485	0.329865	0.376538	FALSE	TRUE	FALSE	finngen_R11_HCC	Hepatocellular carcinoma || id:finngen_R11_HCC	0.0602476	0.634422	17	4965589	0.00725181	42754	1.34e-11	CXCL16	NOTCH1	TRUE	reported	CXCL16.NOTCH1	textfile	2	1	TRUE	345727	45.7782961026304	CXCL16.NOTCH1
1232	rs10048703	A	G	A	G	-0.0430616	0.0162813	0.629441	0.549168	FALSE	FALSE	FALSE	finngen_R11_HCC	Hepatocellular carcinoma || id:finngen_R11_HCC	0.0580857	0.77925	2	111590560	0.00706565	42104	1.11e-09	IL15	KLRD1	TRUE	reported	IL15.KLRD1	textfile	2	1	TRUE	345727	37.1429234789566	IL15.KLRD1
1233	rs10423494	A	G	A	G	-0.0621593	0.0318141	0.230972	0.160173	FALSE	FALSE	FALSE	finngen_R11_HCC	Hepatocellular carcinoma || id:finngen_R11_HCC	0.0800494	0.691049	19	52299353	0.00799691	42069	7.84e-15	IL15	KLRD1	TRUE	reported	IL15.KLRD1	textfile	2	1	TRUE	345727	60.418204306748	IL15.KLRD1
1234	rs12451746	G	A	G	A	0.121203	0.0993281	0.573446	0.650456	FALSE	FALSE	FALSE	finngen_R11_HCC	Hepatocellular carcinoma || id:finngen_R11_HCC	0.0601306	0.0985598	17	33806863	0.00681816	42129	1.95e-70	IL15	KLRD1	TRUE	reported	IL15.KLRD1	textfile	2	1	TRUE	345727	316.00384149495	IL15.KLRD1
1235	rs12684650	C	T	C	T	0.0458592	0.0542336	0.692364	0.687173	FALSE	FALSE	FALSE	finngen_R11_HCC	Hepatocellular carcinoma || id:finngen_R11_HCC	0.0618076	0.380237	9	139110654	0.00729076	42156	3.2e-10	IL15	KLRD1	TRUE	reported	IL15.KLRD1	textfile	2	1	TRUE	345727	39.5646514626747	IL15.KLRD1
1236	rs12978748	A	T	A	T	-0.0910682	-0.230494	0.937881	0.9216169	FALSE	TRUE	FALSE	finngen_R11_HCC	Hepatocellular carcinoma || id:finngen_R11_HCC	0.118309	0.0513878	19	52296815	0.0136772	42149	2.8e-11	IL15	KLRD1	TRUE	reported	IL15.KLRD1	textfile	2	1	TRUE	345727	44.334223884502	IL15.KLRD1
1237	rs1324551	C	T	C	T	0.039741	-0.0839776	0.495899	0.518748	FALSE	FALSE	FALSE	finngen_R11_HCC	Hepatocellular carcinoma || id:finngen_R11_HCC	0.0580547	0.14803	10	90751516	0.00678476	42092	4.74e-09	IL15	KLRD1	TRUE	reported	IL15.KLRD1	textfile	2	1	TRUE	345727	34.3090428616723	IL15.KLRD1
1238	rs17695224	G	A	G	A	0.188729	-0.10038	0.736626	0.794501	FALSE	FALSE	FALSE	finngen_R11_HCC	Hepatocellular carcinoma || id:finngen_R11_HCC	0.0738791	0.17424	19	52324216	0.00765288	42187	2.47e-133	IL15	KLRD1	TRUE	reported	IL15.KLRD1	textfile	2	1	TRUE	345727	608.173469021778	IL15.KLRD1
1239	rs214084	A	G	A	G	-0.0376254	-0.0638521	0.416926	0.437809	FALSE	FALSE	FALSE	finngen_R11_HCC	Hepatocellular carcinoma || id:finngen_R11_HCC	0.0583313	0.273672	11	17298814	0.00686851	42113	4.33e-08	IL15	KLRD1	TRUE	reported	IL15.KLRD1	textfile	2	1	TRUE	345727	30.0080090112805	IL15.KLRD1
1240	rs2404233	G	T	G	T	-0.0450934	-0.0256837	0.336115	0.358563	FALSE	FALSE	FALSE	finngen_R11_HCC	Hepatocellular carcinoma || id:finngen_R11_HCC	0.0602715	0.670011	15	77381222	0.00724696	42143	4.94e-10	IL15	KLRD1	TRUE	reported	IL15.KLRD1	textfile	2	1	TRUE	345727	38.718117676477	IL15.KLRD1
1241	rs2617170	T	C	T	C	0.0669502	0.0048314	0.315035	0.345645	FALSE	FALSE	FALSE	finngen_R11_HCC	Hepatocellular carcinoma || id:finngen_R11_HCC	0.0611315	0.937006	12	10560957	0.00740024	42001	1.53e-19	IL15	KLRD1	TRUE	reported	IL15.KLRD1	textfile	2	1	TRUE	345727	81.8487682341261	IL15.KLRD1
1242	rs2743931	C	T	C	T	-0.241554	0.0813937	0.141588	0.262726	FALSE	FALSE	FALSE	finngen_R11_HCC	Hepatocellular carcinoma || id:finngen_R11_HCC	0.0672836	0.22639	6	29787072	0.00949632	42191	1.17e-141	IL15	KLRD1	TRUE	reported	IL15.KLRD1	textfile	2	1	TRUE	345727	647.02011967382	IL15.KLRD1
1243	rs2761437	A	G	A	G	-0.0488281	0.0295753	0.217848	0.223932	FALSE	FALSE	FALSE	finngen_R11_HCC	Hepatocellular carcinoma || id:finngen_R11_HCC	0.0699818	0.672577	1	207923081	0.0081315	41930	1.93e-09	IL15	KLRD1	TRUE	reported	IL15.KLRD1	textfile	2	1	TRUE	345727	36.0577246523793	IL15.KLRD1
1244	rs2844805	G	A	G	A	0.110475	-0.0526544	0.681362	0.684739	FALSE	FALSE	FALSE	finngen_R11_HCC	Hepatocellular carcinoma || id:finngen_R11_HCC	0.0624355	0.399038	6	29940679	0.00722677	42163	1.29e-52	IL15	KLRD1	TRUE	reported	IL15.KLRD1	textfile	2	1	TRUE	345727	233.689691042791	IL15.KLRD1
1245	rs289728	T	C	T	C	0.0479398	0.0706008	0.192509	0.166287	FALSE	FALSE	FALSE	finngen_R11_HCC	Hepatocellular carcinoma || id:finngen_R11_HCC	0.0797665	0.376107	16	57076976	0.00857098	41923	2.24e-08	IL15	KLRD1	TRUE	reported	IL15.KLRD1	textfile	2	1	TRUE	345727	31.284662369524	IL15.KLRD1
1246	rs321919	G	C	G	C	0.0395344	-0.0375567	0.331253	0.258437	FALSE	TRUE	FALSE	finngen_R11_HCC	Hepatocellular carcinoma || id:finngen_R11_HCC	0.0660144	0.569413	19	52839199	0.0072337	41940	4.65e-08	IL15	KLRD1	TRUE	reported	IL15.KLRD1	textfile	2	1	TRUE	345727	29.8695938322925	IL15.KLRD1
1247	rs35915710	C	A	C	A	0.0613812	-0.0606931	0.834601	0.801381	FALSE	FALSE	FALSE	finngen_R11_HCC	Hepatocellular carcinoma || id:finngen_R11_HCC	0.0734986	0.408933	20	35515151	0.00911095	42110	1.64e-11	IL15	KLRD1	TRUE	reported	IL15.KLRD1	textfile	2	1	TRUE	345727	45.388248366846	IL15.KLRD1
1248	rs3809272	G	A	G	A	0.0858044	-0.0448549	0.699784	0.638562	FALSE	FALSE	FALSE	finngen_R11_HCC	Hepatocellular carcinoma || id:finngen_R11_HCC	0.061239	0.46389	12	111800258	0.00738518	41892	3.71e-31	IL15	KLRD1	TRUE	reported	IL15.KLRD1	textfile	2	1	TRUE	345727	134.988554805635	IL15.KLRD1
1249	rs4763478	A	G	A	G	-0.358093	0.00324	0.23472	0.26469	FALSE	FALSE	FALSE	finngen_R11_HCC	Hepatocellular carcinoma || id:finngen_R11_HCC	0.0661518	0.960937	12	10396310	0.00810822	39612	1e-200	IL15	KLRD1	TRUE	reported	IL15.KLRD1	textfile	2	1	TRUE	345727	1950.47601996241	IL15.KLRD1
1250	rs6488270	G	A	G	A	-0.047666	-0.0504389	0.598638	0.619917	FALSE	FALSE	FALSE	finngen_R11_HCC	Hepatocellular carcinoma || id:finngen_R11_HCC	0.0603034	0.402919	12	10350587	0.00697711	42094	8.5e-12	IL15	KLRD1	TRUE	reported	IL15.KLRD1	textfile	2	1	TRUE	345727	46.673060212814	IL15.KLRD1
1251	rs76529516	A	G	A	G	-0.115653	0.249749	0.973578	0.9897292	FALSE	FALSE	FALSE	finngen_R11_HCC	Hepatocellular carcinoma || id:finngen_R11_HCC	0.255188	0.327734	2	60583370	0.020592	42192	1.96e-08	IL15	KLRD1	TRUE	reported	IL15.KLRD1	textfile	2	1	TRUE	345727	31.5439987090173	IL15.KLRD1
1252	rs78997768	G	T	G	T	-0.0729953	0.0892107	0.836609	0.9066164	FALSE	FALSE	FALSE	finngen_R11_HCC	Hepatocellular carcinoma || id:finngen_R11_HCC	0.0962612	0.354053	8	60080075	0.0092195	41642	2.48e-15	IL15	KLRD1	TRUE	reported	IL15.KLRD1	textfile	2	1	TRUE	345727	62.6866495231876	IL15.KLRD1
1253	rs875063	A	C	A	C	0.139922	0.13151	0.690979	0.740558	FALSE	FALSE	FALSE	finngen_R11_HCC	Hepatocellular carcinoma || id:finngen_R11_HCC	0.0639616	0.039775	2	111813085	0.00742649	41129	7.5e-79	IL15	KLRD1	TRUE	reported	IL15.KLRD1	textfile	2	1	TRUE	345727	354.980753696526	IL15.KLRD1
1254	rs9374080	T	C	T	C	0.0432273	-0.0803709	0.551856	0.477833	FALSE	FALSE	FALSE	finngen_R11_HCC	Hepatocellular carcinoma || id:finngen_R11_HCC	0.0582332	0.167539	6	109616420	0.00682796	42093	2.46e-10	IL15	KLRD1	TRUE	reported	IL15.KLRD1	textfile	2	1	TRUE	345727	40.0806064173264	IL15.KLRD1
1255	rs949839	A	G	A	G	0.0408529	-0.11268	0.508409	0.501758	FALSE	FALSE	FALSE	finngen_R11_HCC	Hepatocellular carcinoma || id:finngen_R11_HCC	0.0580021	0.0520547	1	221065176	0.00680021	42093	1.9e-09	IL15	KLRD1	TRUE	reported	IL15.KLRD1	textfile	2	1	TRUE	345727	36.0911842646219	IL15.KLRD1
1256	rs10048703	A	G	A	G	0.0678343	0.0162813	0.629441	0.549168	FALSE	FALSE	FALSE	finngen_R11_HCC	Hepatocellular carcinoma || id:finngen_R11_HCC	0.0580857	0.77925	2	111590560	0.00713348	42463	2.02e-21	CD160	CXCL16	TRUE	reported	CD160.CXCL16	textfile	2	1	TRUE	345727	90.4265162432298	CD160.CXCL16
1257	rs1006368	C	T	C	T	0.0629355	0.0546111	0.887655	0.9217586	FALSE	FALSE	FALSE	finngen_R11_HCC	Hepatocellular carcinoma || id:finngen_R11_HCC	0.105034	0.603106	10	126346603	0.0109026	42488	7.86e-09	CD160	CXCL16	TRUE	reported	CD160.CXCL16	textfile	2	1	TRUE	345727	33.3220119800873	CD160.CXCL16
1258	rs10178946	G	T	G	T	-0.064573	0.00475092	0.324272	0.410535	FALSE	FALSE	FALSE	finngen_R11_HCC	Hepatocellular carcinoma || id:finngen_R11_HCC	0.0589209	0.935734	2	198463090	0.00732691	42464	1.26e-18	CD160	CXCL16	TRUE	reported	CD160.CXCL16	textfile	2	1	TRUE	345727	77.6712355502339	CD160.CXCL16
1259	rs10899489	C	A	C	A	0.0561599	0.00466244	0.83439	0.8252	FALSE	FALSE	FALSE	finngen_R11_HCC	Hepatocellular carcinoma || id:finngen_R11_HCC	0.0758401	0.950979	11	78095373	0.00953727	42492	3.93e-09	CD160	CXCL16	TRUE	reported	CD160.CXCL16	textfile	2	1	TRUE	345727	34.6740440236469	CD160.CXCL16
1260	rs115114990	G	T	G	T	-0.158103	0.0489758	0.98403	0.9893268	FALSE	FALSE	FALSE	finngen_R11_HCC	Hepatocellular carcinoma || id:finngen_R11_HCC	0.27713	0.859724	2	197396012	0.0262131	42534	1.64e-09	CD160	CXCL16	TRUE	reported	CD160.CXCL16	textfile	2	1	TRUE	345727	36.3783881844291	CD160.CXCL16
1261	rs12451746	G	A	G	A	-0.0444996	0.0993281	0.573446	0.650456	FALSE	FALSE	FALSE	finngen_R11_HCC	Hepatocellular carcinoma || id:finngen_R11_HCC	0.0601306	0.0985598	17	33806863	0.00691729	42491	1.26e-10	CD160	CXCL16	TRUE	reported	CD160.CXCL16	textfile	2	1	TRUE	345727	41.3847415737596	CD160.CXCL16
1262	rs12736138	C	T	C	T	-0.296517	0.0490529	0.587759	0.588857	FALSE	FALSE	FALSE	finngen_R11_HCC	Hepatocellular carcinoma || id:finngen_R11_HCC	0.0595195	0.409856	1	145626119	0.00687587	42317	1e-200	CD160	CXCL16	TRUE	reported	CD160.CXCL16	textfile	2	1	TRUE	345727	1859.70423895656	CD160.CXCL16
1263	rs13092573	C	T	C	T	-0.0407299	-0.0853043	0.655597	0.663775	FALSE	FALSE	FALSE	finngen_R11_HCC	Hepatocellular carcinoma || id:finngen_R11_HCC	0.0624808	0.172162	3	46988561	0.00719053	42454	1.49e-08	CD160	CXCL16	TRUE	reported	CD160.CXCL16	textfile	2	1	TRUE	345727	32.0852097310981	CD160.CXCL16
1264	rs1324551	C	T	C	T	-0.042936	-0.0839776	0.495899	0.518748	FALSE	FALSE	FALSE	finngen_R11_HCC	Hepatocellular carcinoma || id:finngen_R11_HCC	0.0580547	0.14803	10	90751516	0.00685676	42457	3.84e-10	CD160	CXCL16	TRUE	reported	CD160.CXCL16	textfile	2	1	TRUE	345727	39.2107606627066	CD160.CXCL16
1265	rs1507101	G	A	G	A	-0.0395675	0.0363682	0.434648	0.464526	FALSE	FALSE	FALSE	finngen_R11_HCC	Hepatocellular carcinoma || id:finngen_R11_HCC	0.0581538	0.531721	1	25251326	0.00696277	42460	1.33e-08	CD160	CXCL16	TRUE	reported	CD160.CXCL16	textfile	2	1	TRUE	345727	32.2933517574138	CD160.CXCL16
1266	rs17810546	A	G	A	G	0.0604713	0.144603	0.883262	0.9149457	FALSE	FALSE	FALSE	finngen_R11_HCC	Hepatocellular carcinoma || id:finngen_R11_HCC	0.0980382	0.140222	3	159665050	0.0104853	42549	8.11e-09	CD160	CXCL16	TRUE	reported	CD160.CXCL16	textfile	2	1	TRUE	345727	33.2611214920531	CD160.CXCL16
1267	rs1793328	T	C	T	C	-0.0589238	0.0096046	0.713198	0.669394	FALSE	FALSE	FALSE	finngen_R11_HCC	Hepatocellular carcinoma || id:finngen_R11_HCC	0.0614985	0.875894	11	128096708	0.00757048	42507	7.22e-15	CD160	CXCL16	TRUE	reported	CD160.CXCL16	textfile	2	1	TRUE	345727	60.5807520829922	CD160.CXCL16
1268	rs2070722	A	C	A	C	-0.0735941	-0.0135729	0.65743	0.665488	FALSE	FALSE	FALSE	finngen_R11_HCC	Hepatocellular carcinoma || id:finngen_R11_HCC	0.0618857	0.826399	5	131824486	0.00725487	42486	3.75e-24	CD160	CXCL16	TRUE	reported	CD160.CXCL16	textfile	2	1	TRUE	345727	102.90268995626	CD160.CXCL16
1269	rs214084	A	G	A	G	0.0427967	-0.0638521	0.416926	0.437809	FALSE	FALSE	FALSE	finngen_R11_HCC	Hepatocellular carcinoma || id:finngen_R11_HCC	0.0583313	0.273672	11	17298814	0.00694074	42474	7.07e-10	CD160	CXCL16	TRUE	reported	CD160.CXCL16	textfile	2	1	TRUE	345727	38.0197286297888	CD160.CXCL16
1270	rs2290669	A	C	A	C	-0.0833363	-0.0689331	0.214115	0.26177	FALSE	FALSE	FALSE	finngen_R11_HCC	Hepatocellular carcinoma || id:finngen_R11_HCC	0.0649749	0.288727	19	16495774	0.00837452	42494	2.64e-23	CD160	CXCL16	TRUE	reported	CD160.CXCL16	textfile	2	1	TRUE	345727	99.0258504641522	CD160.CXCL16
1271	rs2497306	A	C	A	C	0.0659649	0.037768	0.519284	0.481258	FALSE	FALSE	FALSE	finngen_R11_HCC	Hepatocellular carcinoma || id:finngen_R11_HCC	0.0581979	0.516366	10	94485211	0.00683493	42487	5.12e-22	CD160	CXCL16	TRUE	reported	CD160.CXCL16	textfile	2	1	TRUE	345727	93.1445984135362	CD160.CXCL16
1272	rs2761437	A	G	A	G	0.0510939	0.0295753	0.217848	0.223932	FALSE	FALSE	FALSE	finngen_R11_HCC	Hepatocellular carcinoma || id:finngen_R11_HCC	0.0699818	0.672577	1	207923081	0.00821528	42295	5.04e-10	CD160	CXCL16	TRUE	reported	CD160.CXCL16	textfile	2	1	TRUE	345727	38.6806147162254	CD160.CXCL16
1273	rs28366130	A	C	A	C	-0.0424369	-0.0503967	0.682291	0.675592	FALSE	FALSE	FALSE	finngen_R11_HCC	Hepatocellular carcinoma || id:finngen_R11_HCC	0.0621976	0.417786	6	31363805	0.00749274	42431	1.49e-08	CD160	CXCL16	TRUE	reported	CD160.CXCL16	textfile	2	1	TRUE	345727	32.0779035476806	CD160.CXCL16
1274	rs34625233	T	C	T	C	0.10037	0.00420012	0.764099	0.811784	FALSE	FALSE	FALSE	finngen_R11_HCC	Hepatocellular carcinoma || id:finngen_R11_HCC	0.0742389	0.954883	17	4625958	0.00795469	42515	1.96e-36	CD160	CXCL16	TRUE	reported	CD160.CXCL16	textfile	2	1	TRUE	345727	159.206695867348	CD160.CXCL16
1275	rs3809272	G	A	G	A	-0.119645	-0.0448549	0.699784	0.638562	FALSE	FALSE	FALSE	finngen_R11_HCC	Hepatocellular carcinoma || id:finngen_R11_HCC	0.061239	0.46389	12	111800258	0.00745331	42252	8.13e-58	CD160	CXCL16	TRUE	reported	CD160.CXCL16	textfile	2	1	TRUE	345727	257.685949073368	CD160.CXCL16
1276	rs433402	A	G	A	G	-0.0463564	0.0471439	0.73084	0.612286	FALSE	FALSE	FALSE	finngen_R11_HCC	Hepatocellular carcinoma || id:finngen_R11_HCC	0.0591445	0.425395	9	136898627	0.00789395	41349	4.33e-09	CD160	CXCL16	TRUE	reported	CD160.CXCL16	textfile	2	1	TRUE	345727	34.4850341794384	CD160.CXCL16
1277	rs4905819	A	G	A	G	0.0428658	-0.0596689	0.40609	0.368138	FALSE	FALSE	FALSE	finngen_R11_HCC	Hepatocellular carcinoma || id:finngen_R11_HCC	0.0595976	0.316732	14	99794482	0.00702368	42494	1.05e-09	CD160	CXCL16	TRUE	reported	CD160.CXCL16	textfile	2	1	TRUE	345727	37.2470972638444	CD160.CXCL16
1278	rs601338	G	A	G	A	0.0707083	-0.0504238	0.498471	0.610145	FALSE	FALSE	FALSE	finngen_R11_HCC	Hepatocellular carcinoma || id:finngen_R11_HCC	0.0595348	0.397016	19	49206674	0.00686928	42509	8.07e-25	CD160	CXCL16	TRUE	reported	CD160.CXCL16	textfile	2	1	TRUE	345727	105.954243140966	CD160.CXCL16
1279	rs6031304	T	C	T	C	-0.071073	0.0230085	0.274158	0.29056	FALSE	FALSE	FALSE	finngen_R11_HCC	Hepatocellular carcinoma || id:finngen_R11_HCC	0.0640717	0.719515	20	42657548	0.00771427	42320	3.31e-20	CD160	CXCL16	TRUE	reported	CD160.CXCL16	textfile	2	1	TRUE	345727	84.8827858461827	CD160.CXCL16
1280	rs6089070	G	A	G	A	-0.0503407	0.0418626	0.794294	0.695148	FALSE	FALSE	FALSE	finngen_R11_HCC	Hepatocellular carcinoma || id:finngen_R11_HCC	0.0626471	0.503988	20	30377773	0.00841991	42493	2.27e-09	CD160	CXCL16	TRUE	reported	CD160.CXCL16	textfile	2	1	TRUE	345727	35.7456831709068	CD160.CXCL16
1281	rs61897793	G	A	G	A	-0.0506721	0.222298	0.819566	0.9121833	FALSE	FALSE	FALSE	finngen_R11_HCC	Hepatocellular carcinoma || id:finngen_R11_HCC	0.0934779	0.0174028	11	61599347	0.00872273	42569	6.32e-09	CD160	CXCL16	TRUE	reported	CD160.CXCL16	textfile	2	1	TRUE	345727	33.7468271289568	CD160.CXCL16
1282	rs7132088	C	T	C	T	-0.044722	-0.0141938	0.565053	0.534795	FALSE	FALSE	FALSE	finngen_R11_HCC	Hepatocellular carcinoma || id:finngen_R11_HCC	0.0583019	0.807655	12	113235279	0.0069241	42364	1.07e-10	CD160	CXCL16	TRUE	reported	CD160.CXCL16	textfile	2	1	TRUE	345727	41.7172595675592	CD160.CXCL16
1283	rs72699833	G	A	G	A	-0.111512	0.07121	0.913808	0.881873	FALSE	FALSE	FALSE	finngen_R11_HCC	Hepatocellular carcinoma || id:finngen_R11_HCC	0.0878516	0.417611	1	121281487	0.0120453	42145	2.18e-20	CD160	CXCL16	TRUE	reported	CD160.CXCL16	textfile	2	1	TRUE	345727	85.7053569776934	CD160.CXCL16
1284	rs748113	T	C	T	C	0.0849705	0.0263321	0.57189	0.42313	FALSE	FALSE	FALSE	finngen_R11_HCC	Hepatocellular carcinoma || id:finngen_R11_HCC	0.0595564	0.65839	10	73508791	0.0071339	40398	1.18e-32	CD160	CXCL16	TRUE	reported	CD160.CXCL16	textfile	2	1	TRUE	345727	141.867303164633	CD160.CXCL16
1285	rs75842619	C	T	C	T	0.0822448	-0.106085	0.899741	0.9124247	FALSE	FALSE	FALSE	finngen_R11_HCC	Hepatocellular carcinoma || id:finngen_R11_HCC	0.107468	0.323582	22	39492651	0.012245	38438	1.89e-11	CD160	CXCL16	TRUE	reported	CD160.CXCL16	textfile	2	1	TRUE	345727	45.1127517621796	CD160.CXCL16
1286	rs76529516	A	G	A	G	0.127414	0.249749	0.973578	0.9897292	FALSE	FALSE	FALSE	finngen_R11_HCC	Hepatocellular carcinoma || id:finngen_R11_HCC	0.255188	0.327734	2	60583370	0.0208674	42555	1.03e-09	CD160	CXCL16	TRUE	reported	CD160.CXCL16	textfile	2	1	TRUE	345727	37.2818640250816	CD160.CXCL16
1287	rs7726159	C	A	C	A	0.0504095	0.232529	0.672918	0.72124	FALSE	FALSE	FALSE	finngen_R11_HCC	Hepatocellular carcinoma || id:finngen_R11_HCC	0.0619941	0.000176254	5	1282319	0.0073204	42497	5.81e-12	CD160	CXCL16	TRUE	reported	CD160.CXCL16	textfile	2	1	TRUE	345727	47.419301771323	CD160.CXCL16
1288	rs8177655	G	A	G	A	0.0831031	0.03587	0.671988	0.695409	FALSE	FALSE	FALSE	finngen_R11_HCC	Hepatocellular carcinoma || id:finngen_R11_HCC	0.0632052	0.570364	10	6015119	0.00725272	42436	2.37e-30	CD160	CXCL16	TRUE	reported	CD160.CXCL16	textfile	2	1	TRUE	345727	131.2902957243	CD160.CXCL16
1289	rs875063	A	C	A	C	-0.191652	0.13151	0.690979	0.740558	FALSE	FALSE	FALSE	finngen_R11_HCC	Hepatocellular carcinoma || id:finngen_R11_HCC	0.0639616	0.039775	2	111813085	0.00748657	41476	2.02e-143	CD160	CXCL16	TRUE	reported	CD160.CXCL16	textfile	2	1	TRUE	345727	655.331331590735	CD160.CXCL16
1290	rs9263740	T	C	T	C	0.0651358	-0.0420909	0.800067	0.810345	FALSE	FALSE	FALSE	finngen_R11_HCC	Hepatocellular carcinoma || id:finngen_R11_HCC	0.0749109	0.574197	6	31111400	0.00863745	42518	4.75e-14	CD160	CXCL16	TRUE	reported	CD160.CXCL16	textfile	2	1	TRUE	345727	56.8680596551902	CD160.CXCL16
1291	rs9263875	A	G	A	G	0.115614	0.00598732	0.615491	0.58046	FALSE	FALSE	FALSE	finngen_R11_HCC	Hepatocellular carcinoma || id:finngen_R11_HCC	0.0585865	0.918601	6	31170914	0.00702237	42536	1.03e-60	CD160	CXCL16	TRUE	reported	CD160.CXCL16	textfile	2	1	TRUE	345727	271.052512872659	CD160.CXCL16
1292	rs10048703	A	G	A	G	0.0412559	0.0162813	0.629441	0.549168	FALSE	FALSE	FALSE	finngen_R11_HCC	Hepatocellular carcinoma || id:finngen_R11_HCC	0.0580857	0.77925	2	111590560	0.00722342	41107	1.13e-08	CD160	KIR2DL3	TRUE	reported	CD160.KIR2DL3	textfile	2	1	TRUE	345727	32.6201832790588	CD160.KIR2DL3
1293	rs10416527	A	G	A	G	-0.092817	0.0443544	0.255507	0.335877	FALSE	FALSE	FALSE	finngen_R11_HCC	Hepatocellular carcinoma || id:finngen_R11_HCC	0.0616273	0.471697	19	55215632	0.00804771	41018	9.99e-31	CD160	KIR2DL3	TRUE	reported	CD160.KIR2DL3	textfile	2	1	TRUE	345727	133.018001344576	CD160.KIR2DL3
1294	rs10447393	T	C	T	C	-0.0772056	-0.0338376	0.394751	0.284893	FALSE	FALSE	FALSE	finngen_R11_HCC	Hepatocellular carcinoma || id:finngen_R11_HCC	0.0633438	0.593209	6	29316852	0.00711747	41122	2.24e-27	CD160	KIR2DL3	TRUE	reported	CD160.KIR2DL3	textfile	2	1	TRUE	345727	117.664733167264	CD160.KIR2DL3
1295	rs12160242	A	G	A	G	0.0760226	-0.0865209	0.92693	0.9425287	FALSE	FALSE	FALSE	finngen_R11_HCC	Hepatocellular carcinoma || id:finngen_R11_HCC	0.129753	0.504893	22	39473847	0.0133526	41176	1.25e-08	CD160	KIR2DL3	TRUE	reported	CD160.KIR2DL3	textfile	2	1	TRUE	345727	32.4155771704668	CD160.KIR2DL3
1296	rs1250552	A	G	A	G	-0.0468342	-0.150922	0.515382	0.407322	FALSE	FALSE	FALSE	finngen_R11_HCC	Hepatocellular carcinoma || id:finngen_R11_HCC	0.0576582	0.00885686	10	81058027	0.0069983	40799	2.23e-11	CD160	KIR2DL3	TRUE	reported	CD160.KIR2DL3	textfile	2	1	TRUE	345727	44.7858788597076	CD160.KIR2DL3
1297	rs12729444	T	G	T	G	0.0685262	0.185137	0.921013	0.9368879	FALSE	FALSE	FALSE	finngen_R11_HCC	Hepatocellular carcinoma || id:finngen_R11_HCC	0.109406	0.0906087	1	27037154	0.0125452	41162	4.73e-08	CD160	KIR2DL3	TRUE	reported	CD160.KIR2DL3	textfile	2	1	TRUE	345727	29.8372037605746	CD160.KIR2DL3
1298	rs12736138	C	T	C	T	-0.17534	0.0490529	0.587759	0.588857	FALSE	FALSE	FALSE	finngen_R11_HCC	Hepatocellular carcinoma || id:finngen_R11_HCC	0.0595195	0.409856	1	145626119	0.00705932	40969	3.49e-135	CD160	KIR2DL3	TRUE	reported	CD160.KIR2DL3	textfile	2	1	TRUE	345727	616.930535413978	CD160.KIR2DL3
1299	rs130067	T	G	T	G	0.113589	0.00234863	0.801519	0.776683	FALSE	FALSE	FALSE	finngen_R11_HCC	Hepatocellular carcinoma || id:finngen_R11_HCC	0.0694961	0.97304	6	31118511	0.0087412	41188	1.56e-38	CD160	KIR2DL3	TRUE	reported	CD160.KIR2DL3	textfile	2	1	TRUE	345727	168.861420448924	CD160.KIR2DL3
1300	rs1743325	T	G	T	G	0.165136	0.00189431	0.400274	0.404134	FALSE	FALSE	FALSE	finngen_R11_HCC	Hepatocellular carcinoma || id:finngen_R11_HCC	0.0593597	0.974542	19	55252385	0.00704841	41111	1.35e-120	CD160	KIR2DL3	TRUE	reported	CD160.KIR2DL3	textfile	2	1	TRUE	345727	548.910077427218	CD160.KIR2DL3
1301	rs2497306	A	C	A	C	0.0650105	0.037768	0.519284	0.481258	FALSE	FALSE	FALSE	finngen_R11_HCC	Hepatocellular carcinoma || id:finngen_R11_HCC	0.0581979	0.516366	10	94485211	0.0069162	41129	5.74e-21	CD160	KIR2DL3	TRUE	reported	CD160.KIR2DL3	textfile	2	1	TRUE	345727	88.3551615711103	CD160.KIR2DL3
1302	rs2844498	C	T	C	T	0.249633	0.0595084	0.57342	0.628079	FALSE	FALSE	FALSE	finngen_R11_HCC	Hepatocellular carcinoma || id:finngen_R11_HCC	0.0597225	0.319049	6	31476854	0.00692039	41111	1e-200	CD160	KIR2DL3	TRUE	reported	CD160.KIR2DL3	textfile	2	1	TRUE	345727	1301.19639716944	CD160.KIR2DL3
1303	rs3095345	C	T	C	T	-0.344473	0.0713809	0.174197	0.158456	FALSE	FALSE	FALSE	finngen_R11_HCC	Hepatocellular carcinoma || id:finngen_R11_HCC	0.0810959	0.378749	6	30822413	0.00886489	41181	1e-200	CD160	KIR2DL3	TRUE	reported	CD160.KIR2DL3	textfile	2	1	TRUE	345727	1509.9538458047	CD160.KIR2DL3
1304	rs55704201	C	A	C	A	0.155968	0.0247101	0.961854	0.9802956	FALSE	FALSE	FALSE	finngen_R11_HCC	Hepatocellular carcinoma || id:finngen_R11_HCC	0.205994	0.904519	6	31819579	0.019146	40769	3.86e-16	CD160	KIR2DL3	TRUE	reported	CD160.KIR2DL3	textfile	2	1	TRUE	345727	66.3613018390224	CD160.KIR2DL3
1305	rs7310149	G	T	G	T	0.0727435	-0.00015853	0.171903	0.178998	FALSE	FALSE	FALSE	finngen_R11_HCC	Hepatocellular carcinoma || id:finngen_R11_HCC	0.0754676	0.998324	12	10621215	0.00954727	40681	2.61e-14	CD160	KIR2DL3	TRUE	reported	CD160.KIR2DL3	textfile	2	1	TRUE	345727	58.0537096479118	CD160.KIR2DL3
1306	rs75426287	C	T	C	T	-0.109556	-0.0212263	0.97058	0.9563734	FALSE	FALSE	FALSE	finngen_R11_HCC	Hepatocellular carcinoma || id:finngen_R11_HCC	0.143523	0.882426	19	55047372	0.0199983	41171	4.32e-08	CD160	KIR2DL3	TRUE	reported	CD160.KIR2DL3	textfile	2	1	TRUE	345727	30.0113945602429	CD160.KIR2DL3
1307	rs875063	A	C	A	C	-0.102819	0.13151	0.690979	0.740558	FALSE	FALSE	FALSE	finngen_R11_HCC	Hepatocellular carcinoma || id:finngen_R11_HCC	0.0639616	0.039775	2	111813085	0.00762093	40159	2.16e-41	CD160	KIR2DL3	TRUE	reported	CD160.KIR2DL3	textfile	2	1	TRUE	345727	182.024902146988	CD160.KIR2DL3
1308	rs10051838	G	A	G	A	-0.061914	0.0927571	0.858695	0.877655	FALSE	FALSE	FALSE	finngen_R11_HCC	Hepatocellular carcinoma || id:finngen_R11_HCC	0.0852687	0.276674	5	157102159	0.00978935	42186	2.56e-10	CD74	TIMD4	TRUE	reported	CD74.TIMD4	textfile	2	1	TRUE	345727	40.0009230703562	CD74.TIMD4
1309	rs10189685	G	A	G	A	-0.114599	-0.0313952	0.707807	0.726952	FALSE	FALSE	FALSE	finngen_R11_HCC	Hepatocellular carcinoma || id:finngen_R11_HCC	0.0653148	0.630748	2	203488449	0.00732547	42141	5.22e-55	CD74	TIMD4	TRUE	reported	CD74.TIMD4	textfile	2	1	TRUE	345727	244.7319483299	CD74.TIMD4
1310	rs11204744	A	G	A	G	-0.0425369	-0.0627844	0.749562	0.730877	FALSE	FALSE	FALSE	finngen_R11_HCC	Hepatocellular carcinoma || id:finngen_R11_HCC	0.0663841	0.344264	1	150902941	0.00766583	42094	2.89e-08	CD74	TIMD4	TRUE	reported	CD74.TIMD4	textfile	2	1	TRUE	345727	30.7902563393294	CD74.TIMD4
1311	rs113408695	T	C	T	C	-0.0962531	-0.0460278	0.963687	0.9890821	FALSE	FALSE	FALSE	finngen_R11_HCC	Hepatocellular carcinoma || id:finngen_R11_HCC	0.286142	0.872206	17	67060872	0.0175178	42137	3.94e-08	CD74	TIMD4	TRUE	reported	CD74.TIMD4	textfile	2	1	TRUE	345727	30.1905012629054	CD74.TIMD4
1312	rs11605334	A	G	A	G	0.0499139	0.0172123	0.82449	0.849016	FALSE	FALSE	FALSE	finngen_R11_HCC	Hepatocellular carcinoma || id:finngen_R11_HCC	0.0810265	0.831773	11	126006811	0.00872806	41925	1.08e-08	CD74	TIMD4	TRUE	reported	CD74.TIMD4	textfile	2	1	TRUE	345727	32.7045037015323	CD74.TIMD4
1313	rs116999319	A	G	A	G	-0.129988	-0.136665	0.973124	0.9704433	FALSE	FALSE	FALSE	finngen_R11_HCC	Hepatocellular carcinoma || id:finngen_R11_HCC	0.181563	0.451623	14	52960368	0.0199621	42123	7.51e-11	CD74	TIMD4	TRUE	reported	CD74.TIMD4	textfile	2	1	TRUE	345727	42.4027545303183	CD74.TIMD4
1314	rs12922863	G	A	G	A	0.0863211	-0.00625521	0.762598	0.723024	FALSE	FALSE	FALSE	finngen_R11_HCC	Hepatocellular carcinoma || id:finngen_R11_HCC	0.0648609	0.923171	16	10965126	0.00798104	41610	3.15e-27	CD74	TIMD4	TRUE	reported	CD74.TIMD4	textfile	2	1	TRUE	345727	116.980899663295	CD74.TIMD4
1315	rs1507101	G	A	G	A	-0.0465658	0.0363682	0.434648	0.464526	FALSE	FALSE	FALSE	finngen_R11_HCC	Hepatocellular carcinoma || id:finngen_R11_HCC	0.0581538	0.531721	1	25251326	0.00680281	42082	7.75e-12	CD74	TIMD4	TRUE	reported	CD74.TIMD4	textfile	2	1	TRUE	345727	46.8551631218227	CD74.TIMD4
1316	rs2068888	G	A	G	A	-0.04416	-0.0612908	0.547448	0.514067	FALSE	FALSE	FALSE	finngen_R11_HCC	Hepatocellular carcinoma || id:finngen_R11_HCC	0.0579688	0.290372	10	94839642	0.00674501	42146	5.94e-11	CD74	TIMD4	TRUE	reported	CD74.TIMD4	textfile	2	1	TRUE	345727	42.8640234319896	CD74.TIMD4
1317	rs2070730	G	A	G	A	-0.0557607	-0.0149077	0.659843	0.665318	FALSE	FALSE	FALSE	finngen_R11_HCC	Hepatocellular carcinoma || id:finngen_R11_HCC	0.0618792	0.80962	5	131819800	0.00712256	42100	5.04e-15	CD74	TIMD4	TRUE	reported	CD74.TIMD4	textfile	2	1	TRUE	345727	61.2892351133922	CD74.TIMD4
1318	rs2083637	A	G	A	G	-0.0468364	-0.0260828	0.736811	0.745381	FALSE	FALSE	FALSE	finngen_R11_HCC	Hepatocellular carcinoma || id:finngen_R11_HCC	0.0668593	0.696452	8	19865175	0.00762848	42152	8.34e-10	CD74	TIMD4	TRUE	reported	CD74.TIMD4	textfile	2	1	TRUE	345727	37.6956285118321	CD74.TIMD4
1319	rs2193045	A	G	A	G	0.0534676	-0.0533779	0.290478	0.370688	FALSE	FALSE	FALSE	finngen_R11_HCC	Hepatocellular carcinoma || id:finngen_R11_HCC	0.0595229	0.369845	12	68534520	0.00734554	42102	3.42e-13	CD74	TIMD4	TRUE	reported	CD74.TIMD4	textfile	2	1	TRUE	345727	52.982680296827	CD74.TIMD4
1320	rs2270501	C	T	C	T	0.0666063	0.0953022	0.819708	0.85468	FALSE	FALSE	FALSE	finngen_R11_HCC	Hepatocellular carcinoma || id:finngen_R11_HCC	0.0794429	0.230283	16	85932988	0.00868303	42093	1.75e-14	CD74	TIMD4	TRUE	reported	CD74.TIMD4	textfile	2	1	TRUE	345727	58.8420798778843	CD74.TIMD4
1321	rs2277862	C	T	C	T	-0.103892	0.0136101	0.856137	0.9099778	FALSE	FALSE	FALSE	finngen_R11_HCC	Hepatocellular carcinoma || id:finngen_R11_HCC	0.100428	0.8922	20	34152782	0.00975662	42157	1.92e-26	CD74	TIMD4	TRUE	reported	CD74.TIMD4	textfile	2	1	TRUE	345727	113.38756601143	CD74.TIMD4
1322	rs2293579	G	A	G	A	0.0668986	-0.00755357	0.61381	0.697524	FALSE	FALSE	FALSE	finngen_R11_HCC	Hepatocellular carcinoma || id:finngen_R11_HCC	0.0632257	0.904903	11	47440758	0.00687964	42152	2.51e-22	CD74	TIMD4	TRUE	reported	CD74.TIMD4	textfile	2	1	TRUE	345727	94.558948183792	CD74.TIMD4
1323	rs2549782	G	T	G	T	-0.045014	0.0548439	0.497014	0.49179	FALSE	FALSE	FALSE	finngen_R11_HCC	Hepatocellular carcinoma || id:finngen_R11_HCC	0.0580219	0.344543	5	96231000	0.00670881	42089	1.98e-11	CD74	TIMD4	TRUE	reported	CD74.TIMD4	textfile	2	1	TRUE	345727	45.0198691490491	CD74.TIMD4
1324	rs2802929	A	G	A	G	0.055436	-0.0428971	0.665544	0.713973	FALSE	FALSE	FALSE	finngen_R11_HCC	Hepatocellular carcinoma || id:finngen_R11_HCC	0.0657673	0.514237	1	235095444	0.00718168	41852	1.2e-14	CD74	TIMD4	TRUE	reported	CD74.TIMD4	textfile	2	1	TRUE	345727	59.5842767566483	CD74.TIMD4
1325	rs28478227	G	T	G	T	-0.106805	0.017106	0.936879	0.9670852	FALSE	FALSE	FALSE	finngen_R11_HCC	Hepatocellular carcinoma || id:finngen_R11_HCC	0.160856	0.91531	21	42714108	0.0139399	42017	1.87e-14	CD74	TIMD4	TRUE	reported	CD74.TIMD4	textfile	2	1	TRUE	345727	58.7034806359957	CD74.TIMD4
1326	rs28687047	G	A	G	A	-0.0686046	0.076177	0.788479	0.847323	FALSE	FALSE	FALSE	finngen_R11_HCC	Hepatocellular carcinoma || id:finngen_R11_HCC	0.0785827	0.332353	8	134470361	0.00820706	41646	6.51e-17	CD74	TIMD4	TRUE	reported	CD74.TIMD4	textfile	2	1	TRUE	345727	69.8765180769447	CD74.TIMD4
1327	rs3021302	T	C	T	C	0.0992412	0.0273843	0.833382	0.808297	FALSE	FALSE	FALSE	finngen_R11_HCC	Hepatocellular carcinoma || id:finngen_R11_HCC	0.0730957	0.707931	6	32623150	0.00893665	41699	1.3e-28	CD74	TIMD4	TRUE	reported	CD74.TIMD4	textfile	2	1	TRUE	345727	123.320283768941	CD74.TIMD4
1328	rs34271700	G	A	G	A	-0.105552	-0.0371014	0.6836	0.63381	FALSE	FALSE	FALSE	finngen_R11_HCC	Hepatocellular carcinoma || id:finngen_R11_HCC	0.0604132	0.539131	11	126328903	0.00715806	42101	4.34e-49	CD74	TIMD4	TRUE	reported	CD74.TIMD4	textfile	2	1	TRUE	345727	217.441414556486	CD74.TIMD4
1329	rs35636563	C	T	C	T	-0.0634841	-0.0456918	0.854302	0.865353	FALSE	FALSE	FALSE	finngen_R11_HCC	Hepatocellular carcinoma || id:finngen_R11_HCC	0.0860126	0.595265	12	29410853	0.00955725	42037	3.12e-11	CD74	TIMD4	TRUE	reported	CD74.TIMD4	textfile	2	1	TRUE	345727	44.1228992092553	CD74.TIMD4
1330	rs370157	C	T	C	T	0.0423364	0.0201328	0.67313	0.700422	FALSE	FALSE	FALSE	finngen_R11_HCC	Hepatocellular carcinoma || id:finngen_R11_HCC	0.0630002	0.749295	3	155415005	0.00720084	42074	4.15e-09	CD74	TIMD4	TRUE	reported	CD74.TIMD4	textfile	2	1	TRUE	345727	34.5669872355697	CD74.TIMD4
1331	rs3779500	T	C	T	C	0.0472492	0.0675247	0.201497	0.176509	FALSE	FALSE	FALSE	finngen_R11_HCC	Hepatocellular carcinoma || id:finngen_R11_HCC	0.077647	0.384499	7	106792704	0.00835995	42035	1.6e-08	CD74	TIMD4	TRUE	reported	CD74.TIMD4	textfile	2	1	TRUE	345727	31.9434308576432	CD74.TIMD4
1332	rs3809272	G	A	G	A	-0.0748843	-0.0448549	0.699784	0.638562	FALSE	FALSE	FALSE	finngen_R11_HCC	Hepatocellular carcinoma || id:finngen_R11_HCC	0.061239	0.46389	12	111800258	0.00731106	41876	1.37e-24	CD74	TIMD4	TRUE	reported	CD74.TIMD4	textfile	2	1	TRUE	345727	104.910957994947	CD74.TIMD4
1333	rs411174	G	A	G	A	-0.042401	0.0948681	0.691026	0.710586	FALSE	FALSE	FALSE	finngen_R11_HCC	Hepatocellular carcinoma || id:finngen_R11_HCC	0.0626661	0.13006	5	156609000	0.00725418	42182	5.1e-09	CD74	TIMD4	TRUE	reported	CD74.TIMD4	textfile	2	1	TRUE	345727	34.164537292903	CD74.TIMD4
1334	rs55714927	C	T	C	T	-0.0539276	0.0943573	0.813408	0.757858	FALSE	FALSE	FALSE	finngen_R11_HCC	Hepatocellular carcinoma || id:finngen_R11_HCC	0.0667914	0.157739	17	7080316	0.00849461	42087	2.2e-10	CD74	TIMD4	TRUE	reported	CD74.TIMD4	textfile	2	1	TRUE	345727	40.3028071570743	CD74.TIMD4
1335	rs55951667	C	T	C	T	-0.0424781	0.0679722	0.627471	0.565604	FALSE	FALSE	FALSE	finngen_R11_HCC	Hepatocellular carcinoma || id:finngen_R11_HCC	0.0582247	0.243044	17	74594504	0.00699475	41854	1.27e-09	CD74	TIMD4	TRUE	reported	CD74.TIMD4	textfile	2	1	TRUE	345727	36.8795634904813	CD74.TIMD4
1336	rs56298400	G	A	G	A	-0.114882	-0.0855708	0.919427	0.963814	FALSE	FALSE	FALSE	finngen_R11_HCC	Hepatocellular carcinoma || id:finngen_R11_HCC	0.161929	0.597191	20	39124802	0.0120974	42058	2.28e-21	CD74	TIMD4	TRUE	reported	CD74.TIMD4	textfile	2	1	TRUE	345727	90.1820064627845	CD74.TIMD4
1337	rs67438118	G	A	G	A	-0.120349	0.0805899	0.889758	0.9345053	FALSE	FALSE	FALSE	finngen_R11_HCC	Hepatocellular carcinoma || id:finngen_R11_HCC	0.113226	0.476613	21	42669465	0.0107294	42099	3.71e-29	CD74	TIMD4	TRUE	reported	CD74.TIMD4	textfile	2	1	TRUE	345727	125.815485894152	CD74.TIMD4
1338	rs6882076	T	C	T	C	-0.202008	-0.0439748	0.37053	0.322963	FALSE	FALSE	FALSE	finngen_R11_HCC	Hepatocellular carcinoma || id:finngen_R11_HCC	0.0617283	0.476222	5	156390297	0.00691004	42099	5.24e-186	CD74	TIMD4	TRUE	reported	CD74.TIMD4	textfile	2	1	TRUE	345727	854.625830671239	CD74.TIMD4
1339	rs7208693	C	A	C	A	-0.0849524	-0.0600038	0.925435	0.877488	FALSE	FALSE	FALSE	finngen_R11_HCC	Hepatocellular carcinoma || id:finngen_R11_HCC	0.090355	0.506632	17	56357818	0.0129927	42188	6.29e-11	CD74	TIMD4	TRUE	reported	CD74.TIMD4	textfile	2	1	TRUE	345727	42.7516109069633	CD74.TIMD4
1340	rs72823015	G	T	G	T	-0.0680347	-0.0134124	0.876303	0.9056183	FALSE	FALSE	FALSE	finngen_R11_HCC	Hepatocellular carcinoma || id:finngen_R11_HCC	0.0997068	0.892992	10	115786611	0.0100007	42177	1.04e-11	CD74	TIMD4	TRUE	reported	CD74.TIMD4	textfile	2	1	TRUE	345727	46.2807245126927	CD74.TIMD4
1341	rs73632737	G	C	G	C	-0.433684	-0.214535	0.923242	0.899562	FALSE	TRUE	FALSE	finngen_R11_HCC	Hepatocellular carcinoma || id:finngen_R11_HCC	0.104553	0.0401772	11	126226775	0.0127316	42147	1e-200	CD74	TIMD4	TRUE	reported	CD74.TIMD4	textfile	2	1	TRUE	345727	1160.32815061018	CD74.TIMD4
1342	rs9271367	G	A	G	A	-0.18011	0.044701	0.289933	0.429949	FALSE	FALSE	FALSE	finngen_R11_HCC	Hepatocellular carcinoma || id:finngen_R11_HCC	0.059003	0.448688	6	32586908	0.00729808	42138	1.6e-133	CD74	TIMD4	TRUE	reported	CD74.TIMD4	textfile	2	1	TRUE	345727	609.057664838254	CD74.TIMD4
1343	rs9372114	T	C	T	C	0.0473278	-0.0241109	0.583532	0.496577	FALSE	FALSE	FALSE	finngen_R11_HCC	Hepatocellular carcinoma || id:finngen_R11_HCC	0.0577368	0.67624	6	106368296	0.0068017	42033	3.5e-12	CD74	TIMD4	TRUE	reported	CD74.TIMD4	textfile	2	1	TRUE	345727	48.4169790735024	CD74.TIMD4
1344	rs10053887	A	C	A	C	-0.0511454	0.0329657	0.437693	0.490985	FALSE	FALSE	FALSE	finngen_R11_HCC	Hepatocellular carcinoma || id:finngen_R11_HCC	0.0579095	0.569178	5	79437621	0.00687716	40405	1.05e-13	COMP	THBS4	TRUE	reported	COMP.THBS4	textfile	2	1	TRUE	345727	55.3088848234126	COMP.THBS4
1345	rs10952045	A	G	A	G	0.0970139	0.0263255	0.378112	0.371709	FALSE	FALSE	FALSE	finngen_R11_HCC	Hepatocellular carcinoma || id:finngen_R11_HCC	0.0602691	0.662256	7	7230388	0.00690096	41999	8.69e-45	COMP	THBS4	TRUE	reported	COMP.THBS4	textfile	2	1	TRUE	345727	197.628196444641	COMP.THBS4
1346	rs11063111	G	A	G	A	-0.0436677	-0.0185306	0.533069	0.506513	FALSE	FALSE	FALSE	finngen_R11_HCC	Hepatocellular carcinoma || id:finngen_R11_HCC	0.0580471	0.749549	12	578884	0.00667697	41903	6.22e-11	COMP	THBS4	TRUE	reported	COMP.THBS4	textfile	2	1	TRUE	345727	42.7722194293181	COMP.THBS4
1347	rs17788930	A	G	A	G	-0.0416033	-0.069843	0.660373	0.635133	FALSE	FALSE	FALSE	finngen_R11_HCC	Hepatocellular carcinoma || id:finngen_R11_HCC	0.0608764	0.251261	11	47752775	0.00700886	41985	2.95e-09	COMP	THBS4	TRUE	reported	COMP.THBS4	textfile	2	1	TRUE	345727	35.2339059458969	COMP.THBS4
1348	rs2073711	A	G	A	G	0.0465264	0.0339822	0.37652	0.430667	FALSE	FALSE	FALSE	finngen_R11_HCC	Hepatocellular carcinoma || id:finngen_R11_HCC	0.0588478	0.56363	15	65494212	0.00695041	42050	2.2e-11	COMP	THBS4	TRUE	reported	COMP.THBS4	textfile	2	1	TRUE	345727	44.8103206958178	COMP.THBS4
1349	rs2335077	A	G	A	G	-0.0383876	-0.00400164	0.651198	0.70197	FALSE	FALSE	FALSE	finngen_R11_HCC	Hepatocellular carcinoma || id:finngen_R11_HCC	0.063579	0.949815	1	107573565	0.00702103	41954	4.59e-08	COMP	THBS4	TRUE	reported	COMP.THBS4	textfile	2	1	TRUE	345727	29.8937407708074	COMP.THBS4
1350	rs264999	C	T	C	T	-0.151968	-0.0707734	0.235287	0.204433	FALSE	FALSE	FALSE	finngen_R11_HCC	Hepatocellular carcinoma || id:finngen_R11_HCC	0.0703058	0.314102	5	79160435	0.00785268	42024	4.48e-83	COMP	THBS4	TRUE	reported	COMP.THBS4	textfile	2	1	TRUE	345727	374.514378142938	COMP.THBS4
1351	rs34436202	T	G	T	G	0.0639055	-0.0280743	0.871631	0.839396	FALSE	FALSE	FALSE	finngen_R11_HCC	Hepatocellular carcinoma || id:finngen_R11_HCC	0.0796476	0.724478	19	18602796	0.00973328	42044	5.24e-11	COMP	THBS4	TRUE	reported	COMP.THBS4	textfile	2	1	TRUE	345727	43.1080164811086	COMP.THBS4
1352	rs34960453	C	T	C	T	-0.448124	-0.212012	0.97272	0.974278	FALSE	FALSE	FALSE	finngen_R11_HCC	Hepatocellular carcinoma || id:finngen_R11_HCC	0.201736	0.293286	19	18861479	0.0198196	42046	1.62e-112	COMP	THBS4	TRUE	reported	COMP.THBS4	textfile	2	1	TRUE	345727	511.218588833685	COMP.THBS4
1353	rs36078145	G	A	G	A	0.0715707	-0.0239632	0.930391	0.9297852	FALSE	FALSE	FALSE	finngen_R11_HCC	Hepatocellular carcinoma || id:finngen_R11_HCC	0.117303	0.838131	12	670595	0.0128711	42065	2.71e-08	COMP	THBS4	TRUE	reported	COMP.THBS4	textfile	2	1	TRUE	345727	30.9199797434652	COMP.THBS4
1354	rs4233367	T	C	T	C	0.0442561	0.0441764	0.387199	0.431624	FALSE	FALSE	FALSE	finngen_R11_HCC	Hepatocellular carcinoma || id:finngen_R11_HCC	0.0588772	0.453066	1	161163037	0.00685363	42024	1.08e-10	COMP	THBS4	TRUE	reported	COMP.THBS4	textfile	2	1	TRUE	345727	41.6970153657934	COMP.THBS4
1355	rs55714927	C	T	C	T	-0.140961	0.0943573	0.813408	0.757858	FALSE	FALSE	FALSE	finngen_R11_HCC	Hepatocellular carcinoma || id:finngen_R11_HCC	0.0667914	0.157739	17	7080316	0.00843049	41985	1.49e-62	COMP	THBS4	TRUE	reported	COMP.THBS4	textfile	2	1	TRUE	345727	279.571121679061	COMP.THBS4
1356	rs6889652	C	T	C	T	-0.264572	0.0425455	0.513489	0.551019	FALSE	FALSE	FALSE	finngen_R11_HCC	Hepatocellular carcinoma || id:finngen_R11_HCC	0.0582574	0.465206	5	79272466	0.00673836	39969	1e-200	COMP	THBS4	TRUE	reported	COMP.THBS4	textfile	2	1	TRUE	345727	1541.62711868287	COMP.THBS4
1357	rs73225862	C	T	C	T	0.0995905	-0.00508773	0.946823	0.872459	FALSE	FALSE	FALSE	finngen_R11_HCC	Hepatocellular carcinoma || id:finngen_R11_HCC	0.0875181	0.953642	8	22050584	0.0149173	41614	2.48e-11	COMP	THBS4	TRUE	reported	COMP.THBS4	textfile	2	1	TRUE	345727	44.5713078620246	COMP.THBS4
1358	rs73632737	G	C	G	C	0.078712	-0.214535	0.923242	0.899562	FALSE	TRUE	FALSE	finngen_R11_HCC	Hepatocellular carcinoma || id:finngen_R11_HCC	0.104553	0.0401772	11	126226775	0.0128552	42043	9.27e-10	COMP	THBS4	TRUE	reported	COMP.THBS4	textfile	2	1	TRUE	345727	37.4907578638222	COMP.THBS4
1359	rs78173576	T	G	T	G	-0.0982421	0.302514	0.964838	0.9749992	FALSE	FALSE	FALSE	finngen_R11_HCC	Hepatocellular carcinoma || id:finngen_R11_HCC	0.157727	0.0551163	17	7217099	0.0179526	42041	4.47e-08	COMP	THBS4	TRUE	reported	COMP.THBS4	textfile	2	1	TRUE	345727	29.9461203407845	COMP.THBS4
1360	rs983309	T	G	T	G	-0.058786	-0.0523697	0.12	0.156003	FALSE	FALSE	FALSE	finngen_R11_HCC	Hepatocellular carcinoma || id:finngen_R11_HCC	0.0783018	0.503611	8	9177732	0.0103833	42081	1.51e-08	COMP	THBS4	TRUE	reported	COMP.THBS4	textfile	2	1	TRUE	345727	32.0536150173793	COMP.THBS4
1361	rs10057223	C	T	C	T	-0.0447262	0.0244559	0.618545	0.591461	FALSE	FALSE	FALSE	finngen_R11_HCC	Hepatocellular carcinoma || id:finngen_R11_HCC	0.0588102	0.677523	5	66017761	0.00705796	41785	2.37e-10	CCN2	HBEGF	TRUE	reported	CCN2.HBEGF	textfile	2	1	TRUE	345727	40.1574028617296	CCN2.HBEGF
1362	rs10457578	C	T	C	T	-0.249514	0.143629	0.976094	0.9895038	FALSE	FALSE	FALSE	finngen_R11_HCC	Hepatocellular carcinoma || id:finngen_R11_HCC	0.261297	0.582542	6	132389920	0.0233949	41886	1.6e-26	CCN2	HBEGF	TRUE	reported	CCN2.HBEGF	textfile	2	1	TRUE	345727	113.748964205139	CCN2.HBEGF
1363	rs10740118	G	C	G	C	-0.123377	0.0970109	0.583397	0.632641	FALSE	TRUE	FALSE	finngen_R11_HCC	Hepatocellular carcinoma || id:finngen_R11_HCC	0.0593904	0.102376	10	65101207	0.00694596	41860	2.51e-70	CCN2	HBEGF	TRUE	reported	CCN2.HBEGF	textfile	2	1	TRUE	345727	315.503263407522	CCN2.HBEGF
1364	rs10990535	C	T	C	T	0.115816	0.108339	0.763342	0.75373	FALSE	FALSE	FALSE	finngen_R11_HCC	Hepatocellular carcinoma || id:finngen_R11_HCC	0.0655152	0.0981974	9	99091009	0.00804166	41734	6.52e-47	CCN2	HBEGF	TRUE	reported	CCN2.HBEGF	textfile	2	1	TRUE	345727	207.417649417829	CCN2.HBEGF
1365	rs11082304	G	T	G	T	0.0437982	0.0878223	0.494876	0.554332	FALSE	FALSE	FALSE	finngen_R11_HCC	Hepatocellular carcinoma || id:finngen_R11_HCC	0.0582747	0.131801	18	20720973	0.00685885	41802	1.72e-10	CCN2	HBEGF	TRUE	reported	CCN2.HBEGF	textfile	2	1	TRUE	345727	40.776497056576	CCN2.HBEGF
1366	rs11168257	A	G	A	G	0.0586788	0.0346292	0.720531	0.726488	FALSE	FALSE	FALSE	finngen_R11_HCC	Hepatocellular carcinoma || id:finngen_R11_HCC	0.0645787	0.591797	12	48217900	0.00755818	41772	8.44e-15	CCN2	HBEGF	TRUE	reported	CCN2.HBEGF	textfile	2	1	TRUE	345727	60.2737186474441	CCN2.HBEGF
1367	rs11264486	G	A	G	A	0.0704559	-0.100987	0.353509	0.395853	FALSE	FALSE	FALSE	finngen_R11_HCC	Hepatocellular carcinoma || id:finngen_R11_HCC	0.0588041	0.0859152	1	156455173	0.00717422	41842	9.7e-23	CCN2	HBEGF	TRUE	reported	CCN2.HBEGF	textfile	2	1	TRUE	345727	96.4462515563043	CCN2.HBEGF
1368	rs11596235	C	T	C	T	-0.113049	-0.0500423	0.696719	0.711852	FALSE	FALSE	FALSE	finngen_R11_HCC	Hepatocellular carcinoma || id:finngen_R11_HCC	0.0648177	0.440086	10	104391034	0.00741085	41593	2.13e-52	CCN2	HBEGF	TRUE	reported	CCN2.HBEGF	textfile	2	1	TRUE	345727	232.700546988212	CCN2.HBEGF
1369	rs116940352	G	A	G	A	0.12483	0.284137	0.970037	0.9794069	FALSE	FALSE	FALSE	finngen_R11_HCC	Hepatocellular carcinoma || id:finngen_R11_HCC	0.174496	0.103454	8	21774886	0.0204199	41765	9.85e-10	CCN2	HBEGF	TRUE	reported	CCN2.HBEGF	textfile	2	1	TRUE	345727	37.370655800627	CCN2.HBEGF
1370	rs11745517	C	T	C	T	0.0668907	0.0506947	0.898452	0.888757	FALSE	FALSE	FALSE	finngen_R11_HCC	Hepatocellular carcinoma || id:finngen_R11_HCC	0.0913429	0.578899	5	171529235	0.0112105	41752	2.44e-09	CCN2	HBEGF	TRUE	reported	CCN2.HBEGF	textfile	2	1	TRUE	345727	35.6025836545727	CCN2.HBEGF
1371	rs11792729	G	A	G	A	-0.0903092	0.0193771	0.670046	0.619997	FALSE	FALSE	FALSE	finngen_R11_HCC	Hepatocellular carcinoma || id:finngen_R11_HCC	0.0598333	0.74605	9	136930586	0.00730246	41786	4.54e-35	CCN2	HBEGF	TRUE	reported	CCN2.HBEGF	textfile	2	1	TRUE	345727	152.941595585506	CCN2.HBEGF
1372	rs12150986	C	T	C	T	0.0944434	-0.182855	0.283502	0.169619	FALSE	FALSE	FALSE	finngen_R11_HCC	Hepatocellular carcinoma || id:finngen_R11_HCC	0.0727636	0.011971	19	8483308	0.00763162	41810	4.1e-35	CCN2	HBEGF	TRUE	reported	CCN2.HBEGF	textfile	2	1	TRUE	345727	153.14744366422	CCN2.HBEGF
1373	rs12363738	C	T	C	T	-0.0691554	0.115175	0.913726	0.9302521	FALSE	FALSE	FALSE	finngen_R11_HCC	Hepatocellular carcinoma || id:finngen_R11_HCC	0.107705	0.284912	11	58328579	0.0119523	41788	7.26e-09	CCN2	HBEGF	TRUE	reported	CCN2.HBEGF	textfile	2	1	TRUE	345727	33.4772075416537	CCN2.HBEGF
1374	rs12643081	T	C	T	C	0.0826763	-0.0738082	0.317075	0.220033	FALSE	FALSE	FALSE	finngen_R11_HCC	Hepatocellular carcinoma || id:finngen_R11_HCC	0.0687161	0.282776	4	106019837	0.0073635	41812	3.28e-29	CCN2	HBEGF	TRUE	reported	CCN2.HBEGF	textfile	2	1	TRUE	345727	126.064696513046	CCN2.HBEGF
1375	rs12657275	G	T	G	T	0.044854	0.0461541	0.736192	0.797943	FALSE	FALSE	FALSE	finngen_R11_HCC	Hepatocellular carcinoma || id:finngen_R11_HCC	0.0709888	0.515588	5	77759121	0.00786212	41728	1.17e-08	CCN2	HBEGF	TRUE	reported	CCN2.HBEGF	textfile	2	1	TRUE	345727	32.5479036002525	CCN2.HBEGF
1376	rs1354034	T	C	T	C	-0.125701	-0.020426	0.407767	0.293403	FALSE	FALSE	FALSE	finngen_R11_HCC	Hepatocellular carcinoma || id:finngen_R11_HCC	0.0636323	0.748211	3	56849749	0.00698236	41763	3.49e-72	CCN2	HBEGF	TRUE	reported	CCN2.HBEGF	textfile	2	1	TRUE	345727	324.095493375079	CCN2.HBEGF
1377	rs1505307	T	C	T	C	-0.049345	-0.0164779	0.352361	0.336685	FALSE	FALSE	FALSE	finngen_R11_HCC	Hepatocellular carcinoma || id:finngen_R11_HCC	0.0612346	0.787858	3	24343330	0.00720317	41840	7.46e-12	CCN2	HBEGF	TRUE	reported	CCN2.HBEGF	textfile	2	1	TRUE	345727	46.9287490332142	CCN2.HBEGF
[truncated: 38,613 more rows]
