# Supplementary material for: Assessing the Causal Effect of Circulating Protein‐To‐Protein Ratio on the Risk of Morbidity of Hepatocellular Carcinoma
Source: Cancer Med. 2025 Jan 7;14(1):e70570. doi: 10.1002/cam4.70570 (PMC11705445; doi:10.1002/cam4.70570)
Supplement: Supplementary file 2 — Data S2 Heterogeneity and pleiotropy analyses of rQTLs associated with hepatocellular carcinoma (HCC) (finngen‐R11‐HCC). [file CAM4-14-e70570-s005.xlsx]

## Sheet: 芬兰数据库-异质性与多效性汇总表
id/exposure	Heterogeneity(Q value)	Heterogeneity(I^2)	Pleiotropy analysis
AARSD1/CHAC2	0.306403	17	0.157629
AARSD1/EIF4EBP1	0.306401	15	0.325796
AARSD1/METAP2	0.396128	0	0.404144
AARSD1/PIK3AP1	0.864613	0	0.628004
AARSD1/PPME1	0.000797838	61	0.916402
AARSD1/PSMD9	0.834272	0	0.129159
AARSD1/PSMG3	0.565811	0	0.127528
AARSD1/RWDD1	0.692488	0	0.977884
AARSD1/TGM2	0.363738	9	0.594289
AARSD1/UBAC1	0.775711	0	0.305682
ABHD14B/AKT3	0.21299	30	0.279955
ABHD14B/APRT	0.357731	9	0.393245
ABHD14B/CA13	0.967399	0	0.909974
ABHD14B/CCS	0.398125	4	0.925719
ABHD14B/COMT	0.123954	42	0.0663086
ABHD14B/CRADD	0.185812	32	0.399882
ABHD14B/DARS1	0.314283	14	0.795149
ABHD14B/IMPA1	0.917231	0	0.797382
ABHD14B/INPP1	0.727197	0	0.317321
ABHD14B/SCRN1	0.993131	0	0.798136
ABHD14B/SPARC	0.677042	0	0.865616
ABHD14B/STAMBP	0.203996	31	0.0829182
ABL1/CC2D1A	0.168104	44	0.755618
ABL1/DNMBP	0.0699614	43	0.70411
ABL1/PDLIM7	0.108947	50	0.822392
ABL1/TBC1D23	0.439373	0	0.975835
ACAA1/GRPEL1	0.902191	0	0.90907
ACE2/GGT1	8.24388e-15	89	0.288268
ACE2/MME	0.29976	12	0.338267
ACOX1/VSIR	0.803059	0	0.297314
ACVRL1/EFNA4	0.396222	5	0.869481
ACVRL1/SCARB2	1.5662e-05	70	0.256227
ACVRL1/TNFRSF10B	0.304596	15	0.458183
ACVRL1/TNFRSF19	0.229063	24	0.688613
ACVRL1/TNFRSF9	0.478118	0	0.150367
ACY1/ADH4	0.891419	0	0.721582
ACY1/DCXR	0.683665	0	NA
ACY1/GSTA1	0.298661	18	0.324103
ACY1/KYNU	0.424854	0	0.23092
ACY1/SCLY	0.676345	0	0.8454
ADA2/COMP	2.4097e-15	84	0.590229
ADA2/VCAM1	0.414047	3	0.8376
ADAM22/EPHB6	0.293826	16	0.529524
ADAM23/BSG	0.79505	0	0.765871
ADAMTS15/CLMP	0.40374	4	0.739431
ADAMTS15/SULT2A1	0.695083	0	0.795408
ADAMTS8/FAP	0.420437	3	0.713257
ADGRE2/ADGRE5	0.0231731	68	0.495492
ADGRE2/B4GALT1	0.00171701	51	0.623265
ADGRE2/CD58	0.0922881	32	0.403512
ADGRE2/CRIM1	0.0850938	33	0.713399
ADGRE2/IFNGR1	0.000132694	62	0.645143
ADGRE2/SIGLEC1	0.0267257	38	0.00421321
ADGRE5/GAS6	0.00602485	49	0.274523
ADGRE5/ITGB2	0.0643584	32	0.358965
ADGRE5/NOTCH1	0.0082972	47	0.458718
ADGRE5/PLXNB2	0.00337719	54	0.281814
ADGRE5/SEMA7A	0.063607	29	0.926954
ADGRE5/VCAM1	0.00124143	53	0.568597
ADGRG2/ITGB1	0.252996	20	0.782095
ADGRG2/NRCAM	0.0802879	38	0.503859
ADGRG2/SDC1	0.972901	0	0.212921
ADH4/C19orf12	0.903398	0	0.358881
ADH4/CA5A	0.403985	2	0.125784
ADH4/DCXR	0.60223	0	0.515201
ADH4/GSTA1	0.190552	37	0.583143
ADH4/KRT18	0.25486	21	0.589712
ADH4/KYNU	0.118934	46	0.203203
ADH4/RBP5	0.12801	42	0.633357
ADH4/SCLY	0.928028	0	0.563551
ADH4/SORD	0.885469	0	0.677763
ADM/CLMP	0.825981	0	0.518779
AGRN/B4GALT1	0.495555	0	0.228886
AGRN/BTN2A1	0.808154	0	0.226092
AGRN/CRIM1	0.674331	0	0.923301
AGRN/HSPG2	0.339605	10	0.343724
AGRP/CCN1	0.269584	17	0.0615745
AGRP/NPY	0.602399	0	0.192432
AGXT/CA5A	0.0651125	49	0.811688
AGXT/GRPEL1	0.0104515	64	0.124391
AGXT/GSTA1	0.140963	31	0.381487
AGXT/MME	0.419458	3	0.527476
AHCY/FABP5	0.421632	0	NA
AHCY/FADD	0.180647	34	0.861602
AHCY/GRAP2	0.840143	0	0.655808
AHCY/HSPA1A	0.55403	0	0.98708
AHCY/KYAT1	0.833552	0	0.278739
AHCY/SNAP23	0.256165	24	0.298533
AHSP/BLVRB	0.0025803	45	0.295457
AHSP/CA2	0.000183423	53	0.469671
AHSP/HBQ1	0.00693869	44	0.612004
AHSP/HMBS	0.00223566	48	0.60374
AIF1/TPMT	0.977303	0	0.927834
AIFM1/EGF	0.690362	0	0.828036
AIFM1/PLXNA4	0.501306	0	0.129702
AIFM1/SIRT2	0.172698	35	0.332539
AK1/DNPH1	0.779066	0	0.883547
AK1/GLRX	0.56122	0	0.827149
AK1/NSFL1C	0.457234	0	0.627683
AK1/PEBP1	0.33227	13	0.769516
AK1/PSMD9	0.934344	0	0.409197
AKR1B1/SUGT1	0.337653	11	0.331794
AKT1S1/FHIT	0.777362	0	0.772735
AKT1S1/FOXO1	0.778605	0	0.596547
AKT1S1/MAX	0.325522	14	0.145389
AKT1S1/PMVK	0.523309	0	0.566783
AKT1S1/PRTFDC1	0.185227	38	0.226104
AKT1S1/TDRKH	0.802147	0	0.34298
ALCAM/CDH5	0.768159	0	0.999034
ALCAM/CNTN1	0.656568	0	0.970577
ALCAM/ENPP2	0.559328	0	0.498304
ALCAM/ICAM3	0.760137	0	0.182834
ALCAM/IL1RL2	0.335551	8	0.0972434
ALCAM/LRRC25	0.620763	0	0.88289
ALCAM/MSR1	0.172624	21	0.696016
ALCAM/NOTCH1	0.108324	29	0.548344
ALCAM/SPINT1	0.0201423	46	0.533301
ALDH1A1/CA2	0.303058	17	0.123389
ALDH1A1/CA3	0.021664	50	0.544157
ALDH1A1/PKLR	0.310825	13	0.886891
ALDH1A1/PTS	0.83808	0	0.986999
ALDH1A1/RBKS	0.904504	0	0.992301
ALDH1A1/SORD	0.555359	0	0.40406
ALPP/LAMP3	0.544489	0	0.66257
ALPP/MSLN	0.762375	0	0.288991
AMBP/ASGR1	0.0124958	54	0.257774
AMBP/CAPG	0.459768	0	0.899053
AMBP/EFEMP1	0.509102	0	0.385476
AMBP/HAVCR1	0.459425	0	0.902843
AMBP/HYOU1	0.26092	16	0.101692
AMBP/RARRES2	0.284805	20	0.705761
AMFR/PSRC1	0.597272	0	0.131579
ANG/CCL18	0.575534	0	0.44262
ANG/F9	0.588716	0	0.242709
ANG/RARRES2	0.670786	0	0.284559
ANGPT1/APP	0.0524338	33	0.541208
ANGPT1/CCN2	0.098375	25	0.169699
ANGPT1/CPXM1	0.455419	0	0.415347
ANGPT1/DKK1	0.278096	12	0.225442
ANGPT1/EGF	0.928105	0	0.607947
ANGPT1/MPIG6B	0.276587	14	0.945889
ANGPT1/PDGFA	0.566939	0	0.0772628
ANGPT1/PDGFB	0.94365	0	0.705018
ANGPT1/PTPN6	0.251857	16	0.601894
ANGPT1/SERPINE1	0.264019	13	0.576114
ANGPTL3/TFPI	0.16807	24	0.161674
ANPEP/CXADR	0.279153	16	0.0509111
ANPEP/DPP4	0.0948278	31	0.96199
ANPEP/NT5E	0.0051341	51	0.0335181
ANXA11/ANXA3	0.047941	51	0.148289
ANXA11/DAPP1	0.0738697	57	0.280692
ANXA11/NT5C3A	0.906091	0	0.427854
ANXA3/ANXA4	0.0749409	41	0.863449
ANXA3/BID	0.0733289	43	0.537117
ANXA3/EDAR	0.487072	0	0.816114
ANXA3/ENO2	0.197115	18	0.791146
ANXA3/HCLS1	0.0520464	43	0.216522
ANXA3/LBR	0.133534	31	0.893756
ANXA3/MSRA	0.0827664	41	0.221193
ANXA3/NSFL1C	0.0410638	57	0.281644
ANXA3/PFKFB2	0.178397	28	0.726713
ANXA3/PRDX5	0.127521	34	0.526025
ANXA3/RWDD1	0.132557	31	0.507859
ANXA3/SERPINB1	0.354175	9	0.445452
ANXA4/CA13	0.0963601	38	0.172929
ANXA4/FADD	0.172555	26	0.20435
ANXA4/HSPB1	0.636777	0	0.132796
ANXA4/LACTB2	0.517666	0	0.462999
ANXA4/TYMP	0.343349	10	0.673844
AOC3/ITGB1	0.515564	0	0.677138
APBB1IP/ELOA	0.885681	0	0.923482
APBB1IP/LSP1	0.94846	0	0.826947
APBB1IP/NADK	0.901568	0	0.898918
APBB1IP/NCF2	0.763181	0	0.757256
APBB1IP/POLR2F	0.916052	0	0.900699
APBB1IP/PXN	0.413566	0	0.244669
APEX1/DPY30	0.611843	0	0.654813
APEX1/ELOA	0.462037	0	0.774283
APEX1/FUS	0.998695	0	0.975845
APEX1/GPKOW	0.764154	0	0.997223
APEX1/HCLS1	0.700576	0	0.202648
APEX1/LSP1	0.482545	0	0.443462
APEX1/METAP2	0.78072	0	0.61761
APEX1/NCF2	0.577274	0	0.824102
APEX1/NMNAT1	0.526219	0	0.1621
APEX1/PSIP1	0.113295	37	0.872516
APEX1/SRP14	0.20981	29	0.296387
APOM/CD300LG	0.282942	13	0.819127
APOM/ERBB3	0.0807921	36	0.980832
APOM/MCAM	0.021707	41	0.0873539
APP/BIN2	0.285772	17	0.108596
APP/CCL28	0.799222	0	0.107134
APP/CCL5	0.0138316	51	0.489048
APP/CD40LG	0.319487	12	0.49966
APP/DAG1	0.0992888	26	0.777347
APP/DKK1	0.322942	10	0.75426
APP/EGF	0.328054	13	0.650632
APP/FKBP1B	0.340344	10	0.698185
APP/HBEGF	0.366922	5	0.17757
APP/LAMA4	0.122024	24	0.934554
APP/NID1	0.46851	0	0.108902
APP/NID2	0.543231	0	0.358459
APP/PDGFA	0.141257	22	0.449177
APP/PDGFB	0.148132	25	0.149276
APP/PPP1R12A	0.316075	12	0.137371
APP/SPARC	0.190831	21	0.630776
APP/TMSB10	0.577278	0	0.949335
APP/VEGFC	0.0756656	33	0.112711
APRT/CD63	0.152769	23	0.905694
APRT/EREG	0.0761943	31	0.282075
APRT/MIF	0.296859	14	0.14621
APRT/NSFL1C	0.684707	0	0.328816
APRT/PSME1	0.0820885	38	0.0200114
ARG1/HAGH	0.108293	32	0.491238
ARG1/HMBS	0.453351	1	0.4
ARG1/PKLR	0.278392	13	0.944821
ARG1/TGM2	0.107895	35	0.373193
ARHGAP1/RAD23B	0.811984	0	0.572867
ARHGAP1/SPARC	0.115687	28	0.535874
ARHGAP25/RNF41	0.884302	0	0.887568
ARHGEF12/AXIN1	0.255519	18	0.328582
ARHGEF12/BANK1	0.732426	0	0.2774
ARHGEF12/CLIP2	0.20977	29	0.596978
ARHGEF12/DECR1	0.589277	0	0.476409
ARHGEF12/IRAK4	0.369742	0	0.625107
ARSA/CD164	1.15621e-20	91	0.247776
ARSA/CREG1	0.0649932	41	0.577591
ARSA/DPP7	0.85085	0	0.539353
ARSA/GLB1	0.243725	25	0.998891
ARSA/GUSB	0.142565	24	0.296625
ARSA/PLA2G15	0.543598	0	0.673999
ARSB/CD164	0.50118	0	0.929753
ARSB/DPP7	0.223341	22	0.345495
ARSB/GLB1	0.844232	0	0.21094
ARSB/SIAE	0.699764	0	0.297161
ART3/GPC1	0.518067	0	0.274508
ART3/RGMA	0.0318326	34	0.732314
ART3/RGMB	0.522212	0	0.6341
ASGR1/DCBLD2	0.0108484	49	0.185436
ASGR1/GGT5	0.1008	36	0.122575
ATG4A/CCT5	0.438853	0	0.43527
ATG4A/CHAC2	0.806919	0	0.904888
ATG4A/NSFL1C	0.471397	0	0.752269
ATG4A/PPME1	0.808074	0	0.98402
ATG4A/TPMT	0.989818	0	0.715012
ATOX1/CIAPIN1	0.678753	0	0.655529
ATOX1/GYS1	0.799069	0	0.483763
ATOX1/MSRA	0.986979	0	0.705785
ATOX1/SNAP29	0.604978	0	0.801845
ATOX1/SPARC	0.90725	0	0.571202
ATOX1/TJAP1	0.591356	0	0.496942
ATOX1/TMSB10	0.510718	0	0.718622
ATP5IF1/CD40	0.957584	0	0.59529
ATP5IF1/CD69	0.513649	0	0.565011
ATP5IF1/DAPP1	0.135287	39	0.238625
ATP5IF1/DECR1	0.556699	0	0.165058
ATP5IF1/DIABLO	0.735422	0	0.601684
ATP5IF1/F2R	0.992066	0	0.926356
ATP5IF1/FIS1	0.197145	36	0.181582
ATP5IF1/FXN	0.477307	0	0.54695
ATP5IF1/FYB1	0.919134	0	0.752045
ATP5IF1/HSPA1A	0.349735	10	0.612662
ATP5IF1/LYN	0.255685	22	0.54192
ATP5IF1/MANF	0.91308	0	0.289155
ATP5IF1/METAP1D	0.330527	13	0.879442
ATP5IF1/MPIG6B	0.978059	0	0.999127
ATP5IF1/PRDX3	0.368398	8	0.977637
ATP5IF1/SKAP2	0.213907	35	0.693416
ATP5IF1/SNAP29	0.130288	47	0.914722
ATXN10/CASP10	0.0649379	71	NA
ATXN10/PMVK	0.515284	0	0.519168
ATXN10/PRTFDC1	0.482842	0	0.810427
ATXN10/SLC27A4	0.476882	0	NA
AXIN1/BACH1	0.263118	21	0.461015
AXIN1/BANK1	0.42703	2	0.621352
AXIN1/CALCOCO1	0.347087	10	0.699466
AXIN1/CDKN1A	0.157448	25	0.836067
AXIN1/CLIP2	0.0525829	45	0.123238
AXIN1/DAPP1	0.00468026	68	0.0345002
AXIN1/DOK2	0.658777	0	0.266202
AXIN1/GOPC	0.343143	10	0.0731911
AXIN1/HEXIM1	0.713356	0	0.544728
AXIN1/IKBKG	0.162642	33	0.832064
AXIN1/INPPL1	0.436797	0	0.216389
AXIN1/IRAK4	0.728149	0	0.783753
AXIN1/ITGB1BP2	0.0253895	41	0.130484
AXIN1/MAP2K6	0.630484	0	0.117978
AXIN1/MAVS	0.0568876	44	0.450332
AXIN1/NFATC1	0.228733	18	0.775736
AXIN1/PLXNA4	0.793071	0	0.954353
AXIN1/SRPK2	0.428787	1	0.0954242
AXL/CD163	0.146116	22	0.553107
AXL/GAS6	0.00720642	51	0.670976
AXL/IL18BP	0.0352132	36	0.478975
AXL/MCAM	0.274809	13	0.945346
AXL/MSR1	0.414518	3	0.151703
AXL/VCAM1	0.445362	1	0.946811
AZU1/CEACAM8	0.452724	0	0.513896
AZU1/MPO	0.695471	0	0.397613
AZU1/NCF2	0.226049	22	0.123924
AZU1/PRTN3	0.161622	33	0.978949
AZU1/RNASE3	0.244581	20	0.776553
B4GALT1/B4GAT1	0.0114711	52	0.633177
B4GALT1/IFNGR1	0.00212322	59	0.173641
B4GALT1/IL10RB	0.33557	11	0.119167
B4GALT1/LRP11	0.0956181	36	0.393898
B4GALT1/SMOC2	0.962167	0	0.47641
B4GALT1/SPON2	0.389919	6	0.699743
BACH1/CD2AP	0.778654	0	0.858054
BACH1/CNST	0.404373	2	0.6777
BACH1/DIABLO	0.696021	0	0.766206
BACH1/EIF4G1	0.859776	0	0.567278
BACH1/FOXO1	0.551435	0	0.130874
BACH1/HEXIM1	0.789146	0	0.892795
BACH1/IKBKG	0.703488	0	0.43301
BACH1/LAT2	0.374303	4	0.540531
BACH1/MITD1	0.345341	11	0.435173
BACH1/NFATC1	0.369719	8	0.161084
BACH1/PDLIM7	0.323802	14	0.840344
BACH1/SNAP23	0.529089	0	0.495785
BACH1/SNX9	0.858774	0	0.404305
BACH1/SRPK2	0.812762	0	0.977893
BACH1/TBC1D5	0.909896	0	0.75302
BAG6/BMP6	0.319861	11	0.972123
BAG6/USP8	0.912589	0	0.345284
BAG6/WASF1	0.580629	0	0.904297
BAIAP2/MME	0.321168	13	0.0360299
BANK1/BCR	0.673295	0	0.688772
BANK1/CALCOCO1	0.741424	0	0.257183
BANK1/FOXO1	0.69093	0	0.713127
BANK1/GOPC	0.263627	20	0.23283
BANK1/HEXIM1	0.69874	0	0.569001
BANK1/IKBKG	0.856366	0	0.978116
BANK1/INPPL1	0.338918	11	0.607781
BANK1/IRAK4	0.497658	0	0.42329
BANK1/LBR	0.302815	18	0.839264
BANK1/NFATC1	0.256316	18	0.532309
BANK1/SH2B3	0.447317	0	0.614428
BANK1/TXLNA	0.631403	0	0.663897
BAX/MAX	0.411675	0	0.232783
BAX/PMVK	0.766793	0	NA
BAX/PRTFDC1	0.911724	0	NA
BCAM/CDH5	0.669642	0	0.250335
BCAM/CLEC14A	0.190908	21	0.889625
BCAM/EPO	0.000710081	60	0.431962
BCAM/ICAM4	0.215616	18	0.12303
BCAM/LGALS4	0.236238	23	0.632653
BCAM/NOTCH1	0.954502	0	0.797869
BCAM/PCDH17	0.952421	0	0.485982
BCAM/SEMA7A	0.307413	10	0.741641
BCAN/CD200	0.362025	8	0.896434
BCAN/DPP6	0.373234	7	0.104887
BCAN/KLK6	0.134069	29	0.74944
BCAN/MOG	0.0997122	31	0.810413
BCAN/NCAN	0.0217617	38	0.0115341
BCAN/NPTXR	0.898625	0	0.523812
BCL2L11/ITGA6	0.227018	21	0.880075
BCL2L11/RAB6A	0.446586	1	0.950254
BCL2L11/VASH1	0.416368	3	0.178145
BCR/CLIP2	0.535168	0	0.92446
BCR/DAPP1	0.124286	45	0.352833
BCR/DCTN1	0.77551	0	0.252354
BCR/DECR1	0.355377	10	0.283106
BCR/FOXO1	0.0699473	32	0.861186
BCR/GOPC	0.778074	0	0.228071
BCR/GRAP2	0.926891	0	0.663965
BCR/ICA1	0.468004	0	0.408458
BCR/ITGB1BP2	0.38201	6	0.950446
BCR/MITD1	0.733307	0	0.0986407
BCR/NFATC1	0.326585	11	0.558333
BCR/PLXNA4	0.699595	0	0.432956
BCR/TXLNA	0.336717	12	0.948525
BCR/VASH1	0.120291	34	0.0301576
BIN2/CIAPIN1	0.0304396	59	0.800644
BIN2/CNST	0.126969	52	0.479431
BIN2/CORO1A	0.253278	21	0.819044
BIN2/EREG	0.794822	0	0.199932
BIN2/FYB1	0.540906	0	0.801171
BIN2/MESD	0.244243	27	0.83692
BIN2/NCK2	0.878166	0	0.694857
BIN2/PDLIM7	0.0436504	56	0.913503
BIN2/PLA2G4A	0.751095	0	0.9015
BIN2/SNAP29	0.469343	0	0.805997
BIN2/STIP1	0.0488029	67	0.308647
BIN2/TBC1D23	0.0106851	70	0.0905006
BIN2/TJAP1	0.341013	12	0.212122
BIN2/TMSB10	0.369965	6	0.494535
BIN2/VTA1	0.202673	38	NA
BIRC2/CD40LG	0.568866	0	0.272142
BLMH/EGFR	0.527072	0	0.946504
BLMH/PEAR1	0.63265	0	0.416706
BLMH/SERPINE1	0.435469	2	0.082596
BLVRB/CA1	0.181452	27	0.473797
BLVRB/CA2	0.621739	0	0.843488
BLVRB/CA3	0.408894	4	0.0254161
BLVRB/HAGH	0.697551	0	0.43974
BLVRB/HBQ1	0.450272	0	0.141851
BLVRB/HMBS	0.871641	0	0.523941
BLVRB/PKLR	0.18772	23	0.32521
BLVRB/PSMD9	0.903906	0	0.342703
BMP6/SPINT2	0.69176	0	0.508216
BPIFB1/GLRX	0.564098	0	0.355867
BSG/CKAP4	0.921067	0	0.592928
BSG/IL12A_IL12B	0.356099	7	0.81044
BSG/LAMP3	0.365873	8	0.993893
BSG/LY9	0.203149	20	0.242423
BSG/PCDH1	0.961902	0	0.694544
BSG/TNFRSF4	0.373829	7	0.629333
BST2/CEACAM1	0.0643687	33	0.00360913
BST2/CXADR	0.504722	0	0.728252
BST2/MME	0.169651	22	0.943598
BTN2A1/BTN3A2	0.272043	20	0.17585
BTN2A1/CSF1	0.833659	0	0.225154
BTN2A1/EPHA1	0.00517041	55	0.437144
BTN2A1/IFNGR1	0.0721813	37	0.699982
BTN2A1/IL10RB	0.150585	29	0.94204
BTN2A1/IL18BP	0.67008	0	0.968166
BTN2A1/LILRB4	0.833211	0	0.687672
BTN2A1/PIK3IP1	0.184757	25	0.450862
BTN2A1/SIGLEC1	0.191773	19	0.320041
BTN2A1/SMOC2	0.859607	0	0.884938
BTN2A1/SPINT2	0.390831	5	0.849469
C1QTNF1/COL18A1	0.664706	0	0.599898
C1QTNF1/COL4A1	0.304865	14	0.0287999
C1QTNF1/VWF	0.235908	20	0.955264
C2/LILRB4	0.942729	0	0.757037
C2/SSC5D	0.156542	24	0.950808
C4BPB/ENTPD5	0.178968	25	0.369917
CA1/CA2	0.217028	24	0.760268
CA1/CA3	0.328634	9	0.579746
CA1/HMBS	0.383831	6	0.105198
CA1/PPCDC	0.356151	7	0.260969
CA1/TGM2	0.871583	0	0.437515
CA13/COMT	0.259596	23	0.147611
CA13/DPP7	0.721147	0	0.257641
CA13/GRAP2	0.769703	0	0.221466
CA13/HARS1	0.00335813	64	0.281552
CA13/HSPB1	0.875297	0	0.635165
CA13/LACTB2	0.182037	27	0.0737543
CA13/PPIB	0.62606	0	0.139913
CA13/QDPR	0.462082	0	0.978338
CA13/SMARCA2	0.260647	21	NA
CA13/STAMBP	0.507867	0	0.188828
CA13/TIA1	0.847663	0	0.489198
CA13/TYMP	0.418192	3	0.788884
CA13/USP8	0.318825	14	0.780078
CA13/VTA1	0.549856	0	0.495151
CA2/CA3	0.176098	25	0.110048
CA2/DNPH1	0.264497	21	0.50243
CA2/HAGH	0.744732	0	0.454343
CA2/HMBS	0.756348	0	0.563372
CA2/NSFL1C	0.0370402	61	0.737148
CA2/PSMG3	0.0721927	44	0.320228
CA2/TGM2	0.388382	6	0.754088
CA2/UBAC1	0.569828	0	0.358451
CA3/HMBS	0.154109	23	0.700399
CA4/FOLR2	0.36093	7	0.191891
CA4/PECAM1	0.134643	30	0.158252
CA4/SELE	0.237436	19	0.141955
CA4/TGFBR2	0.235482	20	0.457447
CA4/TNFSF12	0.365809	7	0.434944
CA5A/GRPEL1	0.902271	0	0.901836
CA5A/GSTA1	0.624033	0	0.287264
CA5A/KRT18	0.0430974	54	0.211926
CA5A/SULT2A1	0.168029	33	0.0662216
CA6/DNER	0.773736	0	0.324458
CA9/CBLIF	0.11931	23	0.781491
CALCOCO1/CASP3	0.741371	0	0.612823
CALCOCO1/CASP8	0.832029	0	0.912351
CALCOCO1/CRACR2A	0.698891	0	0.343638
CALCOCO1/DAB2	0.552644	0	0.0728719
CALCOCO1/DCTN1	0.873313	0	0.755288
CALCOCO1/ERBIN	0.947978	0	0.812868
CALCOCO1/IKBKG	0.660932	0	0.894485
CALCOCO1/INPPL1	0.662528	0	0.244966
CALCOCO1/IRAG2	0.750674	0	0.982144
CALCOCO1/MAP3K5	0.778447	0	0.109079
CALCOCO1/METAP2	0.801216	0	0.492379
CALCOCO1/PDLIM7	0.274281	17	0.990573
CALCOCO1/PFKFB2	0.33749	12	0.572732
CALCOCO1/TBC1D23	0.477788	0	0.451002
CALCOCO1/TBC1D5	0.567602	0	0.416253
CALCOCO1/TJAP1	0.743803	0	0.77989
CALCOCO1/VPS53	0.632737	0	0.612383
CAMKK1/FOXO1	0.941914	0	0.905844
CANT1/DPP7	1.21794e-18	94	0.212526
CANT1/GLRX	0.750995	0	0.39224
CANT1/GSTA1	0.00200754	69	0.0947243
CANT1/HSPB1	0.693931	0	0.632625
CANT1/IL19	0.794833	0	0.739748
CANT1/NUDT5	0.294715	19	0.608561
CANT1/ROR1	0.761226	0	0.334877
CANT1/VSIR	0.650149	0	0.673666
CAPG/S100A12	0.589911	0	0.651053
CARHSP1/HMBS	0.788702	0	0.530921
CARHSP1/TBC1D17	0.269674	20	0.846289
CASP10/ING1	0.907442	0	0.755257
CASP10/PMVK	0.383333	0	0.548732
CASP10/PRTFDC1	0.324994	11	0.454402
CASP10/SLC27A4	0.428579	0	0.606972
CASP2/NFATC1	0.34258	11	0.0665044
CASP2/NUB1	0.15148	35	0.856084
CASP3/CRKL	0.851633	0	0.313784
CASP3/DBNL	0.210155	24	0.372997
CASP3/HPCAL1	0.0992305	38	0.351222
CASP3/IRAK4	0.847232	0	0.901479
CASP3/LYN	0.122479	35	0.479972
CASP3/MESD	0.301662	16	0.775891
CASP3/PDGFA	0.213513	19	0.810437
CASP3/PDGFB	0.383459	6	0.445092
CASP3/PLA2G4A	0.483281	0	0.921259
CASP3/PPIB	0.221815	21	0.486975
CASP3/SERPINB1	0.425553	0	0.61498
CASP3/SERPINB9	0.482957	0	0.793057
CASP3/SERPINE1	0.088966	33	0.727716
CASP3/SNAP23	0.0595408	40	0.822992
CASP3/STAT5B	0.471843	0	0.92491
CASP3/SULT1A1	0.136906	38	0.661461
CASP3/TBCB	0.599846	0	0.158108
CASP3/YES1	0.290194	17	0.676029
CASP8/CIAPIN1	0.159071	46	0.3437
CASP8/DARS1	0.463444	0	0.247151
CASP8/DDX58	0.0806497	49	0.791155
CASP8/INPP1	0.473681	0	0.975389
CASP8/PFKFB2	0.558918	0	0.92136
CASP8/PPP3R1	0.413774	0	0.921409
CASP8/PRDX6	0.320175	15	0.591244
CASP8/PVALB	0.111184	39	0.877958
CASP8/RILP	0.0205577	58	0.604097
CASP8/SEPTIN9	0.135819	38	0.894713
CASP8/SERPINB1	0.293904	18	0.526012
CBLN4/RET	0.828587	0	0.328656
CC2D1A/CD2AP	0.710705	0	0.856295
CC2D1A/CDKN1A	0.446679	0	0.508921
CC2D1A/CRADD	0.137285	43	0.215158
CC2D1A/STAMBP	0.123218	42	0.434901
CC2D1A/STIP1	0.0496562	50	0.34247
CC2D1A/TBCC	0.0601076	64	0.504903
CC2D1A/TMSB10	0.363593	1	0.938079
CC2D1A/WWP2	0.0303703	53	0.348005
CCDC80/CCL27	0.638634	0	0.950041
CCDC80/CHRDL1	0.790711	0	0.782379
CCL11/CCL13	0.0516744	39	0.0263837
CCL11/CCL2	0.287599	14	0.449412
CCL11/CCL7	0.606612	0	0.944241
CCL13/CCL17	0.00733268	44	0.216388
CCL13/CCL2	0.109427	33	0.024988
CCL13/CCL8	0.0686002	37	0.052339
CCL13/CXCL6	0.103706	32	0.117177
CCL14/CCL23	0.0723566	40	0.97012
CCL14/CST3	0.303615	13	0.371782
CCL14/RARRES2	0.296018	16	0.129359
CCL15/CCL23	0.404565	4	0.976862
CCL17/CCL22	0.0399305	35	0.781874
CCL17/CCL5	0.162046	22	0.19872
CCL17/CD69	0.116177	30	0.460007
CCL17/CXCL3	0.109852	30	0.78526
CCL17/F2R	0.012645	40	0.701944
CCL17/GRK5	0.768924	0	0.0315904
CCL17/PDGFB	0.00301743	44	0.867918
CCL17/THPO	0.0714748	31	0.021646
CCL18/RARRES2	0.772692	0	0.802828
CCL18/TFPI	0.642129	0	0.76736
CCL2/CCL7	0.0883086	48	0.0655252
CCL22/PDGFB	0.505212	0	0.0155305
CCL22/TIMP3	0.130192	24	0.396809
CCL25/PRSS27	0.655169	0	0.757883
CCL28/PDGFB	0.501576	0	0.0611713
CCL3/CCL4	0.422603	1	0.910183
CCL5/CCN2	0.276924	17	0.670733
CCL5/CD40LG	0.554604	0	0.426644
CCL5/CXCL3	0.867289	0	0.608256
CCL5/CXCL5	0.312219	11	0.948635
CCL5/DKK1	0.0662247	39	0.108599
CCL5/LAMA4	0.432424	2	0.214819
CCL5/RARRES2	0.545342	0	0.54531
CCL5/SELP	0.338543	10	0.690806
CCL5/SERPINE1	0.21653	19	0.904491
CCL5/TACC3	0.287659	15	0.971549
CCL5/TFPI	0.650589	0	0.679431
CCN1/DNAJB1	0.207308	23	0.985965
CCN2/DKK1	0.559886	0	0.628086
CCN2/EDAR	0.724388	0	0.998704
CCN2/ENO2	0.161922	24	0.5279
CCN2/HBEGF	0.317792	7	0.924822
CCN2/MGLL	0.507637	0	0.669399
CCN2/SERPINB1	0.683579	0	0.579675
CCN2/SPINT2	0.75612	0	0.588313
CCN2/TACC3	0.216767	22	0.91291
CCN2/TPP1	0.0275786	40	0.598157
CCN2/VEGFC	0.0457347	32	0.512056
CCN3/COL6A3	0.810463	0	0.6959
CCN3/FAP	0.922687	0	0.882414
CCN3/PGF	0.174364	28	0.702668
CCN5/IGFBP6	0.724125	0	0.405551
CCT5/CHAC2	0.334541	0	NA
CCT5/DAPP1	0.0879291	59	0.277609
CCT5/DCTN1	0.490154	0	0.96258
CD109/CNTN4	0.0489876	43	0.769618
CD160/CXCL16	0.134517	21	0.311379
CD160/IL15	0.068589	29	0.00912325
CD160/KIR2DL3	0.255737	17	0.24559
CD160/KLRB1	0.809555	0	0.392432
CD160/NCR1	0.471215	0	0.298879
CD163/DSC2	0.297858	12	0.673042
CD163/FOLR2	0.200463	17	0.32725
CD163/ICAM1	0.181648	19	0.329335
CD163/IL18BP	0.17434	21	0.792543
CD163/MARCO	0.347598	8	0.589216
CD163/MSR1	0.17654	19	0.372242
CD163/SIGLEC1	0.144331	25	0.543307
CD164/CD99	0.343067	9	0.396236
CD164/LGMN	0.264074	15	0.550763
CD164/NUDT5	0.181888	32	0.704663
CD164/PARK7	0.769512	0	0.73306
CD164/SIAE	0.141912	32	0.391363
CD1C/CD207	0.244369	16	0.719735
CD200/CLEC4G	0.390373	6	0.564215
CD200/CNTNAP2	0.392878	5	0.360808
CD200R1/CLEC4G	0.0354091	46	0.460526
CD209/CLEC14A	0.125032	32	0.594482
CD209/CLEC4G	0.37971	7	0.0850735
CD209/GP2	0.145806	29	0.453743
CD209/ICAM2	0.0972326	34	0.833276
CD209/ITGAV	0.0311513	43	0.482182
CD209/SELE	0.518217	0	0.215508
CD22/CD79B	0.680666	0	0.425065
CD22/FCER2	0.629747	0	0.897501
CD22/FCRL1	0.398862	4	0.306898
CD22/FOLR2	0.25941	12	0.132287
CD22/SEMA7A	0.125599	23	0.56702
CD22/TCL1A	0.885892	0	0.585453
CD22/TNFRSF13C	0.379351	7	0.406684
CD244/CD84	0.603618	0	0.160553
CD244/CRTAM	0.674744	0	0.453947
CD244/EDAR	0.452504	1	0.594926
CD244/FCRL6	0.760932	0	0.997122
CD244/GP1BA	0.393062	5	0.738619
CD244/TREML2	0.364273	7	0.369876
CD27/CD79B	0.155542	22	0.384074
CD27/DLL1	0.0404822	34	0.465527
CD27/FCRL5	0.576719	0	0.324873
CD27/ICAM3	0.0114828	43	0.280339
CD27/NBL1	0.0104777	48	0.755005
CD27/NECTIN4	0.822592	0	0.278758
CD27/TGFBR2	0.0122671	44	0.382361
CD27/TNFRSF13B	0.543782	0	0.582227
CD27/TNFRSF9	0.0460016	39	0.146163
CD274/EFNA4	0.970803	0	0.94801
CD276/CD58	0.318119	13	0.105357
CD2AP/CD40	0.769713	0	0.491677
CD2AP/EIF4EBP1	0.835729	0	0.246874
CD2AP/PLPBP	0.20594	31	0.533137
CD2AP/SNX9	0.801638	0	0.467295
CD2AP/TRAF2	0.617602	0	0.363332
CD2AP/USP8	0.711293	0	0.329269
CD2AP/VSIR	0.910077	0	0.962481
CD300C/CLEC14A	0.0202134	46	0.12975
CD300C/FOLR2	0.0216134	41	0.437118
CD300C/GOLM2	0.00502032	47	0.652054
CD300C/HAVCR2	0.00337002	58	0.583435
CD300C/LRRC25	0.0341359	43	0.0823009
CD300C/MANSC1	0.268755	14	0.465525
CD300C/NBL1	0.0322103	40	0.813644
CD300E/CD300LF	0.357048	9	0.762064
CD300E/CD59	0.822198	0	0.142113
CD300E/CLEC6A	0.573204	0	0.387192
CD300E/CXCL10	0.515841	0	0.205987
CD300E/EFNA4	0.576955	0	0.878484
CD300E/LILRA5	0.757556	0	0.20039
CD300E/TNFRSF1B	0.0641938	33	0.385608
CD300LG/CD93	0.0885128	33	0.705651
CD300LG/CLEC14A	0.373671	7	0.812626
CD300LG/DSG2	0.0834835	36	0.552571
CD300LG/TNFRSF1A	0.396381	5	0.292934
CD300LG/TNFRSF1B	0.179316	24	0.898115
CD302/CD99	0.124871	30	0.754826
CD302/IL12A_IL12B	0.962165	0	0.55375
CD34/ITGAV	0.206386	28	0.391297
CD38/IL12A_IL12B	0.712308	0	0.546718
CD38/RELT	0.237584	24	0.211759
CD4/LILRB4	0.747048	0	0.760085
CD40/CD40LG	0.785957	0	0.113109
CD40/CRELD2	0.294821	10	0.877211
CD40/F11R	0.220115	24	0.231196
CD40/FIS1	0.546976	0	0.365356
CD40/GLOD4	0.373988	7	0.867399
CD40/IGSF8	0.800694	0	0.699955
CD40/ITGB5	0.23566	20	0.239953
CD40/TIMP3	0.11579	28	0.813646
CD40/TNFRSF14	0.726983	0	0.510327
CD40/VSIR	0.429371	2	0.220128
CD40LG/DAB2	0.624786	0	0.727967
CD40LG/EDAR	0.26124	12	0.793744
CD40LG/EGF	0.818434	0	0.399699
CD40LG/EREG	0.487663	0	0.396719
CD40LG/FIS1	0.88998	0	0.152299
CD40LG/GP6	0.680348	0	0.602371
CD40LG/LAT	0.875254	0	0.540514
CD40LG/LYN	0.800836	0	0.756768
CD40LG/MPIG6B	0.653224	0	0.712612
CD40LG/SERPINE1	0.879892	0	0.316133
CD40LG/TNFSF14	0.654981	0	0.864077
CD40LG/TRAF2	0.69673	0	0.575292
CD46/NECTIN2	0.689271	0	0.70018
CD46/NID1	0.215798	18	0.310824
CD46/SELP	0.304431	12	0.671477
CD46/SIAE	0.244469	18	0.0647982
CD46/THBD	0.844821	0	0.642934
CD46/TIMP1	0.795612	0	0.851533
CD46/TNFRSF14	0.529046	0	0.624919
CD48/CRTAM	0.71295	0	0.297405
CD48/FCRL6	0.273534	18	0.547009
CD48/ITGB7	0.191837	21	0.865136
CD48/SLAMF7	0.0330189	43	0.828374
CD5/CD6	0.640301	0	0.919894
CD5/IL16	0.551801	0	0.961345
CD5/TNFRSF9	0.272303	15	0.972645
CD55/CDH1	0.00455427	56	0.676955
CD55/CHI3L1	0.245334	19	0.10196
CD55/ITGB1	0.680925	0	0.618147
CD55/PTGDS	0.0496894	43	0.0831745
CD58/ERBB3	0.746257	0	0.659711
CD58/IFNGR1	0.128603	28	0.441593
CD58/IL10RB	0.261495	19	0.63525
CD58/LTBR	0.506883	0	0.839882
CD58/MCAM	0.368604	7	0.253871
CD58/MEGF10	0.26661	14	0.445609
CD58/ROR1	0.462824	0	0.824977
CD58/SIRPB1	0.860699	0	0.892604
CD58/TYRO3	0.877292	0	0.433726
CD59/CST6	0.812889	0	0.928416
CD59/PI3	0.876434	0	0.28415
CD59/SCARB2	0.182227	28	0.662591
CD6/EZR	0.703725	0	0.431474
CD63/CLEC1B	0.584065	0	0.347054
CD63/EDAR	0.635224	0	0.53133
CD63/GLB1	0.343337	10	0.696511
CD69/CDKN2D	0.404604	4	0.262842
CD69/CEP43	0.598661	0	0.324586
CD69/CHMP1A	0.263993	22	0.646031
CD69/CLEC1B	0.012714	40	0.508561
CD69/CNST	0.162119	33	0.678423
CD69/CRKL	0.285135	18	0.820949
CD69/DIABLO	0.683495	0	0.685972
CD69/DNAJA2	0.531326	0	0.857302
CD69/DOK2	0.194541	28	0.468657
CD69/EDAR	0.302182	9	0.991722
CD69/F11R	0.466719	0	0.859322
CD69/F2R	0.483345	0	0.34225
CD69/MPIG6B	0.178255	24	0.182498
CD69/NFATC1	0.610375	0	0.659195
CD69/PLXNA4	0.845813	0	0.212174
CD69/PLXNB3	0.206063	25	0.022325
CD69/PPP1R2	0.0770665	34	0.228841
CD69/PTPN6	0.489962	0	0.935283
CD69/RHOC	0.0943831	43	0.163402
CD69/SCARF1	0.365998	8	0.743186
CD69/SNAP23	0.821911	0	0.199158
CD69/SNAP29	0.265035	16	0.843524
CD69/TIA1	0.445228	0	0.301124
CD69/TXNDC5	0.955956	0	0.559599
CD74/DLL1	0.372942	7	0.902341
CD74/IL18BP	0.678226	0	0.349386
CD74/JAM2	0.90123	0	0.612464
CD74/LILRB4	0.604404	0	0.606427
CD74/NPDC1	0.963931	0	0.740927
CD74/TIMD4	0.948183	0	0.104118
CD74/TNFRSF21	0.816267	0	0.859341
CD79B/CKAP4	0.0270912	37	0.454443
CD79B/FCRL1	0.555263	0	0.617796
CD79B/FCRL2	0.627622	0	0.220508
CD79B/ICAM3	0.246372	14	0.0711048
CD79B/TNFRSF13B	0.793385	0	0.817963
CD79B/TNFRSF4	0.633435	0	0.0136002
CD83/HAVCR2	0.154461	24	0.12424
CD83/IL12A_IL12B	0.368585	6	0.960176
CD83/LAMP3	0.520221	0	0.88017
CD83/TNFRSF4	0.287551	11	0.920148
CD83/TREM2	0.534852	0	0.406252
CD84/CDKN1A	0.491935	0	0.558537
CD84/DAG1	0.274969	16	0.823041
CD84/DKK1	0.114468	23	0.0549821
CD84/F2R	0.521312	0	0.906056
CD84/GP1BA	0.679109	0	0.744152
CD84/GP6	0.504362	0	0.826684
CD84/ITGA6	0.532056	0	0.800101
CD84/SDC4	0.574273	0	0.0757227
CD84/SEMA4D	0.681102	0	0.784175
CD84/SORT1	0.242415	14	0.0278457
CD84/TREML2	0.42549	2	0.790901
CD84/VASH1	0.71416	0	0.742852
CD93/CLEC14A	0.0808163	42	0.144316
CD93/TNFRSF4	0.0349954	52	0.281817
CD99/CD99L2	0.145916	27	0.218455
CD99/KITLG	0.00215677	47	0.840917
CD99/MMP3	0.461779	0	0.743882
CD99/PIK3IP1	0.385615	6	0.778624
CD99/RELT	0.283764	16	0.057662
CD99L2/CPM	0.278046	14	0.890134
CD99L2/PCSK9	0.0642635	40	0.53071
CD99L2/RARRES2	0.313022	15	0.118821
CDC27/CEP85	0.308014	16	0.477377
CDC37/MSRA	0.42681	0	0.142418
CDC37/PLA2G4A	0.776042	0	0.389922
CDC37/PPP1R12A	0.465705	0	0.2
CDC37/SNAP29	0.276232	19	0.913386
CDC37/SNX9	0.391803	5	0.558539
CDCP1/IL18BP	0.035994	46	0.990445
CDCP1/MSR1	0.457861	0	0.872457
CDH1/CDH17	0.557494	0	0.654181
CDH1/CST3	0.00273157	61	0.868422
CDH1/HSPG2	0.00783059	54	0.971977
CDH1/NPDC1	0.0621273	41	0.84383
CDH1/VASN	0.00249896	63	0.971502
CDH17/DSG2	0.158134	22	0.269651
CDH17/GALNT3	0.339062	9	0.316405
CDH17/ITGB7	0.750067	0	0.0932778
CDH17/PECAM1	0.171021	22	0.832719
CDH17/PTPRM	0.0371248	40	0.809334
CDH17/SPINT1	0.108878	28	0.47108
CDH2/CDHR2	0.00345061	47	0.589251
CDH2/SSC4D	0.250881	17	0.433131
CDH3/NECTIN4	0.610756	0	0.736001
CDH3/TNFRSF21	0.470109	0	0.684879
CDH5/ENG	0.571304	0	0.238728
CDH5/JAM2	0.321675	12	0.941175
CDH5/LGALS4	0.802177	0	0.672925
CDH5/NOTCH1	0.306	14	0.496478
CDH5/PCDH17	0.0953634	35	0.728088
CDH5/PEAR1	0.930208	0	0.314589
CDH5/PTPRM	0.822891	0	0.79997
CDH5/TEK	0.544318	0	0.230847
CDH6/NTRK2	0.153811	32	0.258735
CDHR2/MME	0.507614	0	0.341311
CDHR2/OXT	0.0481082	35	0.327913
CDHR2/SSC4D	0.220343	20	0.682424
CDKN1A/CDKN2D	0.172484	24	0.781063
CDKN1A/DAB2	0.916263	0	0.654836
CDKN1A/DNAJB1	0.927532	0	0.517938
CDKN1A/ENO2	0.800683	0	0.501388
CDKN1A/FOXO1	0.41171	4	0.753187
CDKN1A/FXN	0.565062	0	0.415609
CDKN1A/HBEGF	0.104401	32	0.453918
CDKN1A/NCK2	0.607933	0	0.159835
CDKN1A/PLA2G4A	0.500325	0	0.0947873
CDKN1A/TACC3	0.243032	14	0.385129
CDKN1A/TBC1D23	0.125675	28	0.332416
CDKN1A/TBL1X	0.423416	3	0.826059
CDKN1A/TMSB10	0.540633	0	0.887594
CDKN1A/TXLNA	0.113305	29	0.237703
CDKN1A/YES1	0.470642	0	0.670734
CDKN2D/CHMP1A	0.368888	8	0.811848
CDKN2D/CNPY4	0.13656	26	0.138103
CDKN2D/CRADD	0.158916	26	0.735092
CDKN2D/DAPP1	0.818181	0	0.441613
CDKN2D/FOXO1	0.432452	2	0.252222
CDKN2D/HPCAL1	0.0582609	35	0.63967
CDKN2D/ITGB1BP2	0.886036	0	0.411408
CDKN2D/KIFBP	0.360752	8	0.618379
CDKN2D/MANF	0.737049	0	0.201282
CDKN2D/PMVK	0.237642	17	0.0485106
CDKN2D/SIRT2	0.0610228	33	0.658967
CDKN2D/TACC3	0.349538	8	0.452822
CDKN2D/TBC1D23	0.264112	21	0.79807
CDKN2D/TBL1X	0.31619	10	0.897903
CDON/SCARA5	0.991676	0	0.797225
CDSN/KLK8	0.920208	0	0.894527
CDSN/LY6D	0.963941	0	0.510175
CDSN/NECTIN4	0.684192	0	0.188367
CDSN/WFDC12	0.56776	0	0.903902
CEACAM1/GGT1	0.139633	28	0.400946
CEACAM5/SFTPA2	0.013031	49	0.796471
CEACAM8/MMP9	0.571606	0	0.992185
CEACAM8/PGLYRP1	0.238895	15	0.683072
CEACAM8/RNASE3	0.73026	0	0.877775
CEACAM8/VNN2	0.865459	0	0.190749
CEBPB/NADK	0.948553	0	0.832108
CEBPB/NCF2	0.732215	0	0.471818
CEBPB/PXN	0.347115	10	0.417178
CELA3A/CPA1	0.209925	18	0.483332
CELA3A/CPB1	0.204947	18	0.723089
CELA3A/CTRB1	0.55312	0	0.783198
CELA3A/CTRC	0.0865217	32	0.527909
CELA3A/KIRREL2	0.0453529	35	0.569483
CELA3A/PLA2G1B	0.378434	6	0.91567
CEP20/LBR	0.872584	0	0.367946
CEP20/MED18	0.317776	14	0.173231
CEP20/PRKRA	0.111135	47	0.814928
CEP43/FKBP1B	0.606824	0	0.382433
CEP43/MPHOSPH8	0.145776	35	0.606238
CEP43/PLXNB3	0.344269	11	0.711907
CEP43/TIA1	0.541536	0	0.48146
CEP43/USP8	0.794904	0	0.700886
CEP43/WASF1	0.397945	1	0.619031
CEP85/MZT1	0.229372	23	0.787751
CEP85/RNF41	0.38816	6	0.869177
CEP85/ZBTB16	0.68644	0	0.101669
CERT/FHIT	0.440983	0	0.357598
CERT/MAX	0.16217	31	0.406952
CERT/PRTFDC1	0.333608	12	0.450058
CETN2/PRTFDC1	0.729642	0	0.955664
CETN2/TDRKH	0.753868	0	0.196719
CGREF1/FAM3C	0.102416	34	0.524067
CHAC2/GMPR	0.424494	0	0.419014
CHAC2/INPP1	0.51528	0	0.689171
CHAC2/RABGAP1L	0.609386	0	0.546629
CHAC2/TBC1D17	0.69443	0	0.301058
CHAC2/TPMT	0.850483	0	0.994149
CHGB/MOG	0.0439668	44	0.643133
CHGB/NPDC1	0.128188	31	0.852194
CHGB/PTPRN2	0.0628761	41	0.699442
CHGB/RTBDN	0.128789	35	0.879046
CHGB/SCG2	0.145163	34	0.0149584
CHI3L1/HSPG2	0.144098	28	0.487697
CHI3L1/PRSS8	0.538817	0	0.278792
CHMP1A/CRADD	0.608495	0	0.205036
CHMP1A/DCTN1	0.587169	0	0.24785
CHMP1A/EIF4B	0.689846	0	0.848628
CHMP1A/EREG	0.635037	0	0.894851
CHMP1A/HPCAL1	0.291695	18	0.228724
CHMP1A/MITD1	0.247122	28	0.903546
CHMP1A/PLA2G4A	0.577145	0	0.517997
CHMP1A/PTPN6	0.443065	0	0.999752
CHMP1A/RHOC	0.330666	13	0.809866
CHMP1A/SNAP23	0.686079	0	0.74402
CHMP1A/SNAP29	0.850741	0	0.985058
CHMP1A/STAMBP	0.78182	0	0.610526
CHMP1A/STK11	0.752841	0	0.7932
CHMP1A/SUGT1	0.849001	0	0.966017
CHMP1A/TBCB	0.369349	8	0.50259
CHMP1A/USP8	0.906547	0	0.547099
CHMP1A/VASH1	0.261917	18	0.604851
CHRDL1/SMOC2	0.211229	22	0.757355
CIAPIN1/MSRA	0.721069	0	0.388863
CIAPIN1/PARK7	0.865625	0	0.914293
CIAPIN1/PLA2G4A	0.198071	33	0.758312
CIAPIN1/PLPBP	0.15286	43	0.387183
CIAPIN1/SNAP29	0.144668	34	0.705338
CIAPIN1/SNX9	0.368096	8	0.991638
CIAPIN1/SPARC	0.809746	0	0.917664
CIAPIN1/TYMP	0.287526	18	0.578097
CIAPIN1/VEGFC	0.924916	0	0.924227
CKAP4/IL4R	0.333268	11	0.364593
CKAP4/LAMP3	0.314837	12	0.917902
CKAP4/LTBR	0.236167	17	0.314867
CKAP4/PGF	0.171671	28	0.0613196
CKAP4/TNFRSF4	0.196586	23	0.0569056
CLC/RNASE3	0.889897	0	0.676268
CLC/S100A11	0.189904	20	0.0582626
CLEC14A/EPHB4	0.135987	29	0.592592
CLEC14A/PIK3IP1	0.387459	6	0.119368
CLEC14A/PTPRS	0.00954813	57	0.276424
CLEC14A/TNFRSF21	0.178987	23	0.18038
CLEC1A/CLEC7A	0.359331	9	0.662087
CLEC1A/GPR37	0.325969	11	0.289135
CLEC1A/TNFRSF1A	0.554625	0	0.749782
CLEC1B/DAB2	0.245364	21	0.678633
CLEC1B/DIABLO	0.0409615	47	0.670857
CLEC1B/DKK1	0.245162	23	0.842107
CLEC1B/EGF	0.62913	0	0.470834
CLEC1B/F11R	0.0831158	34	0.426602
CLEC1B/GP1BA	0.115073	32	0.0351913
CLEC1B/HBEGF	0.0706536	33	0.932017
CLEC1B/HEXIM1	0.503461	0	0.654358
CLEC1B/ITGB5	0.0878781	36	0.184778
CLEC1B/LBR	0.54429	0	0.440018
CLEC1B/LGALS8	0.135944	25	0.840036
CLEC1B/MGLL	0.0235201	40	0.823382
CLEC1B/MPIG6B	0.0081374	52	0.810514
CLEC1B/NSFL1C	0.326819	11	0.0182429
CLEC1B/PLXNA4	0.294213	12	0.113719
CLEC1B/PPP1R2	0.0121879	42	0.836759
CLEC1B/RWDD1	0.138782	26	0.0627338
CLEC1B/SNAP29	0.0401351	36	0.707343
CLEC1B/SORT1	0.233634	19	0.637871
CLEC1B/TXNDC5	0.115541	27	0.413966
CLEC1B/VSIR	0.558755	0	0.42535
CLEC1B/VTA1	0.172961	25	0.0599083
CLEC1B/YES1	0.0657467	39	0.811819
CLEC4D/CLEC6A	0.892749	0	0.325041
CLEC4D/HGF	0.0981028	35	0.0500681
CLEC4D/LCN2	0.678523	0	0.109026
CLEC4D/MANSC1	0.913363	0	0.629545
CLEC4D/MMP9	0.516152	0	0.3369
CLEC4D/OSM	0.556296	0	0.351032
CLEC4D/PGLYRP1	0.799316	0	0.297718
CLEC4D/RETN	0.958549	0	0.404433
CLEC4D/TGFA	0.425108	2	0.0556928
CLEC4G/KDR	0.0448496	42	0.248426
CLEC4G/KEL	0.0216612	42	0.466745
CLEC4G/LGALS4	0.940625	0	0.588807
CLEC4G/MERTK	0.186895	24	0.183478
CLEC4G/NELL2	0.112488	27	0.802556
CLEC4G/SEMA3F	0.054105	38	0.324744
CLIP2/DAB2	0.722026	0	0.760338
CLIP2/DAPP1	0.619404	0	0.994137
CLIP2/DECR1	0.179452	30	0.754315
CLIP2/DNAJA2	0.399657	3	0.462902
CLIP2/LAT2	0.528969	0	0.0519702
CLIP2/NT5C3A	0.0299574	60	0.887135
CLIP2/PDLIM7	0.0319372	39	0.817758
CLIP2/PLXNA4	0.782374	0	0.529902
CLIP2/PPP1R9B	0.275057	18	0.771198
CLMP/GFRA1	0.0361788	41	0.918415
CLMP/PIK3IP1	0.748163	0	0.327398
CLMP/TGFBR2	0.796221	0	0.811781
CLMP/TNFRSF19	0.570624	0	0.607574
CLPP/DECR1	0.573659	0	0.792512
CLPP/SCAMP3	0.873639	0	0.881682
CLPS/CTRB1	0.967817	0	0.939706
CLPS/PLA2G1B	0.951494	0	0.671097
CLPS/PRSS2	0.974881	0	0.502061
CLSTN2/IGFBP7	0.372052	8	0.391145
CLSTN2/MATN2	0.212021	24	0.848028
CLSTN2/SPON1	0.755879	0	0.135137
CLSTN2/THBS2	0.405269	4	0.981262
CNDP1/EGFR	0.873893	0	0.815035
CNDP1/F9	0.54485	0	0.499247
CNPY4/ERBIN	0.176991	28	0.619609
CNPY4/INPP1	0.20292	33	0.283675
CNPY4/KIFBP	0.172852	23	0.0284765
CNPY4/MANF	0.577442	0	0.157181
CNPY4/MESD	0.10539	36	0.347892
CNPY4/MPI	0.542039	0	0.340034
CNPY4/SIRT2	0.39479	5	0.0426052
CNPY4/STAT5B	0.0407041	52	0.128026
CNPY4/TBC1D23	0.711127	0	0.369355
CNST/DOK2	0.101358	46	0.940348
CNST/ITGB1BP2	0.443543	0	0.0739473
CNST/LAT2	0.497467	0	0.168428
CNST/PRKAR1A	0.600198	0	0.862295
CNTN1/EGFR	0.925527	0	0.575142
CNTN2/NELL2	0.636414	0	0.255586
CNTN3/FETUB	0.606876	0	0.458282
CNTN3/NCS1	0.00250866	48	0.723126
CNTN5/ROBO2	0.718356	0	0.55859
CNTNAP2/DPP10	0.613964	0	0.581488
CNTNAP2/DPP6	0.36958	5	0.387546
COL18A1/RARRES2	0.75679	0	0.763673
COL18A1/RETN	0.576873	0	0.524628
COL1A1/OMD	0.953152	0	0.646952
COL1A1/SOST	0.129462	22	0.555757
COL6A3/COLEC12	0.803202	0	0.899103
COL6A3/CST3	0.916063	0	0.717003
COL6A3/HSPG2	0.442477	0	0.611971
COL6A3/NBL1	0.451029	0	0.787724
COL6A3/OGN	0.963972	0	0.341459
COL6A3/SMOC2	0.747694	0	0.372017
COL6A3/SPON2	0.619841	0	0.438336
COL6A3/TAFA5	0.359962	9	0.502202
COLEC12/LAIR1	0.523303	0	0.399713
COLEC12/LTBR	0.767092	0	0.250482
COLEC12/NBL1	0.765979	0	0.745429
COLEC12/OGN	0.908172	0	0.353664
COLEC12/TAFA5	0.173597	28	0.801979
COLEC12/TGFBR2	0.650512	0	0.0528877
COLEC12/TNFRSF1A	0.739823	0	0.127139
COMP/DPP4	0.649531	0	0.476133
COMP/ICAM1	0.190549	27	0.765497
COMP/ITGAV	0.696558	0	0.912458
COMP/MYOC	0.263287	17	0.252294
COMP/TGFBI	0.685158	0	0.692896
COMP/THBS4	0.461674	0	0.669506
COMT/HNRNPK	0.39283	0	0.456777
COMT/ITGB1BP2	0.606736	0	0.84147
COMT/RHOC	0.848551	0	0.414843
CORO1A/SNX9	0.616616	0	0.824237
CORO1A/TBC1D5	0.350308	5	0.610161
COX5B/FXN	0.319565	14	0.836722
COX5B/GFER	0.840413	0	0.930326
COX5B/METAP1D	0.844704	0	0.64266
CPA1/CPB1	0.886663	0	0.718147
CPA1/CTRB1	0.153921	24	0.16869
CPA1/CTRC	0.417799	3	0.559739
CPA1/PLA2G1B	0.22572	15	0.279725
CPA1/PRSS2	0.123812	28	0.437459
CPA2/ITGB7	0.49192	0	0.819668
CPB1/CTRB1	0.466378	0	0.152915
CPB1/CTRC	0.202009	18	0.259037
CPB1/KIRREL2	0.0284742	35	0.699099
CPB1/PRSS2	0.366881	8	0.137161
CPB1/REG1A	0.338182	10	0.729223
CPB1/REG1B	0.160466	25	0.916212
CPM/ENPP7	0.0775264	39	0.930951
CPM/LAMP2	0.00109933	51	0.622795
CPM/PCSK9	0.00250482	49	0.337277
CPPED1/PPCDC	0.962942	0	0.620941
CPXM1/DKK1	0.398156	4	0.27806
CPXM1/HBEGF	0.262846	11	0.584698
CPXM1/LGMN	0.361957	6	0.8939
CPXM1/MDK	0.816123	0	0.11662
CPXM1/SPARC	0.0927544	31	0.133541
CPXM1/VEGFC	0.638123	0	0.344519
CR2/MYOC	0.951204	0	0.76287
CR2/TNFRSF13B	0.475884	0	0.629173
CRACR2A/DNMBP	0.146981	29	0.709326
CRACR2A/IRAG2	0.461075	0	0.281843
CRACR2A/LBR	0.768115	0	0.488702
CRACR2A/MAP3K5	0.76904	0	0.15768
CRACR2A/MAVS	0.774836	0	0.382106
CRACR2A/MZT1	0.772191	0	0.667408
CRACR2A/RNF41	0.906182	0	0.901167
CRACR2A/TBC1D5	0.386561	5	0.858549
CRADD/DARS1	0.884743	0	0.457622
CRADD/EDAR	0.798511	0	0.574381
CRADD/EREG	0.649643	0	0.450746
CRADD/FADD	0.602767	0	0.415125
CRADD/FKBP4	0.825092	0	0.648531
CRADD/HSPA1A	0.481322	0	0.0815996
CRADD/MAP4K5	0.833631	0	0.254353
CRADD/NT5C3A	0.406999	4	0.232268
CRADD/PMVK	0.694113	0	0.512324
CRADD/SIRT2	0.901956	0	0.342488
CRADD/STAMBP	0.954281	0	0.440128
CRADD/TBCB	0.424405	2	0.082929
CRADD/TBCC	0.342953	11	0.236529
CREG1/CTSZ	0.00121583	69	0.46199
CREG1/DPP7	0.139719	35	0.0220724
CREG1/GUSB	0.187059	19	0.915469
CREG1/NAAA	0.544866	0	0.12932
CREG1/PLA2G15	0.00277117	59	0.625653
CREG1/SMPDL3A	0.00457494	55	0.295403
CRELD2/ERP44	0.800602	0	0.692648
CRELD2/F2R	0.00517555	41	0.0524518
CRELD2/HYOU1	0.430861	2	0.827698
CRELD2/NUCB2	0.00830653	39	0.31049
CRELD2/SUMF2	0.20573	20	0.760752
CRELD2/TNFSF13B	0.362654	7	0.736374
CRELD2/TXNDC5	0.770897	0	0.148819
CRHBP/TREM2	0.504734	0	0.668067
CRIM1/NRP2	0.878447	0	0.618958
CRIP2/SNCG	0.749409	0	0.754277
CRKL/DBNL	0.650532	0	0.269847
CRKL/DOK2	0.225545	21	0.823528
CRKL/EGF	0.583471	0	0.907944
CRKL/FIS1	0.676275	0	0.446932
CRKL/GRAP2	0.553119	0	0.484124
CRKL/IRAK4	0.809826	0	0.469193
CRKL/MANF	0.633702	0	0.393035
CRKL/MGLL	0.323266	14	0.228449
CRKL/PLA2G4A	0.23369	22	0.945459
CRKL/SERPINB1	0.551411	0	0.29645
CRKL/YES1	0.314262	16	0.157796
CRTAM/FCRL6	0.502595	0	0.761972
CRTAM/GZMA	0.408517	4	0.946971
CRTAM/ICAM3	0.840009	0	0.89439
CRTAM/KLRD1	0.22699	19	0.404639
CRTAM/LY9	0.0675725	41	0.736434
CRTAM/PDCD1	0.586079	0	0.151559
CRTAM/TNFRSF9	0.731875	0	0.936711
CRTAM/VCAM1	0.424258	3	0.928035
CSF1/CXCL10	0.518304	0	0.016286
CSF1/IFNGR1	0.0403288	46	0.175058
CSF1/IL10RB	0.532841	0	0.49217
CSF1/IL6	0.312863	15	0.401315
CSF1/LBP	0.0863448	46	0.611668
CSF1/LTBR	0.55823	0	0.721689
CSF1/SEMA3F	0.562866	0	0.517131
CSF1/SIGLEC1	0.137164	22	0.506348
CST3/CTSZ	0.0525817	37	0.937531
CST3/DEFA1_DEFA1B	0.627511	0	0.630295
CST3/EFEMP1	0.296959	13	0.656524
CST3/IGFBP6	0.0157255	59	0.0442241
CST3/IL18BP	0.0794216	30	0.881987
CST3/RARRES2	0.0789092	45	0.427965
CST3/RELT	0.415899	1	0.150207
CST3/RETN	0.894662	0	0.559793
CST3/TAFA5	0.162751	33	0.424859
CST3/TFF3	0.125718	42	0.579681
CST3/TIMP1	0.144204	26	0.377841
CST6/FABP9	0.609044	0	0.82015
CST6/GAL	0.778357	0	0.0985859
CST6/NECTIN4	0.74031	0	0.741415
CST7/LGMN	0.4626	0	0.437217
CTF1/ITGB1BP2	0.289843	12	0.968516
CTRB1/KIRREL2	0.363329	7	0.248363
CTRB1/PLA2G1B	0.257015	17	0.739778
CTRB1/PRSS2	0.991013	0	0.835584
CTRC/KIRREL2	0.622154	0	0.250739
CTRC/PLA2G1B	0.994461	0	0.737119
CTSC/PLA2G15	0.438466	0	0.559663
CTSD/PRCP	0.439908	1	0.100748
CTSF/CTSV	0.0496077	35	0.154933
CTSF/NAAA	1.96113e-13	86	0.307278
CTSF/SMPD1	0.428092	1	0.89696
CTSF/SMPDL3A	3.4333e-15	87	0.163352
CTSO/IGF2R	0.75983	0	0.491086
CTSZ/HSPG2	0.000576003	60	0.484986
CTSZ/IDUA	0.8571	0	0.70956
CTSZ/NAAA	0.0144918	48	0.544342
CTSZ/SMPD1	0.411218	4	0.707382
CTSZ/SMPDL3A	0.643627	0	0.374762
CX3CL1/DSG2	0.755874	0	0.866906
CX3CL1/EPHB6	0.317804	11	0.0115213
CX3CL1/LAYN	0.886281	0	0.328707
CX3CL1/PODXL2	0.956567	0	0.605584
CX3CL1/RGMB	0.919786	0	0.531377
CXADR/GGT1	0.469017	0	0.579662
CXADR/MME	0.582421	0	0.108493
CXCL1/CXCL3	0.091564	39	0.759975
CXCL1/CXCL5	0.116041	32	0.267054
CXCL10/CXCL11	0.328047	12	0.451466
CXCL10/CXCL9	0.90992	0	0.298272
CXCL10/WARS	0.738448	0	0.993752
CXCL11/CXCL13	0.776603	0	0.920697
CXCL11/DKK1	0.674112	0	0.985641
CXCL11/ITGB1BP2	0.53833	0	0.570293
CXCL11/SDC4	0.393105	5	0.937686
CXCL11/VTA1	0.718664	0	0.949143
CXCL12/TIMP3	0.0746287	33	0.699896
CXCL16/NOTCH1	0.0437726	33	0.141207
CXCL17/LAMP3	0.378821	6	0.855404
CXCL17/SFTPA2	0.845667	0	0.300023
CXCL3/CXCL5	0.474494	0	0.557478
CXCL3/MGLL	0.542407	0	0.736709
CXCL3/PTPN6	0.745138	0	0.429075
CXCL5/CXCL6	0.540018	0	0.542958
CXCL5/CXCL8	0.301777	14	0.187131
CXCL5/EDAR	0.571705	0	0.370355
CXCL5/MESD	0.298887	11	0.130635
CXCL5/PLXNA4	0.482471	0	0.598216
CXCL5/PPIB	0.619708	0	0.489584
CXCL5/SDC4	0.283474	12	0.673456
CXCL5/SERPINE1	0.53814	0	0.102711
CXCL5/SPARC	0.365891	7	0.29067
CXCL6/CXCL8	0.321058	14	0.910743
CXCL6/DFFA	0.716761	0	0.841523
CXCL6/LAT	0.906803	0	0.488771
CXCL9/TNFRSF9	0.525531	0	0.883845
DAB2/DAPP1	0.512211	0	0.939554
DAB2/ERBIN	0.875284	0	0.672461
DAB2/FKBP1B	0.718089	0	0.56253
DAB2/FKBP5	0.647618	0	0.529764
DAB2/GRAP2	0.555849	0	0.341562
DAB2/LYN	0.441133	1	0.310945
DAB2/MAX	0.638691	0	0.731345
DAB2/NCK2	0.681723	0	0.982002
DAB2/TBL1X	0.87372	0	0.762279
DAB2/VASH1	0.22493	19	0.501017
DAB2/ZBTB16	0.38217	6	0.0995552
DAG1/DBI	0.147171	33	0.875741
DAG1/DBNL	0.31042	16	0.911232
DAG1/DKK1	0.16857	19	0.932965
DAG1/F2R	0.396435	4	0.53222
DAG1/GP6	0.211088	22	0.350187
DAG1/HBEGF	0.12948	21	0.953438
DAG1/MGLL	0.249198	20	0.567018
DAG1/PDGFA	0.232873	15	0.767049
DAG1/PDGFB	0.130936	21	0.804209
DAG1/PLA2G4A	0.535186	0	0.8833
DAG1/SCARF1	0.36127	8	0.442855
DAPP1/DBNL	0.428651	0	0.751506
DAPP1/FOXO1	0.0999073	36	0.860093
DAPP1/GOPC	0.852971	0	0.756509
DAPP1/GRAP2	0.799187	0	0.74925
DAPP1/HPCAL1	0.241061	23	0.0802992
DAPP1/IRAK4	0.184545	28	0.0878898
DAPP1/ITGB1BP2	0.257893	14	0.268486
DAPP1/MANF	0.582789	0	0.302396
DAPP1/MGLL	0.540535	0	0.20412
DAPP1/MGMT	0.553348	0	0.869857
DAPP1/MITD1	0.54293	0	0.234117
DAPP1/MPIG6B	0.253951	26	0.181268
DAPP1/NCK2	0.227529	29	0.344366
DAPP1/PDLIM7	0.150523	35	0.114105
DAPP1/PMVK	0.159029	32	0.383521
DAPP1/PTPN6	0.136892	40	0.328826
DAPP1/SAMD9L	0.0257325	68	0.142154
DAPP1/SDC4	0.0178256	59	0.37945
DAPP1/SNAP23	0.118798	36	0.707737
DAPP1/STAT5B	0.111321	47	0.537435
DAPP1/VASH1	0.00412436	58	0.0695319
DARS1/EIF4B	0.623853	0	0.541755
DARS1/MAP4K5	0.376838	6	0.339734
DARS1/STAMBP	0.760008	0	0.231015
DARS1/TBCB	0.114575	37	0.294142
DARS1/USP8	0.977336	0	0.679849
DBI/EDAR	0.250826	12	0.674607
DBI/MESD	0.409296	2	0.553195
DBI/NUDT5	0.252716	25	0.219159
DBI/PARK7	0.731713	0	0.28919
DBI/PEBP1	0.914884	0	0.260704
DBI/STIP1	0.935904	0	0.225141
DBI/TMSB10	0.14733	25	0.991072
DBNL/DNAJA2	0.836851	0	0.319572
DBNL/EDAR	0.655924	0	0.920642
DBNL/HEXIM1	0.647246	0	0.911047
DBNL/HSPA1A	0.690884	0	0.526995
DBNL/LBR	0.718109	0	0.552738
DBNL/MANF	0.571067	0	0.687602
DBNL/NCK2	0.917878	0	0.722147
DBNL/PDGFB	0.51976	0	0.202211
DBNL/PLA2G4A	0.128886	31	0.840274
DBNL/RWDD1	0.725429	0	0.900077
DBNL/SKAP2	0.169627	34	0.371761
DBNL/TBCB	0.30359	14	0.191038
DBNL/VASH1	0.174376	25	0.467455
DCBLD2/PLA2G15	0.337076	9	0.0769561
DCTN1/ERBIN	0.31815	15	0.47983
DCTN1/FXN	0.234034	27	0.0795572
DCTN1/IKBKG	0.90427	0	0.776032
DCTN1/RWDD1	0.739607	0	0.189216
DCTN1/SCAMP3	0.903185	0	0.308129
DCTN1/TRIAP1	0.498117	0	0.909505
DCTN1/VPS53	0.307449	15	0.367921
DCTN6/TDRKH	0.195117	31	0.108474
DCXR/GSTA1	0.939562	0	0.875063
DCXR/KYNU	0.783073	0	0.921869
DCXR/PTS	0.707966	0	0.6441
DCXR/SCLY	0.188323	30	0.481112
DCXR/SORD	0.932944	0	0.985409
DDR1/PVR	0.16654	31	0.251
DDR1/SFTPD	0.196034	21	0.133303
DDX58/SAMD9L	0.0381785	57	0.710015
DECR1/FKBP1B	0.696009	0	0.370775
DECR1/FXN	0.588597	0	0.650587
DECR1/MAP2K6	0.595922	0	0.215463
DECR1/METAP1D	0.520753	0	0.550298
DECR1/PLXNA4	0.942992	0	0.480994
DECR1/PRDX3	0.164615	41	0.589286
DECR1/STX4	0.839628	0	0.744046
DECR1/STX8	0.673562	0	0.621957
DECR1/TST	0.435416	0	0.627988
DEFA1_DEFA1B/LCN2	0.823735	0	0.892762
DEFA1_DEFA1B/PTGDS	0.618494	0	0.688914
DFFA/FOXO1	0.766242	0	0.660473
DFFA/HCLS1	0.0276974	49	0.528872
DFFA/HPCAL1	0.0345468	54	0.0333108
DFFA/MANF	0.31483	14	0.735461
DFFA/PMVK	0.313078	16	0.938163
DFFA/PRDX5	0.0784621	49	0.0693412
DFFA/SIRT2	0.127154	34	0.371424
DGKZ/FXYD5	0.67101	0	0.444711
DIABLO/DOK2	0.148841	29	0.691127
DIABLO/FIS1	0.748679	0	0.631705
DIABLO/GRAP2	0.456155	0	0.374516
DIABLO/MITD1	0.127698	47	0.187596
DIABLO/PDGFB	0.641842	0	0.451481
DIABLO/PRKAR1A	0.43199	1	0.910626
DIABLO/VSIR	0.924329	0	0.817095
DKK1/IPCEF1	0.411251	4	0.563368
DKK1/LGALS8	0.143108	24	0.487256
DKK1/MGLL	0.212955	21	0.410058
DKK1/NID2	0.408684	4	0.523917
DKK1/PDGFA	0.396558	4	0.987988
DKK1/PDGFB	0.240217	15	0.213811
DKK1/PPCDC	0.2857	12	0.879886
DKK1/PTPN6	0.168698	27	0.988353
DKK1/SDC4	0.0561326	28	0.0194959
DKK1/SERPINE1	0.0634574	30	0.839068
DKK1/SPARC	0.270732	13	0.345017
DKK1/VASH1	0.746348	0	0.370774
DKK1/VEGFA	0.0593366	35	0.613614
DKK1/VEGFC	0.0611097	33	0.923842
DKK1/VTA1	0.259741	17	0.760006
DKK1/ZBTB16	0.471006	0	0.295297
DKK3/LTBP2	0.374666	7	0.230583
DKK3/VWF	0.316187	15	0.22201
DKK4/REG1A	0.434646	2	0.929823
DKK4/REG1B	0.710396	0	0.476156
DLK1/FAP	0.0275691	40	0.158362
DLK1/PIK3IP1	0.022648	46	0.220729
DLK1/RGMB	0.0314798	43	0.170019
DLL1/EFEMP1	0.015865	47	0.501698
DLL1/IL18BP	0.109426	31	0.318408
DLL1/NBL1	0.620506	0	0.509292
DLL1/NECTIN4	0.111264	35	0.88483
DLL1/NOTCH1	0.228789	21	0.516179
DLL1/TGFBR2	0.718458	0	0.167915
DNAJA2/EIF4G1	0.68878	0	0.520931
DNAJA2/FIS1	0.28803	19	0.166716
DNAJA2/HCLS1	0.306713	15	0.302147
DNAJA2/HPCAL1	0.277715	18	0.270385
DNAJA2/PLXNA4	0.882618	0	0.812923
DNAJA2/PRDX3	0.0127096	84	NA
DNAJA2/PRDX5	0.38975	6	0.243106
DNAJA2/SCAMP3	0.736342	0	0.369104
DNAJB1/EIF4B	0.560325	0	0.420613
DNAJB1/METAP2	0.435021	2	0.0455785
DNAJB1/PPME1	0.532896	0	0.61497
DNAJB1/SIRT2	0.761834	0	0.291205
DNAJB1/SMAD1	0.776925	0	0.694961
DNAJB1/STIP1	0.429134	2	0.416438
DNAJB1/VPS37A	0.770566	0	0.535713
DNMBP/FKBP5	0.250234	23	0.606996
DNMBP/MITD1	0.786387	0	0.266468
DNMBP/PTPN1	0.162161	30	0.174436
DNMBP/STX4	0.0693233	42	0.00483247
DNMBP/TBC1D5	0.255303	22	0.623225
DNMBP/TBCC	0.718522	0	0.244645
DNMBP/TJAP1	0.0824937	44	0.0696349
DNMBP/WWP2	0.019983	44	0.210837
DNPH1/EIF4EBP1	0.815279	0	0.338383
DNPH1/GLOD4	0.267789	23	0.128232
DNPH1/LHPP	0.184258	28	0.763962
DNPH1/NSFL1C	0.42437	2	0.792617
DNPH1/PDGFB	0.880585	0	0.065449
DNPH1/PKLR	0.405559	4	0.487043
DNPH1/PSMG3	0.476457	0	0.211019
DOK2/FADD	0.430656	2	0.1613
DOK2/GRAP2	0.358249	8	0.825938
DOK2/LACTB2	0.048399	49	0.329094
DOK2/LAT2	0.910875	0	0.690677
DOK2/MESD	0.278466	15	0.845836
DOK2/PDLIM7	0.124278	27	0.786438
DOK2/PPP1R12A	0.441114	0	0.993973
DOK2/PPP1R2	0.0716522	40	0.453319
DOK2/SNAP23	0.505743	0	0.0729259
DOK2/SNX9	0.817062	0	0.378214
DPP4/ITGB1	0.449691	1	0.681284
DPP6/NELL2	0.930197	0	0.506797
DPP6/NRCAM	0.297875	17	0.369934
DPP6/SEZ6L	0.733379	0	0.923508
DPP6/SEZ6L2	0.850706	0	0.475026
DPP7/GLB1	0.326211	13	0.83439
DPP7/LGMN	0.368258	8	0.501848
DPP7/MCFD2	0.0829833	41	0.52125
DPP7/PLA2G15	0.382322	6	0.0935427
DPP7/SIAE	0.549085	0	0.288825
DPP7/TPP1	0.0157731	54	0.738046
DPP7/VSIR	0.775385	0	0.768161
DRAXIN/TCL1A	0.637944	0	0.362079
DRG2/INPP1	0.482787	0	0.320693
DRG2/SEMA4D	0.121358	43	0.100975
DSC2/EFEMP1	0.551727	0	0.383938
DSC2/SIGLEC1	0.153754	21	0.662637
DSC2/SPINT1	0.802566	0	0.225033
DSG3/DSG4	0.0197419	37	0.398262
DSG3/FABP9	0.281378	12	0.0669948
DSG3/NECTIN4	0.242703	17	0.807651
DSG3/SPINK5	0.962647	0	0.269344
DSG4/FABP9	0.222775	15	0.653498
EBAG9/EDAR	0.508391	0	0.74073
EBAG9/FKBP5	0.617702	0	0.362323
EBAG9/HBEGF	0.0132934	47	0.145147
EBAG9/MITD1	0.449996	0	0.038362
EBAG9/TBCB	0.357128	8	0.906352
EBAG9/TBCC	0.135277	29	0.46103
EBAG9/TDRKH	0.584639	0	0.455657
EBAG9/TGFB1	0.380076	7	0.764623
EBAG9/TXLNA	0.705775	0	0.787143
EBI3_IL27/VCAM1	0.319828	10	0.671525
EDAR/EGF	0.319116	8	0.462332
EDAR/ENO2	0.652814	0	0.588701
EDAR/ERBIN	0.526509	0	0.940289
EDAR/F11R	0.61284	0	0.290815
EDAR/F2R	0.742617	0	0.182879
EDAR/IPCEF1	0.666131	0	0.466001
EDAR/IRAK4	0.357841	6	0.59199
EDAR/ITGB1BP2	0.440165	2	0.218791
EDAR/JAM2	0.461429	0	0.706306
EDAR/LAT2	0.649727	0	0.457667
EDAR/PRDX5	0.543939	0	0.90455
EDAR/PSRC1	0.556451	0	0.856296
EDAR/SDC4	0.263763	12	0.29872
EDAR/SERPINB1	0.519094	0	0.490154
EDAR/SNAP23	0.787489	0	0.437047
EDAR/SPARC	0.337102	8	0.592463
EDAR/TACC3	0.588626	0	0.947269
EDAR/TMSB10	0.718499	0	0.497262
EDAR/TNFSF12	0.779047	0	0.645789
EDAR/TREML2	0.303477	10	0.461009
EDAR/TXNDC5	0.633261	0	0.889256
EDAR/YES1	0.444317	1	0.682103
EFEMP1/FSTL3	0.805522	0	0.488759
EFEMP1/IL18BP	0.107678	31	0.647206
EFEMP1/TGFBR3	0.0110257	53	0.705678
EFNA1/PIK3IP1	0.895102	0	0.664551
EFNA1/TNFRSF1A	0.781674	0	0.333666
EFNA4/EPHB6	0.366935	8	0.410568
EFNA4/HNMT	0.0153425	53	0.978344
EFNA4/LAYN	0.93958	0	0.327024
EFNA4/SCARB2	0.88225	0	0.327426
EFNA4/TNFRSF10A	0.0997142	36	0.981112
EFNA4/TNFRSF10B	0.00820194	58	0.80536
EFNA4/TNFRSF9	0.625447	0	0.168363
EFNA4/VWC2	0.644375	0	0.657904
EGF/GP6	0.697454	0	0.679458
EGF/MANF	0.941628	0	0.614636
EGF/MGLL	0.729616	0	0.813246
EGF/MPIG6B	0.27283	14	0.069694
EGF/PPIB	0.766158	0	0.723573
EGF/TNFSF14	0.476867	0	0.888263
EGFR/FAP	0.620769	0	0.416604
EGFR/MEGF9	0.431074	2	0.378625
EGLN1/FOXO1	0.954083	0	0.914045
EGLN1/LSP1	0.730222	0	0.800223
EGLN1/NCF2	0.793203	0	0.332247
EGLN1/PIK3AP1	0.387613	6	0.606375
EGLN1/PSIP1	0.493037	0	0.716118
EGLN1/RASSF2	0.773559	0	0.756322
EIF4B/IPCEF1	0.323336	13	0.740251
EIF4B/MAP4K5	0.623159	0	0.537144
EIF4B/METAP2	0.000750496	63	0.956991
EIF4B/RWDD1	0.901968	0	0.56258
EIF4B/TBCC	0.750182	0	0.609766
EIF4B/VASH1	0.137	32	0.741755
EIF4EBP1/GLRX	0.683242	0	0.296964
EIF4EBP1/KYAT1	0.802436	0	0.550552
EIF4EBP1/PDCD5	0.496582	0	0.786004
EIF4EBP1/PSMG3	0.76702	0	0.389392
EIF4EBP1/TGM2	0.352055	10	0.852211
EIF4G1/FKBP5	0.73659	0	0.340458
EIF4G1/FOXO1	0.287721	17	0.39975
EIF4G1/HEXIM1	0.875586	0	0.475365
EIF4G1/MAVS	0.955493	0	0.76705
EIF4G1/NFATC1	0.296233	15	0.459147
EIF4G1/PLA2G4A	0.333074	12	0.297417
EIF4G1/TBC1D23	0.114996	49	0.687616
ELOA/MAD1L1	0.0218239	69	0.456616
ELOA/NMNAT1	0.631294	0	0.394954
ELOA/PARP1	0.0992337	57	0.450644
ELOA/POLR2F	0.642971	0	0.709141
ELOA/SERPINB8	0.231178	26	0.8203
ELOA/SRP14	0.354865	10	0.985442
ENG/ICAM2	0.585236	0	0.840116
ENG/NCAM2	0.323255	13	0.277351
ENG/NOTCH1	0.0568846	44	0.323481
ENG/PEAR1	0.0245031	44	0.903252
ENG/TNFRSF10C	0.455932	0	0.398897
ENG/TNFSF10	0.0668875	37	0.496792
ENO1/ENO2	0.213434	24	0.81119
ENO1/FIS1	0.387729	6	0.896936
ENO1/PTPN6	0.1586	46	0.34794
ENO1/RWDD1	0.0825203	60	0.556428
ENO1/SERPINB6	0.507429	0	0.228797
ENO1/SULT1A1	0.126697	44	0.209163
ENO1/VTA1	0.332152	9	0.4633
ENO2/FXYD5	0.25801	22	0.277469
ENO2/HCLS1	0.194442	20	0.800692
ENO2/ITGB1BP2	0.241042	16	0.13848
ENO2/MANF	0.386211	6	0.906584
ENO2/MGLL	0.0921579	35	0.13878
ENO2/NSFL1C	0.0535842	48	0.418407
ENO2/PLXNA4	0.371676	7	0.49421
ENO2/PRSS27	0.186147	24	0.877189
ENO2/RWDD1	0.275115	12	0.502051
ENO2/SCRN1	0.951509	0	0.679552
ENO2/SULT1A1	0.353196	10	0.923436
ENO2/TACC3	0.0979454	32	0.0998069
ENO2/TXNDC5	0.654217	0	0.644525
ENPP2/TNFRSF11B	0.223213	19	0.233593
ENPP7/LAMP2	0.266952	21	0.416932
EPCAM/GPA33	0.521695	0	0.448536
EPHA1/INHBC	0.419471	3	0.561167
EPHA1/LTBR	0.317149	12	0.642254
EPHA1/OXT	0.169846	26	0.270421
EPHB4/EPHB6	0.792657	0	0.663936
EPHB4/ESAM	0.428716	2	0.13035
EPHB4/ICAM2	0.0912144	32	0.854453
EPHB6/LAYN	0.105345	43	0.490898
EPHB6/TNFRSF9	0.0745883	48	0.111289
EPHB6/VWC2	0.00336227	64	0.308564
EPO/TFRC	0.0131878	49	0.440715
EPS8L2/LGALS4	0.412134	2	0.45088
ERBB2/FURIN	0.208439	25	0.353496
ERBB2/GUSB	0.26422	14	0.449734
ERBB2/PTPRF	0.776532	0	0.809312
ERBB3/IL1R2	0.131987	25	0.25806
ERBB4/F3	0.422779	3	0.336681
ERBB4/NELL1	0.481105	0	0.154828
ERBB4/UMOD	0.582791	0	0.196235
ERBIN/LAT2	0.525552	0	0.221453
ERBIN/LYN	0.048006	47	0.285846
ERBIN/SCAMP3	0.810549	0	0.686896
ERBIN/SIRT2	0.31498	15	0.635002
ERBIN/SNAP29	0.515137	0	0.535586
ERBIN/TBC1D23	0.245148	24	0.134581
ERBIN/YES1	0.785892	0	0.228494
EREG/F2R	0.319714	11	0.400666
EREG/GYS1	0.333119	10	0.337066
EREG/HBEGF	0.109676	22	0.572076
EREG/ITGB1BP2	0.566805	0	0.721403
EREG/MPI	0.331094	10	0.34743
EREG/MPIG6B	0.388755	6	0.841962
EREG/SDC4	0.338197	9	0.225378
EREG/SIAE	0.371162	7	0.645051
EREG/TIMP3	0.492256	0	0.423293
ERP44/PFKFB2	0.82578	0	0.894426
ERP44/SUMF2	0.0472624	35	0.562027
ESAM/FUT8	0.715719	0	0.333482
ESAM/JAM2	0.633465	0	0.86022
ESAM/LAMA4	0.826215	0	0.0738664
ESAM/PDGFB	0.481914	0	0.399128
ESAM/SCARF1	0.643932	0	0.998376
ESAM/SORT1	0.42001	3	0.0591625
ESAM/SPINT2	0.139497	25	0.568576
ESAM/TGFB1	0.702022	0	0.452212
ESAM/THPO	0.334314	9	0.780872
ESAM/TNFRSF14	0.83173	0	0.442314
ESAM/VSIR	0.204547	24	0.781981
F11R/GP1BA	0.602335	0	0.57566
F11R/PARK7	0.420771	0	0.177166
F11R/PLXNA4	0.590048	0	0.197225
F11R/SNAP29	0.322706	14	0.207635
F11R/SORT1	0.29343	13	0.0477196
F11R/STIP1	0.660825	0	0.777449
F11R/SUSD1	0.736533	0	0.661172
F11R/TMSB10	0.639304	0	0.58461
F2R/GP6	0.36036	9	0.108752
F2R/ITGB1BP2	0.228458	17	0.0379921
F2R/MPIG6B	0.993339	0	0.69126
F2R/PDGFB	0.171243	18	0.799365
F2R/SEMA4D	0.953611	0	0.914092
F2R/SERPINE1	0.23249	15	0.0997695
F2R/SNX9	0.377195	7	0.956468
F2R/SPINT2	0.881813	0	0.844954
F2R/TMSB10	0.624358	0	0.502663
F2R/TNFRSF14	0.948508	0	0.2348
F3/F7	0.109413	32	0.310265
F3/GFRA1	0.500684	0	0.276881
F3/KLK1	0.125141	27	0.207362
F7/F9	0.25814	18	0.475716
F7/PROC	0.16652	30	0.809201
F7/VASN	0.761073	0	0.891415
F9/FETUB	0.670453	0	0.969717
F9/FURIN	7.22661e-05	83	0.406766
F9/PROC	0.167007	29	0.308883
F9/RARRES2	0.116039	43	0.1116
FABP1/FABP2	0.467559	0	0.241234
FABP1/HNMT	0.192857	31	0.766489
FABP1/LGALS4	0.0115418	73	0.0865291
FABP1/RBP2	0.100527	46	0.814339
FABP1/RBP5	0.691411	0	0.210085
FABP1/SULT2A1	0.938646	0	0.768765
FABP2/LGALS4	0.0342337	70	0.751151
FABP2/RBP2	0.833728	0	0.225135
FABP4/FGF21	0.398182	5	0.800308
FABP4/SNCG	0.665228	0	0.944691
FABP5/NSFL1C	0.0243315	73	0.483166
FABP5/PDCD5	0.50414	0	0.844118
FABP5/PEBP1	0.886814	0	NA
FABP5/PPCDC	0.645142	0	0.840664
FABP5/TMSB10	0.243501	22	0.0857771
FADD/FXN	0.885838	0	0.568301
FADD/GRAP2	0.602069	0	0.542188
FADD/LACTB2	0.54229	0	0.362577
FADD/MGLL	0.19219	23	0.266412
FADD/MSRA	0.232138	21	0.834145
FADD/NCK2	0.118248	46	0.606078
FADD/NFATC1	0.302147	16	0.528651
FADD/PLIN3	0.456045	0	0.703468
FADD/PLPBP	0.242839	24	0.804333
FADD/PPP1R2	0.175128	27	0.319185
FADD/PTPN6	0.0970978	46	0.105775
FAM3B/FGF19	0.196176	27	0.935785
FAM3B/FUT3_FUT5	0.773151	0	0.824015
FAM3B/GPA33	0.492485	0	0.225034
FAM3B/GUCA2A	0.481505	0	0.614937
FAM3B/TMPRSS15	0.376148	7	0.461563
FAM3C/NECTIN2	0.149307	31	0.326279
FAM3C/PILRB	0.349962	10	0.188576
FAP/LRRN1	0.055753	35	0.145012
FAP/MEGF10	0.482351	0	0.0305373
FAP/THBS4	0.56741	0	0.262833
FBP1/GSTA1	9.69773e-19	95	0.142268
FBP1/SIGLEC7	0.0462825	51	0.664747
FCAR/LY96	0.704865	0	0.687731
FCER2/FCRL1	0.457852	0	0.750801
FCER2/TCL1A	0.823977	0	0.453589
FCER2/TNFRSF9	0.673857	0	0.269063
FCER2/TREML2	0.504805	0	0.762143
FCGR2A/FCGR2B	0.736305	0	0.155073
FCGR2B/NOS3	0.024005	64	0.435412
FCRL1/TCL1A	0.83304	0	0.32007
FCRL1/TNFRSF13C	0.10337	32	0.367417
FCRL1/TREML2	0.366006	6	0.180822
FCRL2/KLB	0.302657	13	0.611227
FCRL2/LY9	0.54212	0	0.769874
FCRL2/SEMA7A	0.454153	0	0.115951
FCRL2/TNFRSF13B	0.382634	6	0.199471
FCRL5/ICAM3	0.338714	9	0.0864571
FCRL5/LY96	0.602391	0	0.976497
FCRL5/MZB1	0.850149	0	0.709857
FCRL5/TNFRSF13B	0.126925	28	0.353964
FCRL6/GZMA	0.681587	0	0.868529
FCRL6/KLRD1	0.431198	2	0.198527
FGF19/SCG2	0.200676	30	0.347506
FGF2/HBEGF	0.0247772	35	0.875607
FGF21/LEP	0.202482	27	0.477392
FGFR2/FOLR3	0.0349689	44	0.82532
FGFR2/TGFBR2	0.02695	41	0.163498
FGR/LBR	0.6833	0	0.377829
FGR/NCF2	0.848295	0	0.398287
FGR/PADI4	0.56322	0	0.649577
FHIT/GLOD4	0.692305	0	0.785224
FHIT/MAX	0.434905	1	0.607599
FHIT/MIF	0.777186	0	0.3134
FHIT/NSFL1C	0.198516	32	0.146742
FHIT/PARK7	0.844343	0	0.393784
FHIT/PMVK	0.513369	0	0.192986
FHIT/PRTFDC1	0.907742	0	0.639979
FIS1/GLOD4	0.406197	0	0.362562
FIS1/HSPA1A	0.563803	0	0.468783
FIS1/HTRA2	0.301508	16	0.147439
FIS1/MGLL	0.436288	1	0.635202
FIS1/MPIG6B	0.770878	0	0.617989
FIS1/NCK2	0.869507	0	0.335545
FIS1/PDGFB	0.190743	20	0.894281
FIS1/PLIN3	0.186118	28	0.424648
FIS1/SKAP2	0.077476	42	0.717796
FKBP1B/PRDX5	0.767349	0	0.444273
FKBP1B/RABGAP1L	0.772945	0	0.640745
FKBP1B/SCRN1	0.656443	0	0.594842
FKBP1B/TGFB1	0.866064	0	0.898978
FKBP1B/VASH1	0.314573	12	0.342945
FKBP4/FKBP5	0.344024	11	0.121246
FKBP4/KYAT1	0.674952	0	0.133096
FKBP4/RWDD1	0.901217	0	0.821595
FKBP4/SIRT2	0.268516	20	0.13195
FKBP4/WWP2	0.855469	0	0.525677
FKBP5/MAP4K5	0.210129	22	0.01997
FKBP5/MITD1	0.375279	7	0.474384
FKBP5/MPIG6B	0.997579	0	0.869289
FKBP5/PTPN1	0.387837	4	0.457526
FKBP5/RHOC	0.112043	34	0.953628
FKBP5/TBCB	0.235372	18	0.309918
FKBP5/TBCC	0.274803	18	0.825839
FKBP5/ZBTB16	0.503914	0	0.0578758
FLI1/IPCEF1	0.541836	0	0.9359
FLI1/MED18	0.114965	40	0.30156
FLI1/SH2B3	0.82835	0	0.956617
FLI1/TBL1X	0.0800501	37	0.82256
FLRT2/GFRA3	0.785002	0	0.61267
FLT1/TFPI2	0.502675	0	0.188914
FLT1/TGFB1	0.917763	0	0.946405
FLT1/VEGFA	0.0188057	43	0.245076
FLT3/FLT3LG	0.103613	27	0.234458
FLT4/ICAM2	0.1849	21	0.707815
FLT4/KDR	0.134105	25	0.273473
FOLR1/LAMP3	0.481559	0	0.875917
FOLR1/MSLN	0.873115	0	0.305848
FOLR2/HAVCR2	0.022854	43	0.811448
FOLR2/MSR1	0.0008984	53	0.333038
FOLR2/THY1	0.562095	0	0.926962
FOLR3/KLK8	0.0527904	45	0.73797
FOXO1/FOXO3	0.710192	0	0.870039
FOXO1/IRAK4	0.523895	0	0.092988
FOXO1/MAP3K5	0.833192	0	0.914829
FOXO1/MAP4K5	0.579315	0	0.931224
FOXO1/NFATC1	0.554251	0	0.184451
FOXO1/NUB1	0.567309	0	0.535342
FOXO1/SNAP23	0.432259	2	0.182292
FOXO1/STAT5B	0.278028	17	0.736887
FOXO1/STK11	0.43999	0	0.810019
FOXO1/TBL1X	0.940753	0	0.348473
FOXO1/USP8	0.760581	0	0.871077
FOXO3/MAP3K5	0.666523	0	NA
FOXO3/SH2B3	0.287265	20	0.255071
FST/FSTL3	0.652531	0	0.880862
FSTL3/LTBR	0.710105	0	0.768739
FSTL3/SPON2	0.578202	0	0.238655
FURIN/IGSF3	0.156245	30	0.296409
FURIN/INHBC	0.825722	0	0.876959
FURIN/PLA2G15	0.405953	4	0.711413
FURIN/VWA1	0.118105	33	0.646506
FUT3_FUT5/LILRA2	0.971322	0	0.616723
FUT8/PDGFA	0.916889	0	0.939614
FUT8/RSPO1	0.840169	0	0.41948
FUT8/SORT1	0.628344	0	0.933803
FUT8/SPARC	0.467416	0	0.683908
FUT8/TNFSF12	0.0506668	35	0.882798
FUT8/TNFSF14	0.217228	22	0.247135
FUT8/VEGFC	0.640629	0	0.847356
FXN/METAP1D	0.968151	0	0.833066
FXN/PRDX3	0.596641	0	NA
FXN/TRIAP1	0.588944	0	0.329781
FXN/TST	0.38505	5	0.424811
FXYD5/ICA1	0.0951282	57	0.787416
FXYD5/IRAK1	0.306516	4	NA
FXYD5/PRDX3	0.488444	0	0.829007
FXYD5/SPRY2	0.0722213	34	0.740817
FXYD5/TANK	0.22938	29	0.16423
FXYD5/TMSB10	0.553453	0	0.406224
FXYD5/VASH1	0.175211	25	0.219533
FXYD5/YTHDF3	0.0819304	67	NA
FYB1/GP6	0.156508	36	0.606771
FYB1/MANF	0.280369	19	0.92729
FYB1/MESD	0.219164	29	0.324477
FYB1/PDGFB	0.388006	6	0.122507
FYB1/PPP1R12A	0.634532	0	0.571869
GAL/PM20D1	0.981218	0	0.825505
GALNT10/IGSF3	0.265522	20	0.975705
GALNT10/SEMA7A	0.306236	12	0.900523
GALNT10/TNFSF12	0.872012	0	0.22213
GAS6/NOTCH1	0.173551	22	0.89303
GFER/MAVS	0.459894	0	0.483462
GFER/RRM2B	0.573696	0	0.310659
GFER/TRIAP1	0.341098	10	0.798791
GFER/VASH1	0.476193	0	0.434858
GFRA1/SPON2	0.903601	0	0.558426
GFRA1/TNFRSF1A	0.446683	0	0.806101
GFRA2/IL12A_IL12B	0.729331	0	0.494235
GFRA3/LAYN	0.605118	0	0.728375
GFRA3/TMPRSS5	0.95562	0	0.792457
GGH/INHBC	0.0462644	44	0.091204
GGT1/IL1RL2	0.748865	0	0.758247
GGT1/MME	0.19958	20	0.365055
GLB1/GUSB	0.236642	16	0.945612
GLB1/IMPA1	0.00127544	73	0.42282
GLB1/PCSK9	3.70791e-16	84	0.242938
GLO1/GLOD4	0.894656	0	0.773248
GLO1/S100A4	0.785344	0	0.703189
GLOD4/GMPR	0.4215	0	0.257611
GLOD4/HSPA1A	0.681193	0	0.924196
GLOD4/KYAT1	0.363687	8	0.574812
GLOD4/MIF	0.103429	41	0.0360843
GLOD4/NSFL1C	0.372019	6	0.645888
GLOD4/PARK7	0.41341	0	0.255726
GLOD4/PEBP1	0.313062	16	0.309091
GLOD4/QDPR	0.00491692	73	0.589537
GLOD4/S100A4	0.0914216	39	0.701861
GLRX/QDPR	0.330151	13	0.186138
GLRX/THOP1	0.536232	0	0.724367
GMPR/NSFL1C	0.305061	17	0.974357
GMPR/PSMG3	0.714812	0	0.686885
GNLY/GZMA	0.337041	10	0.374939
GNLY/KIR2DL3	0.935054	0	0.45832
GOLM2/ITGA5	0.105341	28	0.842197
GOLM2/STC1	0.223038	22	0.29246
GOPC/HEXIM1	0.756499	0	0.67037
GOPC/IRAK4	0.424492	0	0.805791
GOPC/PLXNA4	0.836255	0	0.254585
GP1BA/HBEGF	0.0344408	32	0.576132
GP1BA/SDC4	0.522771	0	0.344238
GP1BA/SELP	0.00794483	45	0.361173
GP1BA/SIAE	0.0662043	37	0.936544
GP2/LGALS4	0.434396	0	0.218559
GP2/LGALS8	0.909079	0	0.474887
GP2/SELE	0.687692	0	0.71279
GP6/HPCAL1	0.293297	15	0.344403
GP6/LGALS8	0.359116	9	0.348583
GP6/MANF	0.742001	0	0.794411
GP6/MESD	0.548603	0	0.910074
GP6/MIF	0.754857	0	0.543157
GP6/MPIG6B	0.84153	0	0.741498
GP6/SCARF1	0.143363	36	0.669009
GP6/SELP	0.914157	0	0.459841
GP6/SEMA4D	0.427299	1	0.873411
GP6/SERPINB1	0.462222	0	0.93009
GP6/SKAP2	0.118437	53	0.28859
GP6/STIP1	0.198968	33	0.40214
GP6/TMSB10	0.106421	34	0.697166
GP6/YES1	0.119957	43	0.999508
GPC1/ITGB6	0.158638	22	0.808272
GPKOW/PXN	0.368771	5	0.803059
GRAP2/IRAK4	0.796531	0	0.931846
GRAP2/LACTB2	0.549995	0	0.613392
GRAP2/LAT	0.593831	0	0.580974
GRAP2/MAP4K5	0.670849	0	0.16309
GRAP2/NCK2	0.915576	0	0.422742
GRAP2/PLPBP	0.647396	0	0.888588
GRAP2/PPP1R2	0.594597	0	0.811031
GRAP2/PTPN6	0.497324	0	0.477266
GRAP2/SNAP23	0.917777	0	0.86789
GRAP2/SNX9	0.849706	0	0.955022
GRAP2/SRC	0.60364	0	0.951162
GRAP2/TYMP	0.569876	0	0.944242
GRAP2/YES1	0.29575	16	0.76096
GRPEL1/MME	0.626633	0	0.982957
GSTA1/KRT18	0.480536	0	0.995331
GSTA1/PBLD	0.000846802	70	0.225852
GSTA1/RBP5	0.225895	25	0.236673
GSTA1/SULT2A1	0.528721	0	0.492689
GSTA3/KRT18	0.354608	10	0.552955
GUCA2A/LGALS4	0.971697	0	0.349699
GYS1/ITGB1BP2	0.425826	3	0.118902
GYS1/MAP3K5	0.581562	0	0.555511
GYS1/PPP1R2	0.275968	19	0.398763
GYS1/STK11	0.235098	20	0.267592
GYS1/SUSD1	0.552634	0	0.713444
GYS1/TIA1	0.604466	0	0.0354923
GYS1/USP8	0.520042	0	0.408506
GYS1/WASF1	0.536435	0	0.548282
GZMA/GZMB	0.416919	3	0.272867
GZMA/GZMH	0.204683	21	0.300527
GZMA/IL12A_IL12B	0.725991	0	0.22083
GZMA/ITGB7	0.0401166	33	0.272681
GZMA/KIR2DL3	0.997179	0	0.80889
GZMA/LTA	0.851281	0	0.994338
GZMA/TNFRSF4	0.308336	12	0.0733149
GZMA/TNFRSF8	0.668778	0	0.721748
GZMB/IL15	0.262696	15	0.72621
GZMH/KLRD1	0.215432	17	0.300661
HAGH/HBQ1	0.0769014	53	0.0668674
HAGH/HMBS	0.000162938	72	0.538314
HAGH/PKLR	0.123141	33	0.0168807
HAGH/PSMD9	0.440823	0	0.713251
HAGH/TGM2	0.639348	0	0.808255
HAGH/UBAC1	0.347843	10	0.672667
HARS1/MESD	0.497575	0	0.527974
HARS1/MIF	0.959679	0	0.91043
HARS1/RWDD1	0.292241	20	0.575259
HARS1/SERPINB1	0.168285	33	0.264049
HAVCR2/LRRC25	0.118084	28	0.897009
HAVCR2/PILRA	0.210068	21	0.106246
HAVCR2/PILRB	0.20302	24	0.283926
HAVCR2/TNFRSF1B	0.785381	0	0.620904
HAVCR2/TREM2	0.0390059	40	0.182885
HBEGF/LAT2	0.113583	32	0.0541977
HBEGF/PDGFA	0.206565	13	0.878224
HBEGF/PDGFB	0.279976	10	0.190242
HBEGF/PFKFB2	0.0535654	36	0.0369691
HBEGF/PLXNA4	0.209082	17	0.989754
HBEGF/SDC4	0.306466	8	0.0393371
HBEGF/WWP2	0.124272	22	0.799262
HBEGF/YES1	0.0365586	44	0.114927
HBQ1/HMBS	0.353733	9	0.555692
HCLS1/LAT	0.417864	3	0.346079
HCLS1/PRDX5	0.797313	0	0.916958
HCLS1/TMSB10	0.35556	9	0.7624
HCLS1/TRIAP1	0.285662	14	0.675902
HEXIM1/IKBKG	0.679128	0	0.962958
HEXIM1/IPCEF1	0.742772	0	0.879523
HEXIM1/MAVS	0.755977	0	0.936432
HEXIM1/NT5C3A	0.709445	0	0.268196
HEXIM1/NUB1	0.802369	0	0.448354
HEXIM1/SRPK2	0.573756	0	0.824349
HEXIM1/STK11	0.902736	0	0.371884
HEXIM1/TARBP2	0.675047	0	0.474633
HEXIM1/TBL1X	0.597914	0	0.958634
HEXIM1/TRIAP1	0.287969	15	0.991743
HGF/MMP8	0.0140626	55	0.00527983
HGF/MMP9	0.479583	0	0.225002
HGF/OSM	0.516959	0	0.207487
HGF/PDGFB	0.136599	22	0.406874
HGF/PLAUR	0.200953	23	0.0645996
HGF/TNFSF14	0.39971	5	0.81235
HLAE/IL15	0.00134359	54	0.0612222
HLAE/LILRB1	0.917233	0	0.795359
HMBS/PKLR	0.00139888	57	0.781269
HMBS/PSMG3	0.811607	0	0.293983
HMBS/TGM2	0.000212053	73	0.470629
HMBS/UBAC1	0.00170591	61	0.636486
HMOX2/TDRKH	0.473329	0	0.855086
HNMT/RBP5	0.912087	0	0.849318
HNMT/SETMAR	0.91866	0	0.745119
HNRNPK/USP8	0.980049	0	0.706448
HNRNPK/VASH1	0.136277	35	0.603966
HPCAL1/LAT	0.203469	20	0.267168
HPCAL1/MPIG6B	0.610764	0	0.107628
HPCAL1/NUDC	0.224354	27	0.0770608
HPCAL1/PLA2G4A	0.227298	20	0.30075
HPCAL1/PMVK	0.256995	20	0.344516
HPCAL1/PTPN6	0.178823	34	0.0804951
HPCAL1/S100A4	0.162322	33	0.393605
HPCAL1/SERPINB9	0.267485	22	0.193011
HPGDS/ITGAV	0.908745	0	0.391173
HS6ST1/MEGF9	0.511626	0	0.471021
HSD11B1/SMPD1	8.6623e-15	80	0.351817
HSPA1A/MGLL	0.609096	0	0.938751
HSPA1A/MITD1	0.291969	19	0.101529
HSPA1A/STIP1	0.117823	38	0.655909
HSPA1A/WWP2	0.349121	9	0.875971
HSPB1/KYAT1	0.623662	0	0.239242
HSPB1/PLIN3	0.100261	37	0.421067
HSPB1/QDPR	0.252685	19	0.0513057
HSPB6/SNCG	0.634951	0	0.302782
HSPG2/IGFBP6	0.0448717	51	0.364985
HSPG2/PTGDS	0.0934736	36	0.64581
HSPG2/SMOC2	0.37931	6	0.580826
HSPG2/VASN	0.10595	34	0.858998
HTRA2/MSRA	0.00145604	72	0.204513
HTRA2/PPP1R12A	0.823788	0	0.221085
HTRA2/SIAE	0.669972	0	0.163437
HTRA2/SNAP29	0.456158	0	0.650705
HTRA2/TRIAP1	0.00396371	55	0.678991
HYAL1/SMPD1	0.000282887	54	0.758258
HYOU1/IL10RB	0.370569	8	0.740151
HYOU1/PTPRF	0.190898	19	0.643249
HYOU1/RARRES2	0.0649074	44	0.235699
HYOU1/ROR1	0.728144	0	0.419024
HYOU1/TGFBR3	0.0532377	37	0.678165
HYOU1/THBD	0.427471	2	0.896066
ICA1/IRAK1	0.581834	0	0.420821
ICA1/MVK	0.248045	27	0.319766
ICA1/PRDX3	0.37519	0	0.757259
ICA1/RABGAP1L	0.781636	0	NA
ICA1/SPRY2	0.0308484	44	0.327756
ICA1/TANK	0.126354	44	0.660711
ICA1/YTHDF3	0.516992	0	NA
ICAM1/REG1A	0.236707	20	0.615952
ICAM1/REG1B	0.676724	0	0.983843
ICAM1/SELE	0.469863	0	0.546429
ICAM2/IL7R	0.428671	2	0.798553
ICAM2/NRP2	0.372292	6	0.885543
ICAM2/PECAM1	0.159421	27	0.983497
ICAM2/SELE	0.185242	25	0.823624
ICAM3/LY9	0.276558	13	0.122542
ICAM3/NOTCH1	0.262894	13	0.943281
ICAM3/SLAMF7	0.0758803	36	0.0125804
ICAM3/TNFRSF13B	0.611306	0	0.620929
ICOSLG/PDCD1LG2	0.0408198	42	0.536676
IDS/SMPDL3A	0.000101637	61	0.209144
IFNGR1/IL10RB	0.0240857	55	0.531766
IFNGR1/LTBR	0.225033	19	0.667772
IFNGR1/ROR1	0.275907	16	0.626793
IFNGR1/THBD	0.136243	27	0.56796
[truncated: 814 more rows]
