# Supplementary material for: Assessing the Causal Effect of Circulating Protein‐To‐Protein Ratio on the Risk of Morbidity of Hepatocellular Carcinoma
Source: Cancer Med. 2025 Jan 7;14(1):e70570. doi: 10.1002/cam4.70570 (PMC11705445; doi:10.1002/cam4.70570)
Supplement: Supplementary file 3 — Data S3 Details of SNPs for Mendelian randomization analysis based on the IEU OpenGWAS database. [file CAM4-14-e70570-s006.csv]

	SNP	effect_allele.exposure	other_allele.exposure	effect_allele.outcome	other_allele.outcome	beta.exposure	beta.outcome	eaf.exposure	eaf.outcome	remove	palindromic	ambiguous	id.outcome	outcome	se.outcome	pval.outcome	chr.exposure	pos.exposure	se.exposure	samplesize.exposure	pval.exposure	Protein1	Protein2	mr_keep.exposure	pval_origin.exposure	id.exposure	data_source.exposure	action	SNP_index	mr_keep	samplesize.outcome	F	exposure
1	rs10001048	T	A	T	A	-0.043294	5.68763e-06	0.626837	0.62824	FALSE	TRUE	FALSE	ieu-b-4953	Liver cell carcinoma || id:ieu-b-4953	5.09753e-05	0.91	4	129082821	0.0070151	41809	6.82e-10	AMBP	HYOU1	TRUE	reported	AMBP.HYOU1	textfile	2	1	TRUE	372184	38.087958309754	AMBP.HYOU1
2	rs10445407	C	A	C	A	0.0505972	-1.13048e-05	0.521861	0.522441	FALSE	FALSE	FALSE	ieu-b-4953	Liver cell carcinoma || id:ieu-b-4953	4.92671e-05	0.82	17	79261809	0.00668815	42308	3.95e-14	AMBP	HYOU1	TRUE	reported	AMBP.HYOU1	textfile	2	1	TRUE	372184	57.2322682784974	AMBP.HYOU1
3	rs10489615	A	G	A	G	-0.0454931	3.50211e-05	0.397878	0.386271	FALSE	FALSE	FALSE	ieu-b-4953	Liver cell carcinoma || id:ieu-b-4953	5.05896e-05	0.49	1	230304988	0.00688392	42390	3.93e-11	AMBP	HYOU1	TRUE	reported	AMBP.HYOU1	textfile	2	1	TRUE	372184	43.6736444332557	AMBP.HYOU1
4	rs1065489	G	T	G	T	-0.0483989	8.09471e-05	0.829979	0.828665	FALSE	FALSE	FALSE	ieu-b-4953	Liver cell carcinoma || id:ieu-b-4953	6.51839e-05	0.21	1	196709774	0.00885765	42436	4.68e-08	AMBP	HYOU1	TRUE	reported	AMBP.HYOU1	textfile	2	1	TRUE	372184	29.856160114814	AMBP.HYOU1
5	rs1177562	C	T	C	T	-0.187078	-2.2558e-05	0.592126	0.589668	FALSE	FALSE	FALSE	ieu-b-4953	Liver cell carcinoma || id:ieu-b-4953	5.00988e-05	0.649999	11	118949331	0.00676088	42343	4.86e-167	AMBP	HYOU1	TRUE	reported	AMBP.HYOU1	textfile	2	1	TRUE	372184	765.665328403626	AMBP.HYOU1
6	rs12554621	G	A	G	A	0.0555206	-7.82726e-05	0.842994	0.843868	FALSE	FALSE	FALSE	ieu-b-4953	Liver cell carcinoma || id:ieu-b-4953	6.77605e-05	0.25	9	116816780	0.00917684	42386	1.46e-09	AMBP	HYOU1	TRUE	reported	AMBP.HYOU1	textfile	2	1	TRUE	372184	36.6034467154463	AMBP.HYOU1
7	rs2516491	A	C	A	C	-0.0654934	4.52498e-05	0.728885	0.72444	FALSE	FALSE	FALSE	ieu-b-4953	Liver cell carcinoma || id:ieu-b-4953	5.5074e-05	0.41	6	31485101	0.00751406	42246	2.98e-18	AMBP	HYOU1	TRUE	reported	AMBP.HYOU1	textfile	2	1	TRUE	372184	75.9706349953929	AMBP.HYOU1
8	rs2621366	C	A	C	A	0.044093	6.33857e-05	0.689331	0.695845	FALSE	FALSE	FALSE	ieu-b-4953	Liver cell carcinoma || id:ieu-b-4953	5.35804e-05	0.24	6	32768980	0.00738566	41484	2.39e-09	AMBP	HYOU1	TRUE	reported	AMBP.HYOU1	textfile	2	1	TRUE	372184	35.641885837738	AMBP.HYOU1
9	rs33950747	C	T	C	T	-0.10712	-0.000222148	0.928781	0.913893	FALSE	FALSE	FALSE	ieu-b-4953	Liver cell carcinoma || id:ieu-b-4953	8.88484e-05	0.012	19	36339247	0.012603	42448	1.96e-17	AMBP	HYOU1	TRUE	reported	AMBP.HYOU1	textfile	2	1	TRUE	372184	72.2425813219251	AMBP.HYOU1
10	rs445925	G	A	G	A	-0.0591148	1.96415e-05	0.888829	0.89164	FALSE	FALSE	FALSE	ieu-b-4953	Liver cell carcinoma || id:ieu-b-4953	7.9126e-05	0.8	19	45415640	0.0104742	42432	1.67e-08	AMBP	HYOU1	TRUE	reported	AMBP.HYOU1	textfile	2	1	TRUE	372184	31.8530280907934	AMBP.HYOU1
11	rs4838254	A	G	A	G	-0.0448088	-5.83121e-05	0.397307	0.4062	FALSE	FALSE	FALSE	ieu-b-4953	Liver cell carcinoma || id:ieu-b-4953	5.01677e-05	0.25	9	128008537	0.00683517	42315	5.6e-11	AMBP	HYOU1	TRUE	reported	AMBP.HYOU1	textfile	2	1	TRUE	372184	42.9761974049794	AMBP.HYOU1
12	rs499974	C	A	C	A	-0.0546434	-2.51078e-05	0.838872	0.843271	FALSE	FALSE	FALSE	ieu-b-4953	Liver cell carcinoma || id:ieu-b-4953	6.76807e-05	0.709999	11	75455021	0.00924152	42398	3.39e-09	AMBP	HYOU1	TRUE	reported	AMBP.HYOU1	textfile	2	1	TRUE	372184	34.9613836826302	AMBP.HYOU1
13	rs647932	C	T	C	T	0.0726446	-2.01064e-05	0.111005	0.111472	FALSE	FALSE	FALSE	ieu-b-4953	Liver cell carcinoma || id:ieu-b-4953	7.82406e-05	0.8	1	47984438	0.01055	42308	5.83e-12	AMBP	HYOU1	TRUE	reported	AMBP.HYOU1	textfile	2	1	TRUE	372184	47.4134714778195	AMBP.HYOU1
14	rs704	G	A	G	A	-0.099893	-1.74261e-05	0.521041	0.524401	FALSE	FALSE	FALSE	ieu-b-4953	Liver cell carcinoma || id:ieu-b-4953	4.92499e-05	0.719999	17	26694861	0.00668853	42304	2.62e-50	AMBP	HYOU1	TRUE	reported	AMBP.HYOU1	textfile	2	1	TRUE	372184	223.05335170306	AMBP.HYOU1
15	rs7644731	C	T	C	T	-0.0789555	3.44257e-05	0.174859	0.176104	FALSE	FALSE	FALSE	ieu-b-4953	Liver cell carcinoma || id:ieu-b-4953	6.45639e-05	0.59	3	57578373	0.0087079	42326	1.27e-19	AMBP	HYOU1	TRUE	reported	AMBP.HYOU1	textfile	2	1	TRUE	372184	82.2125104726866	AMBP.HYOU1
16	rs805262	C	T	C	T	-0.0805025	7.8505e-05	0.53078	0.522048	FALSE	FALSE	FALSE	ieu-b-4953	Liver cell carcinoma || id:ieu-b-4953	4.93042e-05	0.11	6	31628733	0.00668439	42358	2.38e-33	AMBP	HYOU1	TRUE	reported	AMBP.HYOU1	textfile	2	1	TRUE	372184	145.042465496225	AMBP.HYOU1
17	rs9987289	A	G	A	G	-0.0819473	-5.8109e-05	0.0928731	0.091138	FALSE	FALSE	FALSE	ieu-b-4953	Liver cell carcinoma || id:ieu-b-4953	8.56666e-05	0.5	8	9183358	0.0115844	42409	1.53e-12	AMBP	HYOU1	TRUE	reported	AMBP.HYOU1	textfile	2	1	TRUE	372184	50.0405654046466	AMBP.HYOU1
18	rs1000110	C	T	C	T	-0.152909	2.21794e-06	0.701826	0.703866	FALSE	FALSE	FALSE	ieu-b-4953	Liver cell carcinoma || id:ieu-b-4953	5.38141e-05	0.97	9	117908721	0.00719829	42093	1.29e-99	MATN2	SCARA5	TRUE	reported	MATN2.SCARA5	textfile	2	1	TRUE	372184	451.239820425691	MATN2.SCARA5
19	rs12674881	G	A	G	A	0.0503676	-4.13821e-05	0.842905	0.842446	FALSE	FALSE	FALSE	ieu-b-4953	Liver cell carcinoma || id:ieu-b-4953	6.75847e-05	0.54	8	98760629	0.00919393	42031	4.32e-08	MATN2	SCARA5	TRUE	reported	MATN2.SCARA5	textfile	2	1	TRUE	372184	30.0123587462346	MATN2.SCARA5
20	rs13182512	A	T	A	T	0.0381499	3.99467e-05	0.399406	0.389303	FALSE	TRUE	FALSE	ieu-b-4953	Liver cell carcinoma || id:ieu-b-4953	5.03776e-05	0.43	5	78573790	0.00679998	41735	2.03e-08	MATN2	SCARA5	TRUE	reported	MATN2.SCARA5	textfile	2	1	TRUE	372184	31.4754202273294	MATN2.SCARA5
21	rs2282791	T	G	T	G	-0.0456316	4.05268e-05	0.52196	0.526128	FALSE	FALSE	FALSE	ieu-b-4953	Liver cell carcinoma || id:ieu-b-4953	4.93964e-05	0.41	5	135377730	0.00665414	41764	7.1e-12	MATN2	SCARA5	TRUE	reported	MATN2.SCARA5	textfile	2	1	TRUE	372184	47.0270272002683	MATN2.SCARA5
22	rs4732789	G	A	G	A	0.336778	-3.01632e-05	0.37042	0.369215	FALSE	FALSE	FALSE	ieu-b-4953	Liver cell carcinoma || id:ieu-b-4953	5.10106e-05	0.55	8	27780351	0.00664926	41988	1e-200	MATN2	SCARA5	TRUE	reported	MATN2.SCARA5	textfile	2	1	TRUE	372184	2565.31556820749	MATN2.SCARA5
23	rs4980826	C	A	C	A	-0.037162	6.73267e-05	0.605641	0.604022	FALSE	FALSE	FALSE	ieu-b-4953	Liver cell carcinoma || id:ieu-b-4953	5.03255e-05	0.18	12	578349	0.00676425	42033	3.95e-08	MATN2	SCARA5	TRUE	reported	MATN2.SCARA5	textfile	2	1	TRUE	372184	30.1827535320468	MATN2.SCARA5
24	rs507666	G	A	G	A	-0.0983972	-2.74685e-05	0.819282	0.815451	FALSE	FALSE	FALSE	ieu-b-4953	Liver cell carcinoma || id:ieu-b-4953	6.34138e-05	0.66	9	136149399	0.00854436	42038	1.22e-30	MATN2	SCARA5	TRUE	reported	MATN2.SCARA5	textfile	2	1	TRUE	372184	132.619200101376	MATN2.SCARA5
25	rs7202877	T	G	T	G	0.0695618	3.80695e-05	0.904489	0.906282	FALSE	FALSE	FALSE	ieu-b-4953	Liver cell carcinoma || id:ieu-b-4953	8.44907e-05	0.649999	16	75247245	0.0113917	42118	1.03e-09	MATN2	SCARA5	TRUE	reported	MATN2.SCARA5	textfile	2	1	TRUE	372184	37.287609708817	MATN2.SCARA5
26	rs73373199	G	A	G	A	-0.0692439	0.000126607	0.884033	0.889033	FALSE	FALSE	FALSE	ieu-b-4953	Liver cell carcinoma || id:ieu-b-4953	7.84631e-05	0.11	6	17979853	0.0105856	42113	6.17e-11	MATN2	SCARA5	TRUE	reported	MATN2.SCARA5	textfile	2	1	TRUE	372184	42.7889946490792	MATN2.SCARA5
27	rs9987289	A	G	A	G	0.0677033	-5.8109e-05	0.0928731	0.091138	FALSE	FALSE	FALSE	ieu-b-4953	Liver cell carcinoma || id:ieu-b-4953	8.56666e-05	0.5	8	9183358	0.011457	42084	3.46e-09	MATN2	SCARA5	TRUE	reported	MATN2.SCARA5	textfile	2	1	TRUE	372184	34.9202905910567	MATN2.SCARA5
28	rs1000110	C	T	C	T	0.221822	2.21794e-06	0.701826	0.703866	FALSE	FALSE	FALSE	ieu-b-4953	Liver cell carcinoma || id:ieu-b-4953	5.38141e-05	0.97	9	117908721	0.00739985	42154	2.25e-195	SCARA5	TNC	TRUE	reported	SCARA5.TNC	textfile	2	1	TRUE	372184	898.593764461993	SCARA5.TNC
29	rs10733504	T	C	T	C	0.0484781	8.16487e-05	0.206522	0.21053	FALSE	FALSE	FALSE	ieu-b-4953	Liver cell carcinoma || id:ieu-b-4953	6.02772e-05	0.18	9	4047947	0.00832138	42108	5.73e-09	SCARA5	TNC	TRUE	reported	SCARA5.TNC	textfile	2	1	TRUE	372184	33.9391116801357	SCARA5.TNC
30	rs113977268	G	A	G	A	-0.0769977	-5.60004e-05	0.918239	0.914757	FALSE	FALSE	FALSE	ieu-b-4953	Liver cell carcinoma || id:ieu-b-4953	8.79929e-05	0.52	6	22359515	0.0122165	42104	2.95e-10	SCARA5	TNC	TRUE	reported	SCARA5.TNC	textfile	2	1	TRUE	372184	39.7248171112574	SCARA5.TNC
31	rs11835695	C	T	C	T	-0.0388312	-2.59152e-05	0.487624	0.481462	FALSE	FALSE	FALSE	ieu-b-4953	Liver cell carcinoma || id:ieu-b-4953	4.92649e-05	0.6	12	26384555	0.00681784	42143	1.24e-08	SCARA5	TNC	TRUE	reported	SCARA5.TNC	textfile	2	1	TRUE	372184	32.4390415052513	SCARA5.TNC
32	rs17164872	G	T	G	T	-0.0508064	6.48649e-05	0.665445	0.660632	FALSE	FALSE	FALSE	ieu-b-4953	Liver cell carcinoma || id:ieu-b-4953	5.19992e-05	0.21	7	130009353	0.00718174	42125	1.52e-12	SCARA5	TNC	TRUE	reported	SCARA5.TNC	textfile	2	1	TRUE	372184	50.0469354809708	SCARA5.TNC
33	rs1892534	C	T	C	T	0.0465092	-4.76811e-05	0.619369	0.624988	FALSE	FALSE	FALSE	ieu-b-4953	Liver cell carcinoma || id:ieu-b-4953	5.08637e-05	0.35	1	66105944	0.00702788	42129	3.69e-11	SCARA5	TNC	TRUE	reported	SCARA5.TNC	textfile	2	1	TRUE	372184	43.7954571397071	SCARA5.TNC
34	rs1990201	T	C	T	C	0.150037	5.66419e-05	0.511568	0.519995	FALSE	FALSE	FALSE	ieu-b-4953	Liver cell carcinoma || id:ieu-b-4953	4.93084e-05	0.25	5	135395203	0.00680086	42080	3.01e-107	SCARA5	TNC	TRUE	reported	SCARA5.TNC	textfile	2	1	TRUE	372184	486.708660565232	SCARA5.TNC
35	rs4234598	C	A	C	A	-0.057566	5.79328e-05	0.830353	0.829741	FALSE	FALSE	FALSE	ieu-b-4953	Liver cell carcinoma || id:ieu-b-4953	6.55548e-05	0.38	3	186758583	0.00911933	42130	2.77e-10	SCARA5	TNC	TRUE	reported	SCARA5.TNC	textfile	2	1	TRUE	372184	39.8479738024018	SCARA5.TNC
36	rs4732789	G	A	G	A	-0.328604	-3.01632e-05	0.37042	0.369215	FALSE	FALSE	FALSE	ieu-b-4953	Liver cell carcinoma || id:ieu-b-4953	5.10106e-05	0.55	8	27780351	0.0068911	42047	1e-200	SCARA5	TNC	TRUE	reported	SCARA5.TNC	textfile	2	1	TRUE	372184	2273.88547185855	SCARA5.TNC
37	rs4895441	A	G	A	G	-0.0524935	-1.77362e-05	0.734133	0.7274	FALSE	FALSE	FALSE	ieu-b-4953	Liver cell carcinoma || id:ieu-b-4953	5.53362e-05	0.75	6	135426573	0.00770942	41860	9.96e-12	SCARA5	TNC	TRUE	reported	SCARA5.TNC	textfile	2	1	TRUE	372184	46.3625856068855	SCARA5.TNC
38	rs6864988	T	C	T	C	-0.0539232	2.33063e-05	0.840704	0.844484	FALSE	FALSE	FALSE	ieu-b-4953	Liver cell carcinoma || id:ieu-b-4953	6.79545e-05	0.73	5	142579766	0.00935993	42131	8.42e-09	SCARA5	TNC	TRUE	reported	SCARA5.TNC	textfile	2	1	TRUE	372184	33.1899128650192	SCARA5.TNC
39	rs7008423	C	T	C	T	0.0687689	-8.81307e-05	0.491721	0.500548	FALSE	FALSE	FALSE	ieu-b-4953	Liver cell carcinoma || id:ieu-b-4953	4.92865e-05	0.0739997	8	72392197	0.00685087	41815	1.1e-23	SCARA5	TNC	TRUE	reported	SCARA5.TNC	textfile	2	1	TRUE	372184	100.761054077264	SCARA5.TNC
40	rs7027443	G	C	G	C	0.142678	2.01731e-05	0.793562	0.796363	FALSE	TRUE	FALSE	ieu-b-4953	Liver cell carcinoma || id:ieu-b-4953	6.11725e-05	0.74	9	117832618	0.00846253	41957	1.44e-63	SCARA5	TNC	TRUE	reported	SCARA5.TNC	textfile	2	1	TRUE	372184	284.258580734099	SCARA5.TNC
41	rs7949566	G	A	G	A	-0.0516331	6.49337e-06	0.572815	0.577257	FALSE	FALSE	FALSE	ieu-b-4953	Liver cell carcinoma || id:ieu-b-4953	4.98252e-05	0.9	11	126285301	0.0069065	42111	7.81e-14	SCARA5	TNC	TRUE	reported	SCARA5.TNC	textfile	2	1	TRUE	372184	55.8908054814489	SCARA5.TNC
42	rs916559	G	T	G	T	-0.0389579	-9.32481e-05	0.530881	0.519438	FALSE	FALSE	FALSE	ieu-b-4953	Liver cell carcinoma || id:ieu-b-4953	4.92951e-05	0.0589997	9	118352393	0.00686291	41714	1.38e-08	SCARA5	TNC	TRUE	reported	SCARA5.TNC	textfile	2	1	TRUE	372184	32.2236305587444	SCARA5.TNC
43	rs1000110	C	T	C	T	0.137229	2.21794e-06	0.701826	0.703866	FALSE	FALSE	FALSE	ieu-b-4953	Liver cell carcinoma || id:ieu-b-4953	5.38141e-05	0.97	9	117908721	0.00738523	42227	9.18e-77	CLSTN2	MATN2	TRUE	reported	CLSTN2.MATN2	textfile	2	1	TRUE	372184	345.273897212071	CLSTN2.MATN2
44	rs10413980	C	T	C	T	-0.0617763	1.38136e-06	0.643139	0.642321	FALSE	FALSE	FALSE	ieu-b-4953	Liver cell carcinoma || id:ieu-b-4953	5.13932e-05	0.98	19	53595330	0.00702932	42186	1.57e-18	CLSTN2	MATN2	TRUE	reported	CLSTN2.MATN2	textfile	2	1	TRUE	372184	77.2355347530489	CLSTN2.MATN2
45	rs12629320	C	A	C	A	-0.331557	3.36945e-05	0.787927	0.782603	FALSE	FALSE	FALSE	ieu-b-4953	Liver cell carcinoma || id:ieu-b-4953	5.95628e-05	0.57	3	139631419	0.00805746	42188	1e-200	CLSTN2	MATN2	TRUE	reported	CLSTN2.MATN2	textfile	2	1	TRUE	372184	1693.24610933124	CLSTN2.MATN2
46	rs1320258	A	G	A	G	0.0773499	1.96674e-05	0.120858	0.119831	FALSE	FALSE	FALSE	ieu-b-4953	Liver cell carcinoma || id:ieu-b-4953	7.58097e-05	0.8	3	139916537	0.010485	41615	1.65e-13	CLSTN2	MATN2	TRUE	reported	CLSTN2.MATN2	textfile	2	1	TRUE	372184	54.4230207379846	CLSTN2.MATN2
47	rs140584594	A	G	A	G	0.0428303	-5.25839e-05	0.269662	0.270646	FALSE	FALSE	FALSE	ieu-b-4953	Liver cell carcinoma || id:ieu-b-4953	5.51308e-05	0.34	1	110232983	0.00778997	41299	3.86e-08	CLSTN2	MATN2	TRUE	reported	CLSTN2.MATN2	textfile	2	1	TRUE	372184	30.2294790121512	CLSTN2.MATN2
48	rs2282791	T	G	T	G	0.0621481	4.05268e-05	0.52196	0.526128	FALSE	FALSE	FALSE	ieu-b-4953	Liver cell carcinoma || id:ieu-b-4953	4.93964e-05	0.41	5	135377730	0.00682231	41895	8.63e-20	CLSTN2	MATN2	TRUE	reported	CLSTN2.MATN2	textfile	2	1	TRUE	372184	82.9837034227375	CLSTN2.MATN2
49	rs2685411	A	G	A	G	-0.19232	5.33695e-05	0.731374	0.730365	FALSE	FALSE	FALSE	ieu-b-4953	Liver cell carcinoma || id:ieu-b-4953	5.53586e-05	0.34	8	27811098	0.00756648	42165	1.89e-141	CLSTN2	MATN2	TRUE	reported	CLSTN2.MATN2	textfile	2	1	TRUE	372184	646.042551540359	CLSTN2.MATN2
50	rs35332062	G	A	G	A	0.0745626	-3.77068e-05	0.874935	0.872497	FALSE	FALSE	FALSE	ieu-b-4953	Liver cell carcinoma || id:ieu-b-4953	7.3801e-05	0.61	7	73012042	0.0101523	42241	2.1e-13	CLSTN2	MATN2	TRUE	reported	CLSTN2.MATN2	textfile	2	1	TRUE	372184	53.9402806349397	CLSTN2.MATN2
51	rs780093	T	C	T	C	-0.0682046	0.000116194	0.376875	0.38509	FALSE	FALSE	FALSE	ieu-b-4953	Liver cell carcinoma || id:ieu-b-4953	5.0559e-05	0.0219999	2	27742603	0.00698239	42201	1.63e-22	CLSTN2	MATN2	TRUE	reported	CLSTN2.MATN2	textfile	2	1	TRUE	372184	95.4155432587863	CLSTN2.MATN2
52	rs1000110	C	T	C	T	-0.25978	2.21794e-06	0.701826	0.703866	FALSE	FALSE	FALSE	ieu-b-4953	Liver cell carcinoma || id:ieu-b-4953	5.38141e-05	0.97	9	117908721	0.00739607	42613	1e-200	TNC	VCAM1	TRUE	reported	TNC.VCAM1	textfile	2	1	TRUE	372184	1233.69952967637	TNC.VCAM1
53	rs113977268	G	A	G	A	0.0793309	-5.60004e-05	0.918239	0.914757	FALSE	FALSE	FALSE	ieu-b-4953	Liver cell carcinoma || id:ieu-b-4953	8.79929e-05	0.52	6	22359515	0.012248	42563	9.46e-11	TNC	VCAM1	TRUE	reported	TNC.VCAM1	textfile	2	1	TRUE	372184	41.9521678182386	TNC.VCAM1
54	rs12424240	T	C	T	C	0.0462355	9.45595e-06	0.770468	0.770264	FALSE	FALSE	FALSE	ieu-b-4953	Liver cell carcinoma || id:ieu-b-4953	5.84149e-05	0.87	12	26365938	0.00806672	42592	1e-08	TNC	VCAM1	TRUE	reported	TNC.VCAM1	textfile	2	1	TRUE	372184	32.8516473230178	TNC.VCAM1
55	rs17164872	G	T	G	T	0.0492326	6.48649e-05	0.665445	0.660632	FALSE	FALSE	FALSE	ieu-b-4953	Liver cell carcinoma || id:ieu-b-4953	5.19992e-05	0.21	7	130009353	0.00720377	42583	8.35e-12	TNC	VCAM1	TRUE	reported	TNC.VCAM1	textfile	2	1	TRUE	372184	46.7074187223096	TNC.VCAM1
56	rs17403878	C	T	C	T	0.0491093	-2.34179e-05	0.635553	0.636244	FALSE	FALSE	FALSE	ieu-b-4953	Liver cell carcinoma || id:ieu-b-4953	5.1129e-05	0.649999	1	101105310	0.00717425	42456	7.74e-12	TNC	VCAM1	TRUE	reported	TNC.VCAM1	textfile	2	1	TRUE	372184	46.8569994748468	TNC.VCAM1
57	rs174546	C	T	C	T	0.0527538	2.40568e-05	0.664622	0.655247	FALSE	FALSE	FALSE	ieu-b-4953	Liver cell carcinoma || id:ieu-b-4953	5.18176e-05	0.64	11	61569830	0.00719123	42589	2.24e-13	TNC	VCAM1	TRUE	reported	TNC.VCAM1	textfile	2	1	TRUE	372184	53.8147266510923	TNC.VCAM1
58	rs1892534	C	T	C	T	-0.0469514	-4.76811e-05	0.619369	0.624988	FALSE	FALSE	FALSE	ieu-b-4953	Liver cell carcinoma || id:ieu-b-4953	5.08637e-05	0.35	1	66105944	0.0070511	42588	2.8e-11	TNC	VCAM1	TRUE	reported	TNC.VCAM1	textfile	2	1	TRUE	372184	44.3387397908751	TNC.VCAM1
59	rs1990201	T	C	T	C	-0.193151	5.66419e-05	0.511568	0.519995	FALSE	FALSE	FALSE	ieu-b-4953	Liver cell carcinoma || id:ieu-b-4953	4.93084e-05	0.25	5	135395203	0.00679938	42534	7.3e-176	TNC	VCAM1	TRUE	reported	TNC.VCAM1	textfile	2	1	TRUE	372184	806.966107894117	TNC.VCAM1
60	rs2395182	G	T	G	T	0.0483495	-4.69485e-05	0.210016	0.209392	FALSE	FALSE	FALSE	ieu-b-4953	Liver cell carcinoma || id:ieu-b-4953	6.04697e-05	0.44	6	32413317	0.0084044	42619	8.83e-09	TNC	VCAM1	TRUE	reported	TNC.VCAM1	textfile	2	1	TRUE	372184	33.0956218983565	TNC.VCAM1
61	rs248933	T	C	T	C	0.0443251	1.28943e-05	0.620315	0.624156	FALSE	FALSE	FALSE	ieu-b-4953	Liver cell carcinoma || id:ieu-b-4953	5.08686e-05	0.8	19	19899564	0.0071255	42488	5e-10	TNC	VCAM1	TRUE	reported	TNC.VCAM1	textfile	2	1	TRUE	372184	38.696239229428	TNC.VCAM1
62	rs2645775	G	A	G	A	-0.051065	-0.000115421	0.774905	0.776911	FALSE	FALSE	FALSE	ieu-b-4953	Liver cell carcinoma || id:ieu-b-4953	5.91267e-05	0.051	2	238278142	0.0081761	42564	4.26e-10	TNC	VCAM1	TRUE	reported	TNC.VCAM1	textfile	2	1	TRUE	372184	39.0080538368749	TNC.VCAM1
63	rs2685411	A	G	A	G	0.392624	5.33695e-05	0.731374	0.730365	FALSE	FALSE	FALSE	ieu-b-4953	Liver cell carcinoma || id:ieu-b-4953	5.53586e-05	0.34	8	27811098	0.00746348	42547	1e-200	TNC	VCAM1	TRUE	reported	TNC.VCAM1	textfile	2	1	TRUE	372184	2767.39364826363	TNC.VCAM1
64	rs35202091	C	T	C	T	-0.0419812	-2.11793e-05	0.71081	0.702511	FALSE	FALSE	FALSE	ieu-b-4953	Liver cell carcinoma || id:ieu-b-4953	5.37193e-05	0.69	2	203507663	0.00747776	42518	1.99e-08	TNC	VCAM1	TRUE	reported	TNC.VCAM1	textfile	2	1	TRUE	372184	31.5185806631914	TNC.VCAM1
65	rs3744274	C	A	C	A	0.0414715	3.85106e-05	0.34251	0.344725	FALSE	FALSE	FALSE	ieu-b-4953	Liver cell carcinoma || id:ieu-b-4953	5.18447e-05	0.46	17	1990959	0.00722825	42581	9.68e-09	TNC	VCAM1	TRUE	reported	TNC.VCAM1	textfile	2	1	TRUE	372184	32.917978548844	TNC.VCAM1
66	rs445925	G	A	G	A	-0.07063	1.96415e-05	0.888829	0.89164	FALSE	FALSE	FALSE	ieu-b-4953	Liver cell carcinoma || id:ieu-b-4953	7.9126e-05	0.8	19	45415640	0.0107234	42629	4.55e-11	TNC	VCAM1	TRUE	reported	TNC.VCAM1	textfile	2	1	TRUE	372184	43.3823825978938	TNC.VCAM1
67	rs507666	G	A	G	A	0.0492427	-2.74685e-05	0.819282	0.815451	FALSE	FALSE	FALSE	ieu-b-4953	Liver cell carcinoma || id:ieu-b-4953	6.34138e-05	0.66	9	136149399	0.00887064	42554	2.85e-08	TNC	VCAM1	TRUE	reported	TNC.VCAM1	textfile	2	1	TRUE	372184	30.8158254851374	TNC.VCAM1
68	rs555300	T	A	T	A	-0.0596458	1.18752e-06	0.264766	0.257726	FALSE	TRUE	FALSE	ieu-b-4953	Liver cell carcinoma || id:ieu-b-4953	5.63064e-05	0.98	8	27546851	0.0078963	42560	4.32e-14	TNC	VCAM1	TRUE	reported	TNC.VCAM1	textfile	2	1	TRUE	372184	57.0574628393033	TNC.VCAM1
69	rs7008423	C	T	C	T	-0.0728741	-8.81307e-05	0.491721	0.500548	FALSE	FALSE	FALSE	ieu-b-4953	Liver cell carcinoma || id:ieu-b-4953	4.92865e-05	0.0739997	8	72392197	0.00686973	42271	2.95e-26	TNC	VCAM1	TRUE	reported	TNC.VCAM1	textfile	2	1	TRUE	372184	112.529676847457	TNC.VCAM1
70	rs7027443	G	C	G	C	-0.17693	2.01731e-05	0.793562	0.796363	FALSE	TRUE	FALSE	ieu-b-4953	Liver cell carcinoma || id:ieu-b-4953	6.11725e-05	0.74	9	117832618	0.00846405	42414	1.52e-96	TNC	VCAM1	TRUE	reported	TNC.VCAM1	textfile	2	1	TRUE	372184	436.964861461632	TNC.VCAM1
71	rs73053204	G	A	G	A	0.0571731	1.83756e-05	0.806629	0.806207	FALSE	FALSE	FALSE	ieu-b-4953	Liver cell carcinoma || id:ieu-b-4953	6.22936e-05	0.77	3	186763829	0.00868028	42573	4.55e-11	TNC	VCAM1	TRUE	reported	TNC.VCAM1	textfile	2	1	TRUE	372184	43.3826435825627	TNC.VCAM1
72	rs73632737	G	C	G	C	-0.0801544	-9.53259e-05	0.923242	0.925425	FALSE	TRUE	FALSE	ieu-b-4953	Liver cell carcinoma || id:ieu-b-4953	9.34431e-05	0.31	11	126226775	0.013161	42606	1.14e-09	TNC	VCAM1	TRUE	reported	TNC.VCAM1	textfile	2	1	TRUE	372184	37.0917186430835	TNC.VCAM1
73	rs7949566	G	A	G	A	0.0690025	6.49337e-06	0.572815	0.577257	FALSE	FALSE	FALSE	ieu-b-4953	Liver cell carcinoma || id:ieu-b-4953	4.98252e-05	0.9	11	126285301	0.00692375	42569	2.28e-23	TNC	VCAM1	TRUE	reported	TNC.VCAM1	textfile	2	1	TRUE	372184	99.3223291090787	TNC.VCAM1
74	rs916559	G	T	G	T	0.0470895	-9.32481e-05	0.530881	0.519438	FALSE	FALSE	FALSE	ieu-b-4953	Liver cell carcinoma || id:ieu-b-4953	4.92951e-05	0.0589997	9	118352393	0.00688245	42163	7.92e-12	TNC	VCAM1	TRUE	reported	TNC.VCAM1	textfile	2	1	TRUE	372184	46.8125208211348	TNC.VCAM1
75	rs1000354	A	G	A	G	0.0431237	-0.00010535	0.272243	0.272213	FALSE	FALSE	FALSE	ieu-b-4953	Liver cell carcinoma || id:ieu-b-4953	5.52944e-05	0.0569994	17	43413451	0.00767147	42187	1.91e-08	CD79B	TNFRSF13B	TRUE	reported	CD79B.TNFRSF13B	textfile	2	1	TRUE	372184	31.5991099578227	CD79B.TNFRSF13B
76	rs10445407	C	A	C	A	-0.0440077	-1.13048e-05	0.521861	0.522441	FALSE	FALSE	FALSE	ieu-b-4953	Liver cell carcinoma || id:ieu-b-4953	4.92671e-05	0.82	17	79261809	0.00685467	42125	1.38e-10	CD79B	TNFRSF13B	TRUE	reported	CD79B.TNFRSF13B	textfile	2	1	TRUE	372184	41.2177460749144	CD79B.TNFRSF13B
77	rs10806425	C	A	C	A	0.0695918	-4.69327e-05	0.592953	0.585243	FALSE	FALSE	FALSE	ieu-b-4953	Liver cell carcinoma || id:ieu-b-4953	4.99084e-05	0.35	6	90926612	0.0069455	42227	1.33e-23	CD79B	TNFRSF13B	TRUE	reported	CD79B.TNFRSF13B	textfile	2	1	TRUE	372184	100.394312064071	CD79B.TNFRSF13B
78	rs10821936	C	T	C	T	0.0686799	-2.85539e-06	0.341685	0.34007	FALSE	FALSE	FALSE	ieu-b-4953	Liver cell carcinoma || id:ieu-b-4953	5.20291e-05	0.96	10	63723577	0.00720505	42201	1.62e-21	CD79B	TNFRSF13B	TRUE	reported	CD79B.TNFRSF13B	textfile	2	1	TRUE	372184	90.8626314858043	CD79B.TNFRSF13B
79	rs11738269	C	A	C	A	-0.104515	-3.32768e-05	0.69805	0.688134	FALSE	FALSE	FALSE	ieu-b-4953	Liver cell carcinoma || id:ieu-b-4953	5.3095e-05	0.53	5	179209059	0.0075286	40764	1.02e-43	CD79B	TNFRSF13B	TRUE	reported	CD79B.TNFRSF13B	textfile	2	1	TRUE	372184	192.720894634998	CD79B.TNFRSF13B
80	rs11898094	C	T	C	T	-0.0729518	-7.80574e-05	0.869162	0.871229	FALSE	FALSE	FALSE	ieu-b-4953	Liver cell carcinoma || id:ieu-b-4953	7.3542e-05	0.29	2	227924774	0.0102314	41983	1.02e-12	CD79B	TNFRSF13B	TRUE	reported	CD79B.TNFRSF13B	textfile	2	1	TRUE	372184	50.8395732450644	CD79B.TNFRSF13B
81	rs12975366	T	C	T	C	0.040493	1.69997e-05	0.607274	0.560571	FALSE	FALSE	FALSE	ieu-b-4953	Liver cell carcinoma || id:ieu-b-4953	4.98353e-05	0.73	19	54759361	0.00701402	42157	7.83e-09	CD79B	TNFRSF13B	TRUE	reported	CD79B.TNFRSF13B	textfile	2	1	TRUE	372184	33.3292781036242	CD79B.TNFRSF13B
82	rs13333054	C	T	C	T	0.0500211	-3.7165e-05	0.773211	0.773804	FALSE	FALSE	FALSE	ieu-b-4953	Liver cell carcinoma || id:ieu-b-4953	5.87989e-05	0.53	16	86011033	0.00816598	42220	9.12e-10	CD79B	TNFRSF13B	TRUE	reported	CD79B.TNFRSF13B	textfile	2	1	TRUE	372184	37.5223346141044	CD79B.TNFRSF13B
83	rs17056207	C	T	C	T	-0.11194	-6.9455e-05	0.903048	0.903569	FALSE	FALSE	FALSE	ieu-b-4953	Liver cell carcinoma || id:ieu-b-4953	8.33658e-05	0.4	5	158203006	0.0115817	42208	4.47e-22	CD79B	TNFRSF13B	TRUE	reported	CD79B.TNFRSF13B	textfile	2	1	TRUE	372184	93.4170142922413	CD79B.TNFRSF13B
84	rs17498545	T	C	T	C	-0.0690482	-2.89712e-05	0.832917	0.827814	FALSE	FALSE	FALSE	ieu-b-4953	Liver cell carcinoma || id:ieu-b-4953	6.52367e-05	0.66	13	108894760	0.00905604	42203	2.5e-14	CD79B	TNFRSF13B	TRUE	reported	CD79B.TNFRSF13B	textfile	2	1	TRUE	372184	58.1337125538039	CD79B.TNFRSF13B
85	rs210122	A	G	A	G	-0.037884	5.53356e-05	0.555524	0.562371	FALSE	FALSE	FALSE	ieu-b-4953	Liver cell carcinoma || id:ieu-b-4953	4.97359e-05	0.27	6	33574635	0.0069423	42103	4.87e-08	CD79B	TNFRSF13B	TRUE	reported	CD79B.TNFRSF13B	textfile	2	1	TRUE	372184	29.7786428978546	CD79B.TNFRSF13B
86	rs2243868	A	G	A	G	0.0773068	-3.02632e-05	0.420107	0.425748	FALSE	FALSE	FALSE	ieu-b-4953	Liver cell carcinoma || id:ieu-b-4953	4.97325e-05	0.54	6	31261276	0.00696635	42104	1.42e-28	CD79B	TNFRSF13B	TRUE	reported	CD79B.TNFRSF13B	textfile	2	1	TRUE	372184	123.147276855803	CD79B.TNFRSF13B
87	rs2326576	T	C	T	C	-0.0419066	-1.44543e-05	0.576923	0.57343	FALSE	FALSE	FALSE	ieu-b-4953	Liver cell carcinoma || id:ieu-b-4953	4.97466e-05	0.77	20	4967393	0.00692109	42170	1.42e-09	CD79B	TNFRSF13B	TRUE	reported	CD79B.TNFRSF13B	textfile	2	1	TRUE	372184	36.6619752603645	CD79B.TNFRSF13B
88	rs2331547	C	T	C	T	0.0414699	1.3506e-05	0.297376	0.297878	FALSE	FALSE	FALSE	ieu-b-4953	Liver cell carcinoma || id:ieu-b-4953	5.38637e-05	0.8	17	62243647	0.00749397	42212	3.15e-08	CD79B	TNFRSF13B	TRUE	reported	CD79B.TNFRSF13B	textfile	2	1	TRUE	372184	30.6226010098846	CD79B.TNFRSF13B
89	rs284663	C	T	C	T	-0.0706811	1.24716e-05	0.384365	0.386658	FALSE	FALSE	FALSE	ieu-b-4953	Liver cell carcinoma || id:ieu-b-4953	5.05133e-05	0.8	19	41932612	0.00700959	42204	6.96e-24	CD79B	TNFRSF13B	TRUE	reported	CD79B.TNFRSF13B	textfile	2	1	TRUE	372184	101.676682343414	CD79B.TNFRSF13B
90	rs304160	T	C	T	C	0.0411848	6.36835e-06	0.684832	0.694088	FALSE	FALSE	FALSE	ieu-b-4953	Liver cell carcinoma || id:ieu-b-4953	5.34253e-05	0.91	5	88135462	0.00743928	42168	3.11e-08	CD79B	TNFRSF13B	TRUE	reported	CD79B.TNFRSF13B	textfile	2	1	TRUE	372184	30.648703844108	CD79B.TNFRSF13B
91	rs34562254	G	A	G	A	0.195665	-0.000130627	0.897138	0.900792	FALSE	FALSE	FALSE	ieu-b-4953	Liver cell carcinoma || id:ieu-b-4953	8.21815e-05	0.11	17	16842991	0.011554	41786	4.08e-64	CD79B	TNFRSF13B	TRUE	reported	CD79B.TNFRSF13B	textfile	2	1	TRUE	372184	286.788391439566	CD79B.TNFRSF13B
92	rs3804329	A	G	A	G	-0.105307	-1.19292e-05	0.802814	0.798569	FALSE	FALSE	FALSE	ieu-b-4953	Liver cell carcinoma || id:ieu-b-4953	6.13687e-05	0.85	6	106686427	0.00849083	42190	2.92e-35	CD79B	TNFRSF13B	TRUE	reported	CD79B.TNFRSF13B	textfile	2	1	TRUE	372184	153.820489834804	CD79B.TNFRSF13B
93	rs4286447	G	T	G	T	-0.0428104	-5.21856e-06	0.650563	0.648153	FALSE	FALSE	FALSE	ieu-b-4953	Liver cell carcinoma || id:ieu-b-4953	5.16182e-05	0.92	3	128310589	0.00721798	42173	3.03e-09	CD79B	TNFRSF13B	TRUE	reported	CD79B.TNFRSF13B	textfile	2	1	TRUE	372184	35.1776823267401	CD79B.TNFRSF13B
94	rs4319050	T	C	T	C	-0.059313	1.07008e-05	0.754911	0.760296	FALSE	FALSE	FALSE	ieu-b-4953	Liver cell carcinoma || id:ieu-b-4953	5.76752e-05	0.85	8	130584475	0.00799658	42150	1.22e-13	CD79B	TNFRSF13B	TRUE	reported	CD79B.TNFRSF13B	textfile	2	1	TRUE	372184	55.0162783790704	CD79B.TNFRSF13B
95	rs5001409	A	C	A	C	-0.0660959	-2.57e-05	0.612739	0.611501	FALSE	FALSE	FALSE	ieu-b-4953	Liver cell carcinoma || id:ieu-b-4953	5.04548e-05	0.61	3	186735690	0.00703956	42159	6.34e-21	CD79B	TNFRSF13B	TRUE	reported	CD79B.TNFRSF13B	textfile	2	1	TRUE	372184	88.1572453574783	CD79B.TNFRSF13B
96	rs507666	G	A	G	A	-0.256355	-2.74685e-05	0.819282	0.815451	FALSE	FALSE	FALSE	ieu-b-4953	Liver cell carcinoma || id:ieu-b-4953	6.34138e-05	0.66	9	136149399	0.00878867	42171	3.37e-185	CD79B	TNFRSF13B	TRUE	reported	CD79B.TNFRSF13B	textfile	2	1	TRUE	372184	850.819175573879	CD79B.TNFRSF13B
97	rs60160896	C	T	C	T	0.0539188	7.7405e-06	0.596322	0.588339	FALSE	FALSE	FALSE	ieu-b-4953	Liver cell carcinoma || id:ieu-b-4953	5.00008e-05	0.88	7	56047572	0.00695963	42212	9.59e-15	CD79B	TNFRSF13B	TRUE	reported	CD79B.TNFRSF13B	textfile	2	1	TRUE	372184	60.0216780798697	CD79B.TNFRSF13B
98	rs6553	T	C	T	C	0.039964	-2.95444e-05	0.398541	0.414077	FALSE	FALSE	FALSE	ieu-b-4953	Liver cell carcinoma || id:ieu-b-4953	4.9923e-05	0.55	12	121202362	0.00694438	42097	8.73e-09	CD79B	TNFRSF13B	TRUE	reported	CD79B.TNFRSF13B	textfile	2	1	TRUE	372184	33.1185218707698	CD79B.TNFRSF13B
99	rs657361	G	A	G	A	0.0509498	3.46541e-05	0.757391	0.751053	FALSE	FALSE	FALSE	ieu-b-4953	Liver cell carcinoma || id:ieu-b-4953	5.68603e-05	0.54	11	126111091	0.00791165	42185	1.21e-10	CD79B	TNFRSF13B	TRUE	reported	CD79B.TNFRSF13B	textfile	2	1	TRUE	372184	41.4716041217676	CD79B.TNFRSF13B
100	rs6796	T	C	T	C	-0.0435909	-1.22109e-05	0.7202	0.723265	FALSE	FALSE	FALSE	ieu-b-4953	Liver cell carcinoma || id:ieu-b-4953	5.50174e-05	0.82	7	6502367	0.00766266	42187	1.29e-08	CD79B	TNFRSF13B	TRUE	reported	CD79B.TNFRSF13B	textfile	2	1	TRUE	372184	32.3617918177263	CD79B.TNFRSF13B
101	rs7209608	C	A	C	A	-0.189717	-8.01904e-05	0.607146	0.607987	FALSE	FALSE	FALSE	ieu-b-4953	Liver cell carcinoma || id:ieu-b-4953	5.04849e-05	0.11	17	62003810	0.00694884	42142	1.05e-162	CD79B	TNFRSF13B	TRUE	reported	CD79B.TNFRSF13B	textfile	2	1	TRUE	372184	745.397399175147	CD79B.TNFRSF13B
102	rs73169662	T	C	T	C	-0.0807994	0.000133139	0.889902	0.886566	FALSE	FALSE	FALSE	ieu-b-4953	Liver cell carcinoma || id:ieu-b-4953	7.76437e-05	0.0860003	7	150922306	0.0108018	42184	7.57e-14	CD79B	TNFRSF13B	TRUE	reported	CD79B.TNFRSF13B	textfile	2	1	TRUE	372184	55.9530813037631	CD79B.TNFRSF13B
103	rs8067378	A	G	A	G	0.0446228	-6.63646e-05	0.487893	0.483733	FALSE	FALSE	FALSE	ieu-b-4953	Liver cell carcinoma || id:ieu-b-4953	4.9307e-05	0.18	17	38051348	0.00687191	42218	8.48e-11	CD79B	TNFRSF13B	TRUE	reported	CD79B.TNFRSF13B	textfile	2	1	TRUE	372184	42.165641307468	CD79B.TNFRSF13B
104	rs10003746	T	C	T	C	0.294645	-5.30141e-05	0.354907	0.354088	FALSE	FALSE	FALSE	ieu-b-4953	Liver cell carcinoma || id:ieu-b-4953	5.15077e-05	0.3	4	17469817	0.00715948	41312	1e-200	GLOD4	QDPR	TRUE	reported	GLOD4.QDPR	textfile	2	1	TRUE	372184	1693.69494353041	GLOD4.QDPR
105	rs12648902	G	A	G	A	0.111561	-2.48877e-05	0.783194	0.78313	FALSE	FALSE	FALSE	ieu-b-4953	Liver cell carcinoma || id:ieu-b-4953	5.97781e-05	0.68	4	18671327	0.00843089	41378	6.87e-40	GLOD4	QDPR	TRUE	reported	GLOD4.QDPR	textfile	2	1	TRUE	372184	175.096695926468	GLOD4.QDPR
106	rs13147559	C	G	C	G	-0.271703	-2.10111e-05	0.869067	0.866151	FALSE	TRUE	FALSE	ieu-b-4953	Liver cell carcinoma || id:ieu-b-4953	7.22988e-05	0.77	4	17524570	0.0102172	41240	1.67e-154	GLOD4	QDPR	TRUE	reported	GLOD4.QDPR	textfile	2	1	TRUE	372184	707.172034561116	GLOD4.QDPR
107	rs3760495	C	T	C	T	-0.0589157	0.000118148	0.795682	0.797596	FALSE	FALSE	FALSE	ieu-b-4953	Liver cell carcinoma || id:ieu-b-4953	6.1239e-05	0.0539995	17	684729	0.00870527	41360	1.32e-11	GLOD4	QDPR	TRUE	reported	GLOD4.QDPR	textfile	2	1	TRUE	372184	45.8033869127229	GLOD4.QDPR
108	rs10005438	G	C	G	C	-0.0783447	-2.81876e-05	0.364165	0.356879	FALSE	TRUE	FALSE	ieu-b-4953	Liver cell carcinoma || id:ieu-b-4953	5.13316e-05	0.58	4	83575638	0.00722263	41625	2.24e-27	ATP5IF1	LYN	TRUE	reported	ATP5IF1.LYN	textfile	2	1	TRUE	372184	117.659909192394	ATP5IF1.LYN
109	rs1047891	C	A	C	A	-0.0425301	1.40112e-05	0.685592	0.684254	FALSE	FALSE	FALSE	ieu-b-4953	Liver cell carcinoma || id:ieu-b-4953	5.2916e-05	0.79	2	211540507	0.0074878	41516	1.36e-08	ATP5IF1	LYN	TRUE	reported	ATP5IF1.LYN	textfile	2	1	TRUE	372184	32.2614836572453	ATP5IF1.LYN
110	rs10876556	G	A	G	A	0.0502846	9.81295e-05	0.47607	0.467262	FALSE	FALSE	FALSE	ieu-b-4953	Liver cell carcinoma || id:ieu-b-4953	4.93029e-05	0.0470002	12	54758960	0.00693655	41565	4.26e-13	ATP5IF1	LYN	TRUE	reported	ATP5IF1.LYN	textfile	2	1	TRUE	372184	52.5512387007056	ATP5IF1.LYN
111	rs510379	T	C	T	C	0.190026	-5.99877e-06	0.640646	0.643598	FALSE	FALSE	FALSE	ieu-b-4953	Liver cell carcinoma || id:ieu-b-4953	5.14386e-05	0.91	1	28535233	0.00718775	41485	9.43e-153	ATP5IF1	LYN	TRUE	reported	ATP5IF1.LYN	textfile	2	1	TRUE	372184	698.940371775495	ATP5IF1.LYN
112	rs6985703	G	T	G	T	-0.048159	7.99365e-05	0.481989	0.486442	FALSE	FALSE	FALSE	ieu-b-4953	Liver cell carcinoma || id:ieu-b-4953	4.91934e-05	0.1	8	56785133	0.0069061	41603	3.14e-12	ATP5IF1	LYN	TRUE	reported	ATP5IF1.LYN	textfile	2	1	TRUE	372184	48.6283121240475	ATP5IF1.LYN
113	rs7342306	G	A	G	A	-0.041266	-8.28315e-05	0.582994	0.575808	FALSE	FALSE	FALSE	ieu-b-4953	Liver cell carcinoma || id:ieu-b-4953	4.97071e-05	0.0959997	12	6291093	0.0069982	41626	3.74e-09	ATP5IF1	LYN	TRUE	reported	ATP5IF1.LYN	textfile	2	1	TRUE	372184	34.7705890242184	ATP5IF1.LYN
114	rs755109	T	C	T	C	0.0456822	6.93271e-05	0.644741	0.63675	FALSE	FALSE	FALSE	ieu-b-4953	Liver cell carcinoma || id:ieu-b-4953	5.11868e-05	0.18	9	100696203	0.00719836	41603	2.23e-10	ATP5IF1	LYN	TRUE	reported	ATP5IF1.LYN	textfile	2	1	TRUE	372184	40.2741976074308	ATP5IF1.LYN
115	rs936226	C	T	C	T	-0.0656721	-3.99529e-05	0.265508	0.262065	FALSE	FALSE	FALSE	ieu-b-4953	Liver cell carcinoma || id:ieu-b-4953	5.59751e-05	0.48	15	75069282	0.00792702	41537	1.22e-16	ATP5IF1	LYN	TRUE	reported	ATP5IF1.LYN	textfile	2	1	TRUE	372184	68.6344092662509	ATP5IF1.LYN
116	rs10005438	G	C	G	C	-0.0728424	-2.81876e-05	0.364165	0.356879	FALSE	TRUE	FALSE	ieu-b-4953	Liver cell carcinoma || id:ieu-b-4953	5.13316e-05	0.58	4	83575638	0.0071056	42932	1.25e-24	HPCAL1	LAT	TRUE	reported	HPCAL1.LAT	textfile	2	1	TRUE	372184	105.091352464733	HPCAL1.LAT
117	rs10740118	G	C	G	C	-0.127014	3.51922e-05	0.583397	0.581767	FALSE	TRUE	FALSE	ieu-b-4953	Liver cell carcinoma || id:ieu-b-4953	4.99643e-05	0.48	10	65101207	0.00689887	42960	2.1e-75	HPCAL1	LAT	TRUE	reported	HPCAL1.LAT	textfile	2	1	TRUE	372184	338.959073534464	HPCAL1.LAT
118	rs10990535	C	T	C	T	0.0599578	7.6952e-05	0.763342	0.764279	FALSE	FALSE	FALSE	ieu-b-4953	Liver cell carcinoma || id:ieu-b-4953	5.80809e-05	0.19	9	99091009	0.00801741	42832	7.66e-14	HPCAL1	LAT	TRUE	reported	HPCAL1.LAT	textfile	2	1	TRUE	372184	55.92721474856	HPCAL1.LAT
119	rs11596235	C	T	C	T	-0.0704483	-9.15391e-05	0.696719	0.689721	FALSE	FALSE	FALSE	ieu-b-4953	Liver cell carcinoma || id:ieu-b-4953	5.3216e-05	0.0850002	10	104391034	0.00737652	42683	1.36e-21	HPCAL1	LAT	TRUE	reported	HPCAL1.LAT	textfile	2	1	TRUE	372184	91.2090613962256	HPCAL1.LAT
120	rs13339274	C	T	C	T	-0.0549547	6.85825e-05	0.857746	0.856558	FALSE	FALSE	FALSE	ieu-b-4953	Liver cell carcinoma || id:ieu-b-4953	7.03669e-05	0.33	16	81875559	0.00971319	42852	1.54e-08	HPCAL1	LAT	TRUE	reported	HPCAL1.LAT	textfile	2	1	TRUE	372184	32.010017724694	HPCAL1.LAT
121	rs13412535	G	A	G	A	0.0980336	-3.08094e-05	0.774226	0.768351	FALSE	FALSE	FALSE	ieu-b-4953	Liver cell carcinoma || id:ieu-b-4953	5.84422e-05	0.6	2	224874874	0.00823124	41680	1.19e-32	HPCAL1	LAT	TRUE	reported	HPCAL1.LAT	textfile	2	1	TRUE	372184	141.846744522411	HPCAL1.LAT
122	rs1613662	G	A	G	A	0.0768265	-6.38986e-05	0.166968	0.165655	FALSE	FALSE	FALSE	ieu-b-4953	Liver cell carcinoma || id:ieu-b-4953	6.62437e-05	0.33	19	55536595	0.00919634	42940	6.79e-17	HPCAL1	LAT	TRUE	reported	HPCAL1.LAT	textfile	2	1	TRUE	372184	69.7898167863326	HPCAL1.LAT
123	rs1861231	G	A	G	A	-0.111031	-8.31257e-05	0.262748	0.261416	FALSE	FALSE	FALSE	ieu-b-4953	Liver cell carcinoma || id:ieu-b-4953	5.60264e-05	0.14	2	10455625	0.00774643	42927	1.74e-46	HPCAL1	LAT	TRUE	reported	HPCAL1.LAT	textfile	2	1	TRUE	372184	205.440139401453	HPCAL1.LAT
124	rs3755259	A	G	A	G	-0.127734	-7.4606e-05	0.704588	0.698817	FALSE	FALSE	FALSE	ieu-b-4953	Liver cell carcinoma || id:ieu-b-4953	5.36803e-05	0.16	2	10566033	0.00736941	42889	4.49e-67	HPCAL1	LAT	TRUE	reported	HPCAL1.LAT	textfile	2	1	TRUE	372184	300.432966475545	HPCAL1.LAT
125	rs3792366	G	A	G	A	-0.0481839	-1.25804e-07	0.416063	0.40903	FALSE	FALSE	FALSE	ieu-b-4953	Liver cell carcinoma || id:ieu-b-4953	5.00298e-05	1	3	122839876	0.00695637	42904	4.37e-12	HPCAL1	LAT	TRUE	reported	HPCAL1.LAT	textfile	2	1	TRUE	372184	47.9776034673934	HPCAL1.LAT
126	rs3935714	G	A	G	A	0.093523	-5.59803e-05	0.935519	0.925372	FALSE	FALSE	FALSE	ieu-b-4953	Liver cell carcinoma || id:ieu-b-4953	9.51694e-05	0.56	16	29042014	0.0137447	42948	1.03e-11	HPCAL1	LAT	TRUE	reported	HPCAL1.LAT	textfile	2	1	TRUE	372184	46.2984368960238	HPCAL1.LAT
127	rs439401	T	C	T	C	0.0404332	0.000104781	0.363659	0.363143	FALSE	FALSE	FALSE	ieu-b-4953	Liver cell carcinoma || id:ieu-b-4953	5.1199e-05	0.0409996	19	45414451	0.007098	42962	1.23e-08	HPCAL1	LAT	TRUE	reported	HPCAL1.LAT	textfile	2	1	TRUE	372184	32.4492182154423	HPCAL1.LAT
128	rs58506102	T	G	T	G	0.0690388	-7.54173e-05	0.588921	0.590431	FALSE	FALSE	FALSE	ieu-b-4953	Liver cell carcinoma || id:ieu-b-4953	5.01117e-05	0.13	2	10491004	0.00693715	42908	2.62e-23	HPCAL1	LAT	TRUE	reported	HPCAL1.LAT	textfile	2	1	TRUE	372184	99.0431165562171	HPCAL1.LAT
129	rs6045989	G	A	G	A	-0.0407042	-4.48764e-05	0.643617	0.641556	FALSE	FALSE	FALSE	ieu-b-4953	Liver cell carcinoma || id:ieu-b-4953	5.13003e-05	0.38	20	19292926	0.00714433	42874	1.22e-08	HPCAL1	LAT	TRUE	reported	HPCAL1.LAT	textfile	2	1	TRUE	372184	32.4605170963229	HPCAL1.LAT
130	rs67479058	T	C	T	C	-0.0499418	3.23958e-05	0.825363	0.822851	FALSE	FALSE	FALSE	ieu-b-4953	Liver cell carcinoma || id:ieu-b-4953	6.4436e-05	0.62	16	28970852	0.008943	42950	2.36e-08	HPCAL1	LAT	TRUE	reported	HPCAL1.LAT	textfile	2	1	TRUE	372184	31.1861612949453	HPCAL1.LAT
131	rs6993770	A	T	A	T	0.14362	5.00028e-06	0.708724	0.712414	FALSE	TRUE	FALSE	ieu-b-4953	Liver cell carcinoma || id:ieu-b-4953	5.43617e-05	0.93	8	106581528	0.0075132	42929	4.07e-81	HPCAL1	LAT	TRUE	reported	HPCAL1.LAT	textfile	2	1	TRUE	372184	365.409593449413	HPCAL1.LAT
132	rs7113761	G	A	G	A	-0.048215	6.21393e-05	0.767597	0.761682	FALSE	FALSE	FALSE	ieu-b-4953	Liver cell carcinoma || id:ieu-b-4953	5.80843e-05	0.28	11	64926722	0.00799135	42635	1.62e-09	HPCAL1	LAT	TRUE	reported	HPCAL1.LAT	textfile	2	1	TRUE	372184	36.4018988142941	HPCAL1.LAT
133	rs72642137	C	T	C	T	-0.046813	7.25323e-05	0.801249	0.795936	FALSE	FALSE	FALSE	ieu-b-4953	Liver cell carcinoma || id:ieu-b-4953	6.11412e-05	0.24	1	2229917	0.00848475	42741	3.46e-08	HPCAL1	LAT	TRUE	reported	HPCAL1.LAT	textfile	2	1	TRUE	372184	30.440714808934	HPCAL1.LAT
134	rs7961894	C	T	C	T	-0.0841264	-5.84644e-06	0.890494	0.885492	FALSE	FALSE	FALSE	ieu-b-4953	Liver cell carcinoma || id:ieu-b-4953	7.73586e-05	0.94	12	122365583	0.0106366	42911	2.65e-15	HPCAL1	LAT	TRUE	reported	HPCAL1.LAT	textfile	2	1	TRUE	372184	62.5545572208838	HPCAL1.LAT
135	rs10005438	G	C	G	C	-0.0636071	-2.81876e-05	0.364165	0.356879	FALSE	TRUE	FALSE	ieu-b-4953	Liver cell carcinoma || id:ieu-b-4953	5.13316e-05	0.58	4	83575638	0.00707205	42932	2.48e-19	CD40LG	LAT	TRUE	reported	CD40LG.LAT	textfile	2	1	TRUE	372184	80.8947888903266	CD40LG.LAT
136	rs10516487	G	A	G	A	-0.0473305	-3.1621e-05	0.692826	0.688357	FALSE	FALSE	FALSE	ieu-b-4953	Liver cell carcinoma || id:ieu-b-4953	5.31578e-05	0.55	4	102751076	0.00735191	42934	1.22e-10	CD40LG	LAT	TRUE	reported	CD40LG.LAT	textfile	2	1	TRUE	372184	41.4459234921974	CD40LG.LAT
137	rs10740118	G	C	G	C	-0.085305	3.51922e-05	0.583397	0.581767	FALSE	TRUE	FALSE	ieu-b-4953	Liver cell carcinoma || id:ieu-b-4953	4.99643e-05	0.48	10	65101207	0.00687837	42960	2.93e-35	CD40LG	LAT	TRUE	reported	CD40LG.LAT	textfile	2	1	TRUE	372184	153.80763962649	CD40LG.LAT
138	rs11032074	G	A	G	A	-0.0482847	7.41731e-05	0.184238	0.181261	FALSE	FALSE	FALSE	ieu-b-4953	Liver cell carcinoma || id:ieu-b-4953	6.39297e-05	0.25	11	32993887	0.00883735	42846	4.69e-08	CD40LG	LAT	TRUE	reported	CD40LG.LAT	textfile	2	1	TRUE	372184	29.8521052405807	CD40LG.LAT
139	rs11264486	G	A	G	A	-0.045307	4.99977e-05	0.353509	0.347006	FALSE	FALSE	FALSE	ieu-b-4953	Liver cell carcinoma || id:ieu-b-4953	5.17769e-05	0.33	1	156455173	0.00710215	42939	1.8e-10	CD40LG	LAT	TRUE	reported	CD40LG.LAT	textfile	2	1	TRUE	372184	40.6959256947356	CD40LG.LAT
140	rs12553001	C	T	C	T	-0.0689729	1.30276e-05	0.911273	0.911737	FALSE	FALSE	FALSE	ieu-b-4953	Liver cell carcinoma || id:ieu-b-4953	8.67373e-05	0.88	9	131455796	0.0119807	42908	8.62e-09	CD40LG	LAT	TRUE	reported	CD40LG.LAT	textfile	2	1	TRUE	372184	33.1430587065621	CD40LG.LAT
141	rs13084580	C	T	C	T	0.131096	2.55595e-05	0.887464	0.886911	FALSE	FALSE	FALSE	ieu-b-4953	Liver cell carcinoma || id:ieu-b-4953	7.76725e-05	0.74	3	39188182	0.0106556	42965	9.98e-35	CD40LG	LAT	TRUE	reported	CD40LG.LAT	textfile	2	1	TRUE	372184	151.364162770919	CD40LG.LAT
142	rs13339274	C	T	C	T	0.0563729	6.85825e-05	0.857746	0.856558	FALSE	FALSE	FALSE	ieu-b-4953	Liver cell carcinoma || id:ieu-b-4953	7.03669e-05	0.33	16	81875559	0.00966238	42852	5.44e-09	CD40LG	LAT	TRUE	reported	CD40LG.LAT	textfile	2	1	TRUE	372184	34.0386656603232	CD40LG.LAT
143	rs1354034	T	C	T	C	0.159035	5.74565e-05	0.407767	0.401389	FALSE	FALSE	FALSE	ieu-b-4953	Liver cell carcinoma || id:ieu-b-4953	5.01648e-05	0.25	3	56849749	0.00688602	42861	2.69e-117	CD40LG	LAT	TRUE	reported	CD40LG.LAT	textfile	2	1	TRUE	372184	533.394909843987	CD40LG.LAT
144	rs1569723	C	A	C	A	0.180603	-1.98355e-05	0.242561	0.24586	FALSE	FALSE	FALSE	ieu-b-4953	Liver cell carcinoma || id:ieu-b-4953	5.72005e-05	0.73	20	44742064	0.00785087	42911	2.15e-116	CD40LG	LAT	TRUE	reported	CD40LG.LAT	textfile	2	1	TRUE	372184	529.193313432357	CD40LG.LAT
145	rs1613662	G	A	G	A	-0.0670022	-6.38986e-05	0.166968	0.165655	FALSE	FALSE	FALSE	ieu-b-4953	Liver cell carcinoma || id:ieu-b-4953	6.62437e-05	0.33	19	55536595	0.00914962	42940	2.47e-13	CD40LG	LAT	TRUE	reported	CD40LG.LAT	textfile	2	1	TRUE	372184	53.6255810491455	CD40LG.LAT
146	rs342296	G	A	G	A	0.108195	3.12226e-05	0.549236	0.545085	FALSE	FALSE	FALSE	ieu-b-4953	Liver cell carcinoma || id:ieu-b-4953	4.93832e-05	0.53	7	106372903	0.0067726	42936	2.78e-57	CD40LG	LAT	TRUE	reported	CD40LG.LAT	textfile	2	1	TRUE	372184	255.213433277233	CD40LG.LAT
147	rs3792366	G	A	G	A	-0.0524722	-1.25804e-07	0.416063	0.40903	FALSE	FALSE	FALSE	ieu-b-4953	Liver cell carcinoma || id:ieu-b-4953	5.00298e-05	1	3	122839876	0.00691738	42904	3.38e-14	CD40LG	LAT	TRUE	reported	CD40LG.LAT	textfile	2	1	TRUE	372184	57.5407182484747	CD40LG.LAT
148	rs3935714	G	A	G	A	0.0826541	-5.59803e-05	0.935519	0.925372	FALSE	FALSE	FALSE	ieu-b-4953	Liver cell carcinoma || id:ieu-b-4953	9.51694e-05	0.56	16	29042014	0.0136767	42948	1.52e-09	CD40LG	LAT	TRUE	reported	CD40LG.LAT	textfile	2	1	TRUE	372184	36.5229762766581	CD40LG.LAT
149	rs429150	T	C	T	C	-0.042619	7.36447e-06	0.549294	0.552857	FALSE	FALSE	FALSE	ieu-b-4953	Liver cell carcinoma || id:ieu-b-4953	4.94078e-05	0.88	6	32075563	0.0068044	42876	3.8e-10	CD40LG	LAT	TRUE	reported	CD40LG.LAT	textfile	2	1	TRUE	372184	39.2307705921291	CD40LG.LAT
150	rs4521516	G	C	G	C	-0.0719661	9.23979e-05	0.871258	0.872649	FALSE	TRUE	FALSE	ieu-b-4953	Liver cell carcinoma || id:ieu-b-4953	7.38378e-05	0.21	5	88099951	0.0100934	42949	1.02e-12	CD40LG	LAT	TRUE	reported	CD40LG.LAT	textfile	2	1	TRUE	372184	50.8371232233413	CD40LG.LAT
151	rs6696923	A	G	A	G	0.0517032	1.04504e-05	0.630232	0.627892	FALSE	FALSE	FALSE	ieu-b-4953	Liver cell carcinoma || id:ieu-b-4953	5.09597e-05	0.84	1	118172538	0.00701702	42873	1.76e-13	CD40LG	LAT	TRUE	reported	CD40LG.LAT	textfile	2	1	TRUE	372184	54.291197075615	CD40LG.LAT
152	rs6993770	A	T	A	T	-0.0659515	5.00028e-06	0.708724	0.712414	FALSE	TRUE	FALSE	ieu-b-4953	Liver cell carcinoma || id:ieu-b-4953	5.43617e-05	0.93	8	106581528	0.00749877	42929	1.48e-18	CD40LG	LAT	TRUE	reported	CD40LG.LAT	textfile	2	1	TRUE	372184	77.3515977280507	CD40LG.LAT
153	rs78909033	G	A	G	A	0.0684014	-2.17243e-06	0.871403	0.866714	FALSE	FALSE	FALSE	ieu-b-4953	Liver cell carcinoma || id:ieu-b-4953	7.24447e-05	0.98	2	241510903	0.00999118	42817	7.69e-12	CD40LG	LAT	TRUE	reported	CD40LG.LAT	textfile	2	1	TRUE	372184	46.8701577163911	CD40LG.LAT
154	rs941207	C	G	C	G	-0.0562133	6.38813e-05	0.737467	0.731587	FALSE	TRUE	FALSE	ieu-b-4953	Liver cell carcinoma || id:ieu-b-4953	5.55726e-05	0.25	12	57023284	0.00764876	42927	2.03e-13	CD40LG	LAT	TRUE	reported	CD40LG.LAT	textfile	2	1	TRUE	372184	54.0127257597188	CD40LG.LAT
155	rs10005438	G	C	G	C	0.0600925	-2.81876e-05	0.364165	0.356879	FALSE	TRUE	FALSE	ieu-b-4953	Liver cell carcinoma || id:ieu-b-4953	5.13316e-05	0.58	4	83575638	0.00717739	42267	5.81e-17	LYN	YES1	TRUE	reported	LYN.YES1	textfile	2	1	TRUE	372184	70.098294837575	LYN.YES1
156	rs12970623	G	A	G	A	-0.122372	-6.89107e-05	0.57984	0.584532	FALSE	FALSE	FALSE	ieu-b-4953	Liver cell carcinoma || id:ieu-b-4953	4.99751e-05	0.17	18	729159	0.00694225	42241	2.7e-69	LYN	YES1	TRUE	reported	LYN.YES1	textfile	2	1	TRUE	372184	310.716000263934	LYN.YES1
157	rs1354034	T	C	T	C	0.0427743	5.74565e-05	0.407767	0.401389	FALSE	FALSE	FALSE	ieu-b-4953	Liver cell carcinoma || id:ieu-b-4953	5.01648e-05	0.25	3	56849749	0.00703321	42197	1.2e-09	LYN	YES1	TRUE	reported	LYN.YES1	textfile	2	1	TRUE	372184	36.9878129131358	LYN.YES1
158	rs1613662	G	A	G	A	-0.0621384	-6.38986e-05	0.166968	0.165655	FALSE	FALSE	FALSE	ieu-b-4953	Liver cell carcinoma || id:ieu-b-4953	6.62437e-05	0.33	19	55536595	0.00928453	42275	2.22e-11	LYN	YES1	TRUE	reported	LYN.YES1	textfile	2	1	TRUE	372184	44.7919825360309	LYN.YES1
159	rs28496622	A	G	A	G	0.0448444	1.20217e-05	0.576101	0.571137	FALSE	FALSE	FALSE	ieu-b-4953	Liver cell carcinoma || id:ieu-b-4953	4.98138e-05	0.81	8	82040288	0.00697235	41999	1.27e-10	LYN	YES1	TRUE	reported	LYN.YES1	textfile	2	1	TRUE	372184	41.3673857157844	LYN.YES1
160	rs45535039	T	C	T	C	0.0601048	-5.12192e-05	0.720982	0.727404	FALSE	FALSE	FALSE	ieu-b-4953	Liver cell carcinoma || id:ieu-b-4953	5.53589e-05	0.35	11	119060963	0.00776549	42266	1.02e-14	LYN	YES1	TRUE	reported	LYN.YES1	textfile	2	1	TRUE	372184	59.9074154080559	LYN.YES1
161	rs6985703	G	T	G	T	0.0407331	7.99365e-05	0.481989	0.486442	FALSE	FALSE	FALSE	ieu-b-4953	Liver cell carcinoma || id:ieu-b-4953	4.91934e-05	0.1	8	56785133	0.00686616	42246	3.01e-09	LYN	YES1	TRUE	reported	LYN.YES1	textfile	2	1	TRUE	372184	35.193875059878	LYN.YES1
162	rs7244515	C	T	C	T	-0.100378	-9.42992e-05	0.908387	0.912352	FALSE	FALSE	FALSE	ieu-b-4953	Liver cell carcinoma || id:ieu-b-4953	8.69901e-05	0.28	18	647388	0.0122652	42267	2.82e-16	LYN	YES1	TRUE	reported	LYN.YES1	textfile	2	1	TRUE	372184	66.9773264685156	LYN.YES1
163	rs936226	C	T	C	T	0.0724065	-3.99529e-05	0.265508	0.262065	FALSE	FALSE	FALSE	ieu-b-4953	Liver cell carcinoma || id:ieu-b-4953	5.59751e-05	0.48	15	75069282	0.00787769	42177	4.05e-20	LYN	YES1	TRUE	reported	LYN.YES1	textfile	2	1	TRUE	372184	84.4806675133657	LYN.YES1
164	rs964184	G	C	G	C	-0.0660368	-6.72228e-05	0.137299	0.13386	FALSE	TRUE	FALSE	ieu-b-4953	Liver cell carcinoma || id:ieu-b-4953	7.23192e-05	0.35	11	116648917	0.0101469	42248	7.7e-11	LYN	YES1	TRUE	reported	LYN.YES1	textfile	2	1	TRUE	372184	42.3550578854194	LYN.YES1
165	rs10005438	G	C	G	C	-0.0681989	-2.81876e-05	0.364165	0.356879	FALSE	TRUE	FALSE	ieu-b-4953	Liver cell carcinoma || id:ieu-b-4953	5.13316e-05	0.58	4	83575638	0.00711998	42932	1.03e-21	HCLS1	LAT	TRUE	reported	HCLS1.LAT	textfile	2	1	TRUE	372184	91.7481238763844	HCLS1.LAT
166	rs10990535	C	T	C	T	0.0464469	7.6952e-05	0.763342	0.764279	FALSE	FALSE	FALSE	ieu-b-4953	Liver cell carcinoma || id:ieu-b-4953	5.80809e-05	0.19	9	99091009	0.00803304	42832	7.43e-09	HCLS1	LAT	TRUE	reported	HCLS1.LAT	textfile	2	1	TRUE	372184	33.4313263782312	HCLS1.LAT
167	rs1143686	A	G	A	G	-0.0463234	1.2359e-05	0.686979	0.681365	FALSE	FALSE	FALSE	ieu-b-4953	Liver cell carcinoma || id:ieu-b-4953	5.27909e-05	0.81	16	81888152	0.00728226	42861	2.02e-10	HCLS1	LAT	TRUE	reported	HCLS1.LAT	textfile	2	1	TRUE	372184	40.4639704153583	HCLS1.LAT
168	rs11596235	C	T	C	T	-0.0476256	-9.15391e-05	0.696719	0.689721	FALSE	FALSE	FALSE	ieu-b-4953	Liver cell carcinoma || id:ieu-b-4953	5.3216e-05	0.0850002	10	104391034	0.00739155	42683	1.18e-10	HCLS1	LAT	TRUE	reported	HCLS1.LAT	textfile	2	1	TRUE	372184	41.5154626517788	HCLS1.LAT
169	rs12717010	G	A	G	A	-0.0515107	3.14571e-05	0.704296	0.702639	FALSE	FALSE	FALSE	ieu-b-4953	Liver cell carcinoma || id:ieu-b-4953	5.38703e-05	0.56	16	28957170	0.0074685	42944	5.38e-12	HCLS1	LAT	TRUE	reported	HCLS1.LAT	textfile	2	1	TRUE	372184	47.5694502927336	HCLS1.LAT
170	rs13236689	T	G	T	G	-0.0399635	-9.88324e-06	0.581106	0.588834	FALSE	FALSE	FALSE	ieu-b-4953	Liver cell carcinoma || id:ieu-b-4953	5.00166e-05	0.84	7	80236014	0.00693764	42923	8.45e-09	HCLS1	LAT	TRUE	reported	HCLS1.LAT	textfile	2	1	TRUE	372184	33.1820728924842	HCLS1.LAT
171	rs13412535	G	A	G	A	0.104367	-3.08094e-05	0.774226	0.768351	FALSE	FALSE	FALSE	ieu-b-4953	Liver cell carcinoma || id:ieu-b-4953	5.84422e-05	0.6	2	224874874	0.00824662	41680	1.21e-36	HCLS1	LAT	TRUE	reported	HCLS1.LAT	textfile	2	1	TRUE	372184	160.167513703162	HCLS1.LAT
172	rs1535	A	G	A	G	-0.0428757	1.69625e-05	0.660123	0.652849	FALSE	FALSE	FALSE	ieu-b-4953	Liver cell carcinoma || id:ieu-b-4953	5.17341e-05	0.74	11	61597972	0.00715653	42872	2.1e-09	HCLS1	LAT	TRUE	reported	HCLS1.LAT	textfile	2	1	TRUE	372184	35.8936360333297	HCLS1.LAT
173	rs1654459	G	A	G	A	0.0962783	-9.36127e-05	0.149626	0.148357	FALSE	FALSE	FALSE	ieu-b-4953	Liver cell carcinoma || id:ieu-b-4953	6.92422e-05	0.18	19	55574907	0.00960534	42975	1.28e-23	HCLS1	LAT	TRUE	reported	HCLS1.LAT	textfile	2	1	TRUE	372184	100.468829403429	HCLS1.LAT
174	rs2228243	A	G	A	G	-0.050613	-2.98607e-05	0.801181	0.799821	FALSE	FALSE	FALSE	ieu-b-4953	Liver cell carcinoma || id:ieu-b-4953	6.14734e-05	0.630001	3	186395113	0.00853135	42970	3e-09	HCLS1	LAT	TRUE	reported	HCLS1.LAT	textfile	2	1	TRUE	372184	35.1956217486519	HCLS1.LAT
175	rs34436714	C	A	C	A	0.134186	-2.65594e-05	0.786033	0.789687	FALSE	FALSE	FALSE	ieu-b-4953	Liver cell carcinoma || id:ieu-b-4953	6.04242e-05	0.66	19	54327313	0.0083718	42896	1.19e-57	HCLS1	LAT	TRUE	reported	HCLS1.LAT	textfile	2	1	TRUE	372184	256.90746561532	HCLS1.LAT
176	rs3772126	G	A	G	A	0.142561	8.18777e-05	0.776288	0.77418	FALSE	FALSE	FALSE	ieu-b-4953	Liver cell carcinoma || id:ieu-b-4953	5.88763e-05	0.16	3	121354583	0.00818361	42928	9.9e-68	HCLS1	LAT	TRUE	reported	HCLS1.LAT	textfile	2	1	TRUE	372184	303.467102069646	HCLS1.LAT
177	rs3811444	C	T	C	T	0.0540456	5.77925e-05	0.671697	0.66534	FALSE	FALSE	FALSE	ieu-b-4953	Liver cell carcinoma || id:ieu-b-4953	5.20805e-05	0.27	1	248039451	0.00726547	42904	1.04e-13	HCLS1	LAT	TRUE	reported	HCLS1.LAT	textfile	2	1	TRUE	372184	55.3341518472175	HCLS1.LAT
178	rs6045989	G	A	G	A	-0.0545795	-4.48764e-05	0.643617	0.641556	FALSE	FALSE	FALSE	ieu-b-4953	Liver cell carcinoma || id:ieu-b-4953	5.13003e-05	0.38	20	19292926	0.00715504	42874	2.43e-14	HCLS1	LAT	TRUE	reported	HCLS1.LAT	textfile	2	1	TRUE	372184	58.1882067922444	HCLS1.LAT
179	rs6993770	A	T	A	T	0.155316	5.00028e-06	0.708724	0.712414	FALSE	TRUE	FALSE	ieu-b-4953	Liver cell carcinoma || id:ieu-b-4953	5.43617e-05	0.93	8	106581528	0.00751922	42929	2.49e-94	HCLS1	LAT	TRUE	reported	HCLS1.LAT	textfile	2	1	TRUE	372184	426.664796119451	HCLS1.LAT
180	rs7080386	C	A	C	A	-0.0746095	3.61951e-05	0.585646	0.584192	FALSE	FALSE	FALSE	ieu-b-4953	Liver cell carcinoma || id:ieu-b-4953	5.00006e-05	0.47	10	65048306	0.00692981	42953	5.37e-27	HCLS1	LAT	TRUE	reported	HCLS1.LAT	textfile	2	1	TRUE	372184	115.916592034942	HCLS1.LAT
181	rs78909033	G	A	G	A	0.0567973	-2.17243e-06	0.871403	0.866714	FALSE	FALSE	FALSE	ieu-b-4953	Liver cell carcinoma || id:ieu-b-4953	7.24447e-05	0.98	2	241510903	0.0100645	42817	1.68e-08	HCLS1	LAT	TRUE	reported	HCLS1.LAT	textfile	2	1	TRUE	372184	31.8471793371721	HCLS1.LAT
182	rs79880068	C	T	C	T	-0.0617908	-5.71208e-05	0.896192	0.900881	FALSE	FALSE	FALSE	ieu-b-4953	Liver cell carcinoma || id:ieu-b-4953	8.30493e-05	0.49	12	54649978	0.011326	42851	4.91e-08	HCLS1	LAT	TRUE	reported	HCLS1.LAT	textfile	2	1	TRUE	372184	29.7642210645238	HCLS1.LAT
183	rs9813391	G	A	G	A	-0.0641179	-9.85623e-05	0.734903	0.727042	FALSE	FALSE	FALSE	ieu-b-4953	Liver cell carcinoma || id:ieu-b-4953	5.52837e-05	0.0749998	3	121304933	0.0076527	42829	5.52e-17	HCLS1	LAT	TRUE	reported	HCLS1.LAT	textfile	2	1	TRUE	372184	70.198721508408	HCLS1.LAT
184	rs9985291	A	C	A	C	-0.0577988	4.44288e-05	0.848893	0.850047	FALSE	FALSE	FALSE	ieu-b-4953	Liver cell carcinoma || id:ieu-b-4953	6.89423e-05	0.52	3	122010554	0.0096204	42370	1.89e-09	HCLS1	LAT	TRUE	reported	HCLS1.LAT	textfile	2	1	TRUE	372184	36.0953605595787	HCLS1.LAT
185	rs10005438	G	C	G	C	-0.0804399	-2.81876e-05	0.364165	0.356879	FALSE	TRUE	FALSE	ieu-b-4953	Liver cell carcinoma || id:ieu-b-4953	5.13316e-05	0.58	4	83575638	0.0071552	41957	2.79e-29	CD40LG	LYN	TRUE	reported	CD40LG.LYN	textfile	2	1	TRUE	372184	126.386151309445	CD40LG.LYN
186	rs10990535	C	T	C	T	-0.0482902	7.6952e-05	0.763342	0.764279	FALSE	FALSE	FALSE	ieu-b-4953	Liver cell carcinoma || id:ieu-b-4953	5.80809e-05	0.19	9	99091009	0.00808039	41859	2.3e-09	CD40LG	LYN	TRUE	reported	CD40LG.LYN	textfile	2	1	TRUE	372184	35.7152227567734	CD40LG.LYN
187	rs13084580	C	T	C	T	0.0911427	2.55595e-05	0.887464	0.886911	FALSE	FALSE	FALSE	ieu-b-4953	Liver cell carcinoma || id:ieu-b-4953	7.76725e-05	0.74	3	39188182	0.0108049	41989	3.41e-17	CD40LG	LYN	TRUE	reported	CD40LG.LYN	textfile	2	1	TRUE	372184	71.1544844327715	CD40LG.LYN
188	rs13339274	C	T	C	T	0.0543639	6.85825e-05	0.857746	0.856558	FALSE	FALSE	FALSE	ieu-b-4953	Liver cell carcinoma || id:ieu-b-4953	7.03669e-05	0.33	16	81875559	0.00977862	41879	2.72e-08	CD40LG	LYN	TRUE	reported	CD40LG.LYN	textfile	2	1	TRUE	372184	30.9076560457631	CD40LG.LYN
189	rs1354034	T	C	T	C	0.153202	5.74565e-05	0.407767	0.401389	FALSE	FALSE	FALSE	ieu-b-4953	Liver cell carcinoma || id:ieu-b-4953	5.01648e-05	0.25	3	56849749	0.00697856	41887	3.21e-106	CD40LG	LYN	TRUE	reported	CD40LG.LYN	textfile	2	1	TRUE	372184	481.944730552107	CD40LG.LYN
190	rs1569723	C	A	C	A	0.13416	-1.98355e-05	0.242561	0.24586	FALSE	FALSE	FALSE	ieu-b-4953	Liver cell carcinoma || id:ieu-b-4953	5.72005e-05	0.73	20	44742064	0.00798175	41934	3.42e-63	CD40LG	LYN	TRUE	reported	CD40LG.LYN	textfile	2	1	TRUE	372184	282.520429193187	CD40LG.LYN
191	rs1613662	G	A	G	A	-0.0716214	-6.38986e-05	0.166968	0.165655	FALSE	FALSE	FALSE	ieu-b-4953	Liver cell carcinoma || id:ieu-b-4953	6.62437e-05	0.33	19	55536595	0.00926109	41966	1.07e-14	CD40LG	LYN	TRUE	reported	CD40LG.LYN	textfile	2	1	TRUE	372184	59.8082923471423	CD40LG.LYN
192	rs2472299	A	G	A	G	-0.0490467	-3.17778e-05	0.278795	0.273891	FALSE	FALSE	FALSE	ieu-b-4953	Liver cell carcinoma || id:ieu-b-4953	5.52074e-05	0.56	15	75033400	0.00774674	41970	2.46e-10	CD40LG	LYN	TRUE	reported	CD40LG.LYN	textfile	2	1	TRUE	372184	40.084975628744	CD40LG.LYN
193	rs342296	G	A	G	A	0.0916415	3.12226e-05	0.549236	0.545085	FALSE	FALSE	FALSE	ieu-b-4953	Liver cell carcinoma || id:ieu-b-4953	4.93832e-05	0.53	7	106372903	0.006862	41961	1.34e-40	CD40LG	LYN	TRUE	reported	CD40LG.LYN	textfile	2	1	TRUE	372184	178.354039855422	CD40LG.LYN
194	rs3808391	A	G	A	G	0.0495938	0.000105388	0.584344	0.583922	FALSE	FALSE	FALSE	ieu-b-4953	Liver cell carcinoma || id:ieu-b-4953	4.99254e-05	0.0350002	8	56790649	0.00710124	40097	2.92e-12	CD40LG	LYN	TRUE	reported	CD40LG.LYN	textfile	2	1	TRUE	372184	48.7737773214514	CD40LG.LYN
195	rs429150	T	C	T	C	-0.0430777	7.36447e-06	0.549294	0.552857	FALSE	FALSE	FALSE	ieu-b-4953	Liver cell carcinoma || id:ieu-b-4953	4.94078e-05	0.88	6	32075563	0.00688865	41900	4.05e-10	CD40LG	LYN	TRUE	reported	CD40LG.LYN	textfile	2	1	TRUE	372184	39.1054038866809	CD40LG.LYN
196	rs6993770	A	T	A	T	-0.113777	5.00028e-06	0.708724	0.712414	FALSE	TRUE	FALSE	ieu-b-4953	Liver cell carcinoma || id:ieu-b-4953	5.43617e-05	0.93	8	106581528	0.00758185	41953	9.02e-51	CD40LG	LYN	TRUE	reported	CD40LG.LYN	textfile	2	1	TRUE	372184	225.194915478013	CD40LG.LYN
197	rs7080386	C	A	C	A	-0.0526517	3.61951e-05	0.585646	0.584192	FALSE	FALSE	FALSE	ieu-b-4953	Liver cell carcinoma || id:ieu-b-4953	5.00006e-05	0.47	10	65048306	0.00697542	41976	4.5e-14	CD40LG	LYN	TRUE	reported	CD40LG.LYN	textfile	2	1	TRUE	372184	56.9749656148524	CD40LG.LYN
198	rs941207	C	G	C	G	-0.0520839	6.38813e-05	0.737467	0.731587	FALSE	TRUE	FALSE	ieu-b-4953	Liver cell carcinoma || id:ieu-b-4953	5.55726e-05	0.25	12	57023284	0.00774435	41951	1.77e-11	CD40LG	LYN	TRUE	reported	CD40LG.LYN	textfile	2	1	TRUE	372184	45.2310894147937	CD40LG.LYN
199	rs9997743	A	G	A	G	0.0393261	-1.54225e-05	0.591881	0.603473	FALSE	FALSE	FALSE	ieu-b-4953	Liver cell carcinoma || id:ieu-b-4953	5.03455e-05	0.760001	4	154406794	0.00703997	41879	2.34e-08	CD40LG	LYN	TRUE	reported	CD40LG.LYN	textfile	2	1	TRUE	372184	31.2047093324497	CD40LG.LYN
200	rs10005438	G	C	G	C	0.0585209	-2.81876e-05	0.364165	0.356879	FALSE	TRUE	FALSE	ieu-b-4953	Liver cell carcinoma || id:ieu-b-4953	5.13316e-05	0.58	4	83575638	0.00714001	42584	2.55e-16	LAT	SERPINE1	TRUE	reported	LAT.SERPINE1	textfile	2	1	TRUE	372184	67.177579734735	LAT.SERPINE1
201	rs11603942	C	T	C	T	0.0503088	-8.21885e-05	0.753282	0.754257	FALSE	FALSE	FALSE	ieu-b-4953	Liver cell carcinoma || id:ieu-b-4953	5.71426e-05	0.15	11	266804	0.00789659	42480	1.9e-10	LAT	SERPINE1	TRUE	reported	LAT.SERPINE1	textfile	2	1	TRUE	372184	40.5890360767886	LAT.SERPINE1
202	rs1354034	T	C	T	C	-0.190628	5.74565e-05	0.407767	0.401389	FALSE	FALSE	FALSE	ieu-b-4953	Liver cell carcinoma || id:ieu-b-4953	5.01648e-05	0.25	3	56849749	0.00693337	42513	5.74e-165	LAT	SERPINE1	TRUE	reported	LAT.SERPINE1	textfile	2	1	TRUE	372184	755.935304842128	LAT.SERPINE1
203	rs1613662	G	A	G	A	0.0638431	-6.38986e-05	0.166968	0.165655	FALSE	FALSE	FALSE	ieu-b-4953	Liver cell carcinoma || id:ieu-b-4953	6.62437e-05	0.33	19	55536595	0.00923831	42593	4.89e-12	LAT	SERPINE1	TRUE	reported	LAT.SERPINE1	textfile	2	1	TRUE	372184	47.7576414617115	LAT.SERPINE1
204	rs2227631	A	G	A	G	0.103854	2.67286e-05	0.586006	0.595738	FALSE	FALSE	FALSE	ieu-b-4953	Liver cell carcinoma || id:ieu-b-4953	5.01665e-05	0.59	7	100769538	0.00695085	42577	2.39e-50	LAT	SERPINE1	TRUE	reported	LAT.SERPINE1	textfile	2	1	TRUE	372184	223.239285390047	LAT.SERPINE1
205	rs2268612	A	C	A	C	0.0647922	0.000139748	0.894082	0.89669	FALSE	FALSE	FALSE	ieu-b-4953	Liver cell carcinoma || id:ieu-b-4953	8.08031e-05	0.0840001	11	128671732	0.0112298	42583	8e-09	LAT	SERPINE1	TRUE	reported	LAT.SERPINE1	textfile	2	1	TRUE	372184	33.2890506357707	LAT.SERPINE1
206	rs3111255	C	T	C	T	-0.0391954	2.41597e-05	0.561932	0.567593	FALSE	FALSE	FALSE	ieu-b-4953	Liver cell carcinoma || id:ieu-b-4953	4.97837e-05	0.630001	1	211415358	0.00694933	42457	1.71e-08	LAT	SERPINE1	TRUE	reported	LAT.SERPINE1	textfile	2	1	TRUE	372184	31.8115134310728	LAT.SERPINE1
207	rs3183928	A	C	A	C	-0.0654493	6.90835e-05	0.643354	0.636885	FALSE	FALSE	FALSE	ieu-b-4953	Liver cell carcinoma || id:ieu-b-4953	5.11955e-05	0.18	9	100684719	0.00710042	42601	3.17e-20	LAT	SERPINE1	TRUE	reported	LAT.SERPINE1	textfile	2	1	TRUE	372184	84.9653664363556	LAT.SERPINE1
208	rs6993770	A	T	A	T	0.0774937	5.00028e-06	0.708724	0.712414	FALSE	TRUE	FALSE	ieu-b-4953	Liver cell carcinoma || id:ieu-b-4953	5.43617e-05	0.93	8	106581528	0.00756728	42580	1.39e-24	LAT	SERPINE1	TRUE	reported	LAT.SERPINE1	textfile	2	1	TRUE	372184	104.870463318009	LAT.SERPINE1
209	rs7080386	C	A	C	A	0.0491731	3.61951e-05	0.585646	0.584192	FALSE	FALSE	FALSE	ieu-b-4953	Liver cell carcinoma || id:ieu-b-4953	5.00006e-05	0.47	10	65048306	0.00695212	42604	1.54e-12	LAT	SERPINE1	TRUE	reported	LAT.SERPINE1	textfile	2	1	TRUE	372184	50.0288657552754	LAT.SERPINE1
210	rs7237611	A	G	A	G	0.040848	-1.88166e-05	0.685995	0.679094	FALSE	FALSE	FALSE	ieu-b-4953	Liver cell carcinoma || id:ieu-b-4953	5.2744e-05	0.719999	18	67549606	0.00732948	42518	2.52e-08	LAT	SERPINE1	TRUE	reported	LAT.SERPINE1	textfile	2	1	TRUE	372184	31.0595576835116	LAT.SERPINE1
211	rs78909033	G	A	G	A	0.0680997	-2.17243e-06	0.871403	0.866714	FALSE	FALSE	FALSE	ieu-b-4953	Liver cell carcinoma || id:ieu-b-4953	7.24447e-05	0.98	2	241510903	0.0100866	42470	1.48e-11	LAT	SERPINE1	TRUE	reported	LAT.SERPINE1	textfile	2	1	TRUE	372184	45.5827791580106	LAT.SERPINE1
212	rs79880068	C	T	C	T	0.0657306	-5.71208e-05	0.896192	0.900881	FALSE	FALSE	FALSE	ieu-b-4953	Liver cell carcinoma || id:ieu-b-4953	8.30493e-05	0.49	12	54649978	0.01135	42502	7.04e-09	LAT	SERPINE1	TRUE	reported	LAT.SERPINE1	textfile	2	1	TRUE	372184	33.5384872701585	LAT.SERPINE1
213	rs10005438	G	C	G	C	0.0595759	-2.81876e-05	0.364165	0.356879	FALSE	TRUE	FALSE	ieu-b-4953	Liver cell carcinoma || id:ieu-b-4953	5.13316e-05	0.58	4	83575638	0.00713517	42584	7.05e-17	LAT	PDGFA	TRUE	reported	LAT.PDGFA	textfile	2	1	TRUE	372184	69.7160180836582	LAT.PDGFA
214	rs10516487	G	A	G	A	0.0434415	-3.1621e-05	0.692826	0.688357	FALSE	FALSE	FALSE	ieu-b-4953	Liver cell carcinoma || id:ieu-b-4953	5.31578e-05	0.55	4	102751076	0.00741756	42585	4.76e-09	LAT	PDGFA	TRUE	reported	LAT.PDGFA	textfile	2	1	TRUE	372184	34.2994763254152	LAT.PDGFA
215	rs10740118	G	C	G	C	-0.0606123	3.51922e-05	0.583397	0.581767	FALSE	TRUE	FALSE	ieu-b-4953	Liver cell carcinoma || id:ieu-b-4953	4.99643e-05	0.48	10	65101207	0.00694367	42611	2.66e-18	LAT	PDGFA	TRUE	reported	LAT.PDGFA	textfile	2	1	TRUE	372184	76.1979667433598	LAT.PDGFA
216	rs12887323	T	C	T	C	-0.0521816	-6.14465e-05	0.169172	0.168118	FALSE	FALSE	FALSE	ieu-b-4953	Liver cell carcinoma || id:ieu-b-4953	6.58328e-05	0.35	14	103083322	0.00923255	42222	1.6e-08	LAT	PDGFA	TRUE	reported	LAT.PDGFA	textfile	2	1	TRUE	372184	31.944158063531	LAT.PDGFA
217	rs13339274	C	T	C	T	-0.0750587	6.85825e-05	0.857746	0.856558	FALSE	FALSE	FALSE	ieu-b-4953	Liver cell carcinoma || id:ieu-b-4953	7.03669e-05	0.33	16	81875559	0.00973542	42503	1.29e-14	LAT	PDGFA	TRUE	reported	LAT.PDGFA	textfile	2	1	TRUE	372184	59.441901240619	LAT.PDGFA
218	rs13412535	G	A	G	A	-0.113377	-3.08094e-05	0.774226	0.768351	FALSE	FALSE	FALSE	ieu-b-4953	Liver cell carcinoma || id:ieu-b-4953	5.84422e-05	0.6	2	224874874	0.008259	41343	8.61e-43	LAT	PDGFA	TRUE	reported	LAT.PDGFA	textfile	2	1	TRUE	372184	188.449500294534	LAT.PDGFA
219	rs1354034	T	C	T	C	-0.208861	5.74565e-05	0.407767	0.401389	FALSE	FALSE	FALSE	ieu-b-4953	Liver cell carcinoma || id:ieu-b-4953	5.01648e-05	0.25	3	56849749	0.00691503	42513	2.65e-198	LAT	PDGFA	TRUE	reported	LAT.PDGFA	textfile	2	1	TRUE	372184	912.276670521728	LAT.PDGFA
220	rs1552948	C	T	C	T	-0.0551968	3.9969e-05	0.701414	0.704966	FALSE	FALSE	FALSE	ieu-b-4953	Liver cell carcinoma || id:ieu-b-4953	5.39638e-05	0.46	15	101993989	0.00749873	42534	1.86e-13	LAT	PDGFA	TRUE	reported	LAT.PDGFA	textfile	2	1	TRUE	372184	54.1816676198853	LAT.PDGFA
221	rs1613662	G	A	G	A	0.0974532	-6.38986e-05	0.166968	0.165655	FALSE	FALSE	FALSE	ieu-b-4953	Liver cell carcinoma || id:ieu-b-4953	6.62437e-05	0.33	19	55536595	0.0092238	42593	4.64e-26	LAT	PDGFA	TRUE	reported	LAT.PDGFA	textfile	2	1	TRUE	372184	111.627822586356	LAT.PDGFA
222	rs3183928	A	C	A	C	-0.0456231	6.90835e-05	0.643354	0.636885	FALSE	FALSE	FALSE	ieu-b-4953	Liver cell carcinoma || id:ieu-b-4953	5.11955e-05	0.18	9	100684719	0.00709923	42601	1.32e-10	LAT	PDGFA	TRUE	reported	LAT.PDGFA	textfile	2	1	TRUE	372184	41.2997183146886	LAT.PDGFA
223	rs3811444	C	T	C	T	0.05525	5.77925e-05	0.671697	0.66534	FALSE	FALSE	FALSE	ieu-b-4953	Liver cell carcinoma || id:ieu-b-4953	5.20805e-05	0.27	1	248039451	0.00727432	42557	3.14e-14	LAT	PDGFA	TRUE	reported	LAT.PDGFA	textfile	2	1	TRUE	372184	57.6872399877726	LAT.PDGFA
224	rs6045989	G	A	G	A	-0.0415767	-4.48764e-05	0.643617	0.641556	FALSE	FALSE	FALSE	ieu-b-4953	Liver cell carcinoma || id:ieu-b-4953	5.13003e-05	0.38	20	19292926	0.00716363	42530	6.53e-09	LAT	PDGFA	TRUE	reported	LAT.PDGFA	textfile	2	1	TRUE	372184	33.684781806417	LAT.PDGFA
225	rs6993770	A	T	A	T	0.119321	5.00028e-06	0.708724	0.712414	FALSE	TRUE	FALSE	ieu-b-4953	Liver cell carcinoma || id:ieu-b-4953	5.43617e-05	0.93	8	106581528	0.00754839	42580	3.99e-56	LAT	PDGFA	TRUE	reported	LAT.PDGFA	textfile	2	1	TRUE	372184	249.876323610348	LAT.PDGFA
226	rs10005438	G	C	G	C	0.109354	-2.81876e-05	0.364165	0.356879	FALSE	TRUE	FALSE	ieu-b-4953	Liver cell carcinoma || id:ieu-b-4953	5.13316e-05	0.58	4	83575638	0.00713095	42267	6.19e-53	LYN	SIRT2	TRUE	reported	LYN.SIRT2	textfile	2	1	TRUE	372184	235.166017395337	LYN.SIRT2
227	rs2262438	A	G	A	G	-0.0514246	-3.17793e-05	0.665932	0.672943	FALSE	FALSE	FALSE	ieu-b-4953	Liver cell carcinoma || id:ieu-b-4953	5.24269e-05	0.54	6	133017042	0.00730389	42227	1.94e-12	LYN	SIRT2	TRUE	reported	LYN.SIRT2	textfile	2	1	TRUE	372184	49.5716525164904	LYN.SIRT2
228	rs28496622	A	G	A	G	0.0500132	1.20217e-05	0.576101	0.571137	FALSE	FALSE	FALSE	ieu-b-4953	Liver cell carcinoma || id:ieu-b-4953	4.98138e-05	0.81	8	82040288	0.00693892	41999	5.79e-13	LYN	SIRT2	TRUE	reported	LYN.SIRT2	textfile	2	1	TRUE	372184	51.9499967792533	LYN.SIRT2
229	rs3808391	A	G	A	G	-0.0616402	0.000105388	0.584344	0.583922	FALSE	FALSE	FALSE	ieu-b-4953	Liver cell carcinoma || id:ieu-b-4953	4.99254e-05	0.0350002	8	56790649	0.00709164	40394	3.69e-18	LYN	SIRT2	TRUE	reported	LYN.SIRT2	textfile	2	1	TRUE	372184	75.5500430984728	LYN.SIRT2
230	rs4980072	T	C	T	C	-0.0399852	5.66348e-06	0.436251	0.437301	FALSE	FALSE	FALSE	ieu-b-4953	Liver cell carcinoma || id:ieu-b-4953	4.96118e-05	0.91	10	81159885	0.00692941	42106	7.97e-09	LYN	SIRT2	TRUE	reported	LYN.SIRT2	textfile	2	1	TRUE	372184	33.2970707053065	LYN.SIRT2
231	rs6535385	G	A	G	A	-0.0406575	-1.88299e-05	0.516267	0.522138	FALSE	FALSE	FALSE	ieu-b-4953	Liver cell carcinoma || id:ieu-b-4953	4.92899e-05	0.7	4	83639847	0.00687186	42225	3.31e-09	LYN	SIRT2	TRUE	reported	LYN.SIRT2	textfile	2	1	TRUE	372184	35.0052138572351	LYN.SIRT2
232	rs7250893	A	G	A	G	-0.0515053	-0.000160285	0.640174	0.649896	FALSE	FALSE	FALSE	ieu-b-4953	Liver cell carcinoma || id:ieu-b-4953	5.16337e-05	0.00189998	19	19625547	0.00719838	42252	8.5e-13	LYN	SIRT2	TRUE	reported	LYN.SIRT2	textfile	2	1	TRUE	372184	51.1957964751529	LYN.SIRT2
233	rs755109	T	C	T	C	-0.0846888	6.93271e-05	0.644741	0.63675	FALSE	FALSE	FALSE	ieu-b-4953	Liver cell carcinoma || id:ieu-b-4953	5.11868e-05	0.18	9	100696203	0.00711154	42244	1.2e-32	LYN	SIRT2	TRUE	reported	LYN.SIRT2	textfile	2	1	TRUE	372184	141.815808108684	LYN.SIRT2
234	rs7961894	C	T	C	T	0.0829	-5.84644e-06	0.890494	0.885492	FALSE	FALSE	FALSE	ieu-b-4953	Liver cell carcinoma || id:ieu-b-4953	7.73586e-05	0.94	12	122365583	0.0106928	42242	9.18e-15	LYN	SIRT2	TRUE	reported	LYN.SIRT2	textfile	2	1	TRUE	372184	60.1071551621317	LYN.SIRT2
235	rs8110393	G	A	G	A	-0.124237	-3.88385e-05	0.518517	0.523992	FALSE	FALSE	FALSE	ieu-b-4953	Liver cell carcinoma || id:ieu-b-4953	4.93804e-05	0.43	19	39360720	0.0069842	41125	1.6e-70	LYN	SIRT2	TRUE	reported	LYN.SIRT2	textfile	2	1	TRUE	372184	316.423388379077	LYN.SIRT2
236	rs936226	C	T	C	T	0.0778195	-3.99529e-05	0.265508	0.262065	FALSE	FALSE	FALSE	ieu-b-4953	Liver cell carcinoma || id:ieu-b-4953	5.59751e-05	0.48	15	75069282	0.0078381	42177	3.32e-23	LYN	SIRT2	TRUE	reported	LYN.SIRT2	textfile	2	1	TRUE	372184	98.572386716289	LYN.SIRT2
237	rs9886239	A	C	A	C	0.0404214	2.33235e-05	0.666701	0.670645	FALSE	FALSE	FALSE	ieu-b-4953	Liver cell carcinoma || id:ieu-b-4953	5.2366e-05	0.66	7	50336551	0.00728079	42233	2.84e-08	LYN	SIRT2	TRUE	reported	LYN.SIRT2	textfile	2	1	TRUE	372184	30.822346104221	LYN.SIRT2
238	rs10007912	A	T	A	T	0.0428862	6.30726e-05	0.31617	0.319943	FALSE	TRUE	FALSE	ieu-b-4953	Liver cell carcinoma || id:ieu-b-4953	5.27335e-05	0.23	4	146327306	0.00746868	40639	9.42e-09	SMAD1	TBC1D23	TRUE	reported	SMAD1.TBC1D23	textfile	2	1	TRUE	372184	32.9721622842513	SMAD1.TBC1D23
239	rs11264486	G	A	G	A	-0.0492214	4.99977e-05	0.353509	0.347006	FALSE	FALSE	FALSE	ieu-b-4953	Liver cell carcinoma || id:ieu-b-4953	5.17769e-05	0.33	1	156455173	0.00726178	40745	1.23e-11	SMAD1	TBC1D23	TRUE	reported	SMAD1.TBC1D23	textfile	2	1	TRUE	372184	45.9432537515317	SMAD1.TBC1D23
240	rs11939702	T	C	T	C	0.0600489	-4.33135e-05	0.481451	0.480708	FALSE	FALSE	FALSE	ieu-b-4953	Liver cell carcinoma || id:ieu-b-4953	4.91847e-05	0.38	4	146487324	0.00694398	40698	5.45e-18	SMAD1	TBC1D23	TRUE	reported	SMAD1.TBC1D23	textfile	2	1	TRUE	372184	74.7813308484529	SMAD1.TBC1D23
241	rs2625289	A	C	A	C	0.0732831	-0.000158073	0.0811666	0.078723	FALSE	FALSE	FALSE	ieu-b-4953	Liver cell carcinoma || id:ieu-b-4953	9.13987e-05	0.0840001	3	101504624	0.012885	40765	1.3e-08	SMAD1	TBC1D23	TRUE	reported	SMAD1.TBC1D23	textfile	2	1	TRUE	372184	32.3473583024905	SMAD1.TBC1D23
242	rs277653	A	G	A	G	-0.25168	-3.49464e-05	0.390399	0.399222	FALSE	FALSE	FALSE	ieu-b-4953	Liver cell carcinoma || id:ieu-b-4953	5.03748e-05	0.49	3	100041880	0.00698786	40674	1e-200	SMAD1	TBC1D23	TRUE	reported	SMAD1.TBC1D23	textfile	2	1	TRUE	372184	1297.20621196025	SMAD1.TBC1D23
243	rs34159724	A	G	A	G	0.0799167	-3.07222e-05	0.887591	0.887764	FALSE	FALSE	FALSE	ieu-b-4953	Liver cell carcinoma || id:ieu-b-4953	7.78766e-05	0.69	21	36368416	0.0110262	40721	4.31e-13	SMAD1	TBC1D23	TRUE	reported	SMAD1.TBC1D23	textfile	2	1	TRUE	372184	52.5319295428412	SMAD1.TBC1D23
244	rs4253252	T	G	T	G	0.0505019	5.53712e-05	0.486805	0.487665	FALSE	FALSE	FALSE	ieu-b-4953	Liver cell carcinoma || id:ieu-b-4953	4.91749e-05	0.26	4	187157458	0.00694467	40731	3.6e-13	SMAD1	TBC1D23	TRUE	reported	SMAD1.TBC1D23	textfile	2	1	TRUE	372184	52.8825280084491	SMAD1.TBC1D23
245	rs445925	G	A	G	A	0.075482	1.96415e-05	0.888829	0.89164	FALSE	FALSE	FALSE	ieu-b-4953	Liver cell carcinoma || id:ieu-b-4953	7.9126e-05	0.8	19	45415640	0.0108954	40767	4.34e-12	SMAD1	TBC1D23	TRUE	reported	SMAD1.TBC1D23	textfile	2	1	TRUE	372184	47.9954910888123	SMAD1.TBC1D23
246	rs4521516	G	C	G	C	-0.0894898	9.23979e-05	0.871258	0.872649	FALSE	TRUE	FALSE	ieu-b-4953	Liver cell carcinoma || id:ieu-b-4953	7.38378e-05	0.21	5	88099951	0.0103304	40749	4.77e-18	SMAD1	TBC1D23	TRUE	reported	SMAD1.TBC1D23	textfile	2	1	TRUE	372184	75.0434512299544	SMAD1.TBC1D23
247	rs7113761	G	A	G	A	0.0460823	6.21393e-05	0.767597	0.761682	FALSE	FALSE	FALSE	ieu-b-4953	Liver cell carcinoma || id:ieu-b-4953	5.80843e-05	0.28	11	64926722	0.00813345	40445	1.47e-08	SMAD1	TBC1D23	TRUE	reported	SMAD1.TBC1D23	textfile	2	1	TRUE	372184	32.1010095915644	SMAD1.TBC1D23
248	rs71313528	G	A	G	A	0.0826892	0.000113474	0.924856	0.922611	FALSE	FALSE	FALSE	ieu-b-4953	Liver cell carcinoma || id:ieu-b-4953	9.19063e-05	0.22	3	98988774	0.0126542	40780	6.46e-11	SMAD1	TBC1D23	TRUE	reported	SMAD1.TBC1D23	textfile	2	1	TRUE	372184	42.7000311712365	SMAD1.TBC1D23
249	rs964184	G	C	G	C	0.0676504	-6.72228e-05	0.137299	0.13386	FALSE	TRUE	FALSE	ieu-b-4953	Liver cell carcinoma || id:ieu-b-4953	7.23192e-05	0.35	11	116648917	0.0102448	40715	4.07e-11	SMAD1	TBC1D23	TRUE	reported	SMAD1.TBC1D23	textfile	2	1	TRUE	372184	43.604746765905	SMAD1.TBC1D23
250	rs10009228	A	G	A	G	-0.0549488	7.35079e-05	0.189995	0.186807	FALSE	FALSE	FALSE	ieu-b-4953	Liver cell carcinoma || id:ieu-b-4953	6.31155e-05	0.24	4	40356422	0.00876666	42903	3.69e-10	CPA1	CPB1	TRUE	reported	CPA1.CPB1	textfile	2	1	TRUE	372184	39.2869304497609	CPA1.CPB1
251	rs1059502	G	A	G	A	-0.278331	7.8183e-06	0.762296	0.764901	FALSE	FALSE	FALSE	ieu-b-4953	Liver cell carcinoma || id:ieu-b-4953	5.80083e-05	0.89	3	148562310	0.00789338	43041	1e-200	CPA1	CPB1	TRUE	reported	CPA1.CPB1	textfile	2	1	TRUE	372184	1243.36070546085	CPA1.CPB1
252	rs11983937	C	G	C	G	0.0695965	5.5201e-05	0.909008	0.909844	FALSE	TRUE	FALSE	ieu-b-4953	Liver cell carcinoma || id:ieu-b-4953	8.60803e-05	0.52	7	129820086	0.0120076	42846	6.84e-09	CPA1	CPB1	TRUE	reported	CPA1.CPB1	textfile	2	1	TRUE	372184	33.5940508124267	CPA1.CPB1
253	rs12515233	A	C	A	C	-0.0490155	7.86832e-05	0.826329	0.822922	FALSE	FALSE	FALSE	ieu-b-4953	Liver cell carcinoma || id:ieu-b-4953	6.44012e-05	0.22	5	158417109	0.00893402	42971	4.13e-08	CPA1	CPB1	TRUE	reported	CPA1.CPB1	textfile	2	1	TRUE	372184	30.1004531394546	CPA1.CPB1
254	rs12668638	C	T	C	T	-0.119641	9.28349e-05	0.747397	0.753185	FALSE	FALSE	FALSE	ieu-b-4953	Liver cell carcinoma || id:ieu-b-4953	5.70526e-05	0.1	7	158871812	0.00791215	42925	1.59e-51	CPA1	CPB1	TRUE	reported	CPA1.CPB1	textfile	2	1	TRUE	372184	228.649915124523	CPA1.CPB1
255	rs12925585	G	A	G	A	-0.0379408	-9.02038e-05	0.538783	0.528552	FALSE	FALSE	FALSE	ieu-b-4953	Liver cell carcinoma || id:ieu-b-4953	4.93427e-05	0.0680002	16	85457169	0.00681157	42987	2.56e-08	CPA1	CPB1	TRUE	reported	CPA1.CPB1	textfile	2	1	TRUE	372184	31.0254807519429	CPA1.CPB1
256	rs13238028	G	A	G	A	-0.0776271	3.34677e-05	0.496692	0.493003	FALSE	FALSE	FALSE	ieu-b-4953	Liver cell carcinoma || id:ieu-b-4953	4.92108e-05	0.5	7	130408959	0.00682951	42944	6.78e-30	CPA1	CPB1	TRUE	reported	CPA1.CPB1	textfile	2	1	TRUE	372184	129.195573337007	CPA1.CPB1
257	rs13240039	A	G	A	G	0.611762	6.17e-05	0.872072	0.871683	FALSE	FALSE	FALSE	ieu-b-4953	Liver cell carcinoma || id:ieu-b-4953	7.36263e-05	0.4	7	130014482	0.00979489	42968	1e-200	CPA1	CPB1	TRUE	reported	CPA1.CPB1	textfile	2	1	TRUE	372184	3900.9094363658	CPA1.CPB1
258	rs16903058	C	T	C	T	-0.06078	-1.35782e-05	0.877819	0.877738	FALSE	FALSE	FALSE	ieu-b-4953	Liver cell carcinoma || id:ieu-b-4953	7.5038e-05	0.86	8	129537048	0.0104472	42982	6e-09	CPA1	CPB1	TRUE	reported	CPA1.CPB1	textfile	2	1	TRUE	372184	33.8471085133479	CPA1.CPB1
259	rs17543823	G	C	G	C	-0.0566155	4.49485e-05	0.743767	0.736904	FALSE	TRUE	FALSE	ieu-b-4953	Liver cell carcinoma || id:ieu-b-4953	5.58832e-05	0.42	10	23569179	0.00772747	42961	2.4e-13	CPA1	CPB1	TRUE	reported	CPA1.CPB1	textfile	2	1	TRUE	372184	53.6779645143774	CPA1.CPB1
260	rs1879888	A	G	A	G	-0.0431441	1.45688e-05	0.501138	0.500523	FALSE	FALSE	FALSE	ieu-b-4953	Liver cell carcinoma || id:ieu-b-4953	4.91957e-05	0.77	11	14679247	0.00680554	42975	2.33e-10	CPA1	CPB1	TRUE	reported	CPA1.CPB1	textfile	2	1	TRUE	372184	40.1899666623575	CPA1.CPB1
261	rs188019	G	A	G	A	0.0443011	3.26394e-05	0.392934	0.395889	FALSE	FALSE	FALSE	ieu-b-4953	Liver cell carcinoma || id:ieu-b-4953	5.02713e-05	0.52	3	148336197	0.0069587	42965	1.96e-10	CPA1	CPB1	TRUE	reported	CPA1.CPB1	textfile	2	1	TRUE	372184	40.5296442965982	CPA1.CPB1
262	rs223404	T	C	T	C	0.0496366	2.52588e-05	0.511052	0.51544	FALSE	FALSE	FALSE	ieu-b-4953	Liver cell carcinoma || id:ieu-b-4953	4.9227e-05	0.61	4	103738108	0.00683001	42976	3.73e-13	CPA1	CPB1	TRUE	reported	CPA1.CPB1	textfile	2	1	TRUE	372184	52.8154971490819	CPA1.CPB1
263	rs2292680	G	T	G	T	-0.0547198	-3.11867e-05	0.672897	0.664494	FALSE	FALSE	FALSE	ieu-b-4953	Liver cell carcinoma || id:ieu-b-4953	5.2051e-05	0.55	12	121013148	0.00724046	42770	4.19e-14	CPA1	CPB1	TRUE	reported	CPA1.CPB1	textfile	2	1	TRUE	372184	57.1158554123911	CPA1.CPB1
264	rs2736309	C	T	C	T	0.0446205	-6.60048e-05	0.340283	0.335968	FALSE	FALSE	FALSE	ieu-b-4953	Liver cell carcinoma || id:ieu-b-4953	5.21775e-05	0.21	8	11248956	0.00723235	42841	6.91e-10	CPA1	CPB1	TRUE	reported	CPA1.CPB1	textfile	2	1	TRUE	372184	38.0636117462959	CPA1.CPB1
265	rs28653609	C	A	C	A	-0.0934998	-9.15082e-05	0.901186	0.904197	FALSE	FALSE	FALSE	ieu-b-4953	Liver cell carcinoma || id:ieu-b-4953	8.36974e-05	0.27	1	22212125	0.011622	43002	8.84e-16	CPA1	CPB1	TRUE	reported	CPA1.CPB1	textfile	2	1	TRUE	372184	64.7231464039282	CPA1.CPB1
266	rs2933262	T	C	T	C	0.0780421	-7.48998e-06	0.277489	0.270759	FALSE	FALSE	FALSE	ieu-b-4953	Liver cell carcinoma || id:ieu-b-4953	5.54148e-05	0.89	3	148492257	0.00767186	42983	2.8e-24	CPA1	CPB1	TRUE	reported	CPA1.CPB1	textfile	2	1	TRUE	372184	103.480032445494	CPA1.CPB1
267	rs333947	G	A	G	A	0.0582632	1.24679e-05	0.849341	0.850161	FALSE	FALSE	FALSE	ieu-b-4953	Liver cell carcinoma || id:ieu-b-4953	6.89891e-05	0.86	1	110470764	0.00960221	43029	1.31e-09	CPA1	CPB1	TRUE	reported	CPA1.CPB1	textfile	2	1	TRUE	372184	36.8168194785033	CPA1.CPB1
268	rs34146038	G	A	G	A	0.0659993	1.95095e-05	0.808725	0.808722	FALSE	FALSE	FALSE	ieu-b-4953	Liver cell carcinoma || id:ieu-b-4953	6.25271e-05	0.760001	4	39393635	0.00871608	42930	3.74e-14	CPA1	CPB1	TRUE	reported	CPA1.CPB1	textfile	2	1	TRUE	372184	57.3371686344056	CPA1.CPB1
269	rs3732341	G	A	G	A	-0.0376743	2.00759e-05	0.528175	0.515422	FALSE	FALSE	FALSE	ieu-b-4953	Liver cell carcinoma || id:ieu-b-4953	4.93111e-05	0.68	2	241655544	0.00683495	42948	3.57e-08	CPA1	CPB1	TRUE	reported	CPA1.CPB1	textfile	2	1	TRUE	372184	30.3822336765671	CPA1.CPB1
270	rs3802531	G	T	G	T	-0.049719	-5.20831e-05	0.504303	0.487615	FALSE	FALSE	FALSE	ieu-b-4953	Liver cell carcinoma || id:ieu-b-4953	4.9323e-05	0.29	10	52516500	0.00694366	42223	8.18e-13	CPA1	CPB1	TRUE	reported	CPA1.CPB1	textfile	2	1	TRUE	372184	51.2705381210582	CPA1.CPB1
271	rs3812316	C	G	C	G	-0.0647917	-3.51007e-05	0.874955	0.871953	FALSE	TRUE	FALSE	ieu-b-4953	Liver cell carcinoma || id:ieu-b-4953	7.36766e-05	0.630001	7	73020337	0.0101872	43054	2.04e-10	CPA1	CPB1	TRUE	reported	CPA1.CPB1	textfile	2	1	TRUE	372184	40.4509834891344	CPA1.CPB1
272	rs400037	G	A	G	A	-0.0533408	-9.81246e-07	0.793791	0.81655	FALSE	FALSE	FALSE	ieu-b-4953	Liver cell carcinoma || id:ieu-b-4953	6.36201e-05	0.99	16	336396	0.00834844	42996	1.68e-10	CPA1	CPB1	TRUE	reported	CPA1.CPB1	textfile	2	1	TRUE	372184	40.8233263952325	CPA1.CPB1
273	rs505922	T	C	T	C	0.127688	3.45203e-05	0.67881	0.682156	FALSE	FALSE	FALSE	ieu-b-4953	Liver cell carcinoma || id:ieu-b-4953	5.283e-05	0.51	9	136149229	0.00727928	43000	1.2e-68	CPA1	CPB1	TRUE	reported	CPA1.CPB1	textfile	2	1	TRUE	372184	307.697040554156	CPA1.CPB1
274	rs579740	C	T	C	T	0.0812053	-0.00010688	0.663725	0.663482	FALSE	FALSE	FALSE	ieu-b-4953	Liver cell carcinoma || id:ieu-b-4953	5.19521e-05	0.04	16	88973937	0.00716912	42949	1.06e-29	CPA1	CPB1	TRUE	reported	CPA1.CPB1	textfile	2	1	TRUE	372184	128.303070690907	CPA1.CPB1
275	rs62479768	T	C	T	C	0.0475827	-3.20123e-05	0.771842	0.774462	FALSE	FALSE	FALSE	ieu-b-4953	Liver cell carcinoma || id:ieu-b-4953	5.87616e-05	0.59	7	97715892	0.00810469	42959	4.36e-09	CPA1	CPB1	TRUE	reported	CPA1.CPB1	textfile	2	1	TRUE	372184	34.4687351859518	CPA1.CPB1
276	rs6603977	G	A	G	A	-0.0757204	-8.62307e-05	0.197074	0.203755	FALSE	FALSE	FALSE	ieu-b-4953	Liver cell carcinoma || id:ieu-b-4953	6.10103e-05	0.16	1	92972660	0.00841703	42839	2.43e-19	CPA1	CPB1	TRUE	reported	CPA1.CPB1	textfile	2	1	TRUE	372184	80.9297220472303	CPA1.CPB1
277	rs67777906	C	T	C	T	-0.0590802	-2.56631e-05	0.763857	0.754981	FALSE	FALSE	FALSE	ieu-b-4953	Liver cell carcinoma || id:ieu-b-4953	5.72281e-05	0.649999	20	47557129	0.00793258	42934	9.67e-14	CPA1	CPB1	TRUE	reported	CPA1.CPB1	textfile	2	1	TRUE	372184	55.4695946652059	CPA1.CPB1
278	rs7202877	T	G	T	G	0.0726307	3.80695e-05	0.904489	0.906282	FALSE	FALSE	FALSE	ieu-b-4953	Liver cell carcinoma || id:ieu-b-4953	8.44907e-05	0.649999	16	75247245	0.011752	43043	6.46e-10	CPA1	CPB1	TRUE	reported	CPA1.CPB1	textfile	2	1	TRUE	372184	38.1959128785952	CPA1.CPB1
279	rs74397112	C	T	C	T	-0.0621564	7.35672e-05	0.861947	0.857935	FALSE	FALSE	FALSE	ieu-b-4953	Liver cell carcinoma || id:ieu-b-4953	7.04124e-05	0.3	12	133094111	0.00971995	42996	1.62e-10	CPA1	CPB1	TRUE	reported	CPA1.CPB1	textfile	2	1	TRUE	372184	40.8924982680283	CPA1.CPB1
280	rs7451219	T	G	T	G	-0.0491288	0.0001026	0.644922	0.637345	FALSE	FALSE	FALSE	ieu-b-4953	Liver cell carcinoma || id:ieu-b-4953	5.14167e-05	0.0460002	6	39048002	0.00710874	42785	4.88e-12	CPA1	CPB1	TRUE	reported	CPA1.CPB1	textfile	2	1	TRUE	372184	47.7625001509326	CPA1.CPB1
281	rs9379077	A	G	A	G	-0.0491051	-1.6764e-05	0.797572	0.799637	FALSE	FALSE	FALSE	ieu-b-4953	Liver cell carcinoma || id:ieu-b-4953	6.14469e-05	0.780001	6	7167170	0.00848541	42975	7.21e-09	CPA1	CPB1	TRUE	reported	CPA1.CPB1	textfile	2	1	TRUE	372184	33.4894130977564	CPA1.CPB1
282	rs9384688	T	C	T	C	-0.0471792	6.95978e-05	0.573461	0.56927	FALSE	FALSE	FALSE	ieu-b-4953	Liver cell carcinoma || id:ieu-b-4953	4.96655e-05	0.16	6	109132221	0.00688933	42947	7.58e-12	CPA1	CPB1	TRUE	reported	CPA1.CPB1	textfile	2	1	TRUE	372184	46.8972275279735	CPA1.CPB1
283	rs9579122	T	G	T	G	-0.079018	0.000106906	0.754131	0.750063	FALSE	FALSE	FALSE	ieu-b-4953	Liver cell carcinoma || id:ieu-b-4953	5.68118e-05	0.0599998	13	28469952	0.0078961	42781	1.5e-23	CPA1	CPB1	TRUE	reported	CPA1.CPB1	textfile	2	1	TRUE	372184	100.144427181641	CPA1.CPB1
284	rs9643349	C	T	C	T	0.0424998	4.58956e-05	0.501914	0.498511	FALSE	FALSE	FALSE	ieu-b-4953	Liver cell carcinoma || id:ieu-b-4953	4.92722e-05	0.35	8	95818634	0.00681099	42835	4.42e-10	CPA1	CPB1	TRUE	reported	CPA1.CPB1	textfile	2	1	TRUE	372184	38.9361751910922	CPA1.CPB1
285	rs10013187	C	A	C	A	-0.0533896	8.295e-05	0.46285	0.456923	FALSE	FALSE	FALSE	ieu-b-4953	Liver cell carcinoma || id:ieu-b-4953	4.94927e-05	0.0940005	4	102821550	0.0069353	41835	1.41e-14	PDGFA	PRSS27	TRUE	reported	PDGFA.PRSS27	textfile	2	1	TRUE	372184	59.2628905016967	PDGFA.PRSS27
286	rs10740118	G	C	G	C	0.115	3.51922e-05	0.583397	0.581767	FALSE	TRUE	FALSE	ieu-b-4953	Liver cell carcinoma || id:ieu-b-4953	4.99643e-05	0.48	10	65101207	0.00697246	42182	6.35e-61	PDGFA	PRSS27	TRUE	reported	PDGFA.PRSS27	textfile	2	1	TRUE	372184	272.034269553923	PDGFA.PRSS27
287	rs11064078	T	C	T	C	-0.0400106	-6.68611e-05	0.517147	0.511387	FALSE	FALSE	FALSE	ieu-b-4953	Liver cell carcinoma || id:ieu-b-4953	4.91834e-05	0.17	12	6294210	0.00689828	42057	6.68e-09	PDGFA	PRSS27	TRUE	reported	PDGFA.PRSS27	textfile	2	1	TRUE	372184	33.6409685962436	PDGFA.PRSS27
288	rs11596235	C	T	C	T	0.115851	-9.15391e-05	0.696719	0.689721	FALSE	FALSE	FALSE	ieu-b-4953	Liver cell carcinoma || id:ieu-b-4953	5.3216e-05	0.0850002	10	104391034	0.00744248	41905	1.76e-54	PDGFA	PRSS27	TRUE	reported	PDGFA.PRSS27	textfile	2	1	TRUE	372184	242.306029539118	PDGFA.PRSS27
289	rs12643081	T	C	T	C	0.0412813	-5.2853e-05	0.317075	0.313972	FALSE	FALSE	FALSE	ieu-b-4953	Liver cell carcinoma || id:ieu-b-4953	5.31199e-05	0.32	4	106019837	0.00740238	42135	2.47e-08	PDGFA	PRSS27	TRUE	reported	PDGFA.PRSS27	textfile	2	1	TRUE	372184	31.1002570867436	PDGFA.PRSS27
290	rs13236689	T	G	T	G	0.0445842	-9.88324e-06	0.581106	0.588834	FALSE	FALSE	FALSE	ieu-b-4953	Liver cell carcinoma || id:ieu-b-4953	5.00166e-05	0.84	7	80236014	0.00698688	42146	1.78e-10	PDGFA	PRSS27	TRUE	reported	PDGFA.PRSS27	textfile	2	1	TRUE	372184	40.7188391203405	PDGFA.PRSS27
291	rs13339274	C	T	C	T	0.0800677	6.85825e-05	0.857746	0.856558	FALSE	FALSE	FALSE	ieu-b-4953	Liver cell carcinoma || id:ieu-b-4953	7.03669e-05	0.33	16	81875559	0.00980119	42078	3.19e-16	PDGFA	PRSS27	TRUE	reported	PDGFA.PRSS27	textfile	2	1	TRUE	372184	66.7355263366259	PDGFA.PRSS27
292	rs1354034	T	C	T	C	0.100203	5.74565e-05	0.407767	0.401389	FALSE	FALSE	FALSE	ieu-b-4953	Liver cell carcinoma || id:ieu-b-4953	5.01648e-05	0.25	3	56849749	0.00701907	42084	3.97e-46	PDGFA	PRSS27	TRUE	reported	PDGFA.PRSS27	textfile	2	1	TRUE	372184	203.799118484915	PDGFA.PRSS27
293	rs151233	C	T	C	T	0.0571069	9.54588e-05	0.864347	0.868443	FALSE	FALSE	FALSE	ieu-b-4953	Liver cell carcinoma || id:ieu-b-4953	7.28362e-05	0.19	16	28506428	0.0102956	42145	2.93e-08	PDGFA	PRSS27	TRUE	reported	PDGFA.PRSS27	textfile	2	1	TRUE	372184	30.7661992673954	PDGFA.PRSS27
294	rs2388595	C	T	C	T	-0.0397506	6.5809e-05	0.607927	0.608211	FALSE	FALSE	FALSE	ieu-b-4953	Liver cell carcinoma || id:ieu-b-4953	5.05027e-05	0.19	10	3138009	0.00704231	42130	1.67e-08	PDGFA	PRSS27	TRUE	reported	PDGFA.PRSS27	textfile	2	1	TRUE	372184	31.86083103028	PDGFA.PRSS27
295	rs274546	A	G	A	G	0.0490987	-3.78725e-06	0.372663	0.369018	FALSE	FALSE	FALSE	ieu-b-4953	Liver cell carcinoma || id:ieu-b-4953	5.09601e-05	0.94	5	131699867	0.00716038	42135	7.13e-12	PDGFA	PRSS27	TRUE	reported	PDGFA.PRSS27	textfile	2	1	TRUE	372184	47.0183998544032	PDGFA.PRSS27
296	rs281377	C	T	C	T	0.276452	1.24475e-05	0.571085	0.569756	FALSE	FALSE	FALSE	ieu-b-4953	Liver cell carcinoma || id:ieu-b-4953	4.97085e-05	0.8	19	49206603	0.00686954	41730	1e-200	PDGFA	PRSS27	TRUE	reported	PDGFA.PRSS27	textfile	2	1	TRUE	372184	1619.51195787625	PDGFA.PRSS27
297	rs281385	A	G	A	G	0.156863	5.49194e-05	0.126824	0.120905	FALSE	FALSE	FALSE	ieu-b-4953	Liver cell carcinoma || id:ieu-b-4953	7.5612e-05	0.47	19	49217261	0.0105799	42201	1.32e-49	PDGFA	PRSS27	TRUE	reported	PDGFA.PRSS27	textfile	2	1	TRUE	372184	219.825417981874	PDGFA.PRSS27
298	rs2957448	C	T	C	T	0.0584468	2.94662e-07	0.176602	0.182054	FALSE	FALSE	FALSE	ieu-b-4953	Liver cell carcinoma || id:ieu-b-4953	6.38168e-05	1	8	106357522	0.00891556	42109	5.61e-11	PDGFA	PRSS27	TRUE	reported	PDGFA.PRSS27	textfile	2	1	TRUE	372184	42.9758249831381	PDGFA.PRSS27
299	rs3094481	C	T	C	T	-0.1281	-0.000141881	0.112106	0.107265	FALSE	FALSE	FALSE	ieu-b-4953	Liver cell carcinoma || id:ieu-b-4953	7.94685e-05	0.0739997	16	2779236	0.0110833	42133	7.49e-31	PDGFA	PRSS27	TRUE	reported	PDGFA.PRSS27	textfile	2	1	TRUE	372184	133.585734269928	PDGFA.PRSS27
300	rs342296	G	A	G	A	-0.0437748	3.12226e-05	0.549236	0.545085	FALSE	FALSE	FALSE	ieu-b-4953	Liver cell carcinoma || id:ieu-b-4953	4.93832e-05	0.53	7	106372903	0.00689205	42158	2.15e-10	PDGFA	PRSS27	TRUE	reported	PDGFA.PRSS27	textfile	2	1	TRUE	372184	40.3414498176646	PDGFA.PRSS27
301	rs3792366	G	A	G	A	0.0439714	-1.25804e-07	0.416063	0.40903	FALSE	FALSE	FALSE	ieu-b-4953	Liver cell carcinoma || id:ieu-b-4953	5.00298e-05	1	3	122839876	0.0070207	42128	3.81e-10	PDGFA	PRSS27	TRUE	reported	PDGFA.PRSS27	textfile	2	1	TRUE	372184	39.2265176525255	PDGFA.PRSS27
302	rs3811444	C	T	C	T	-0.0863003	5.77925e-05	0.671697	0.66534	FALSE	FALSE	FALSE	ieu-b-4953	Liver cell carcinoma || id:ieu-b-4953	5.20805e-05	0.27	1	248039451	0.00732159	42127	5.11e-32	PDGFA	PRSS27	TRUE	reported	PDGFA.PRSS27	textfile	2	1	TRUE	372184	138.935682977855	PDGFA.PRSS27
303	rs41273205	A	G	A	G	0.0700528	-7.61567e-05	0.891206	0.896788	FALSE	FALSE	FALSE	ieu-b-4953	Liver cell carcinoma || id:ieu-b-4953	8.11148e-05	0.35	1	156879504	0.0114545	41383	9.7e-10	PDGFA	PRSS27	TRUE	reported	PDGFA.PRSS27	textfile	2	1	TRUE	372184	37.4023357277394	PDGFA.PRSS27
304	rs4878646	A	G	A	G	-0.0422665	6.68823e-05	0.409492	0.399364	FALSE	FALSE	FALSE	ieu-b-4953	Liver cell carcinoma || id:ieu-b-4953	5.02847e-05	0.18	9	36248825	0.00707689	42010	2.36e-09	PDGFA	PRSS27	TRUE	reported	PDGFA.PRSS27	textfile	2	1	TRUE	372184	35.6703755900013	PDGFA.PRSS27
305	rs6045989	G	A	G	A	0.0624099	-4.48764e-05	0.643617	0.641556	FALSE	FALSE	FALSE	ieu-b-4953	Liver cell carcinoma || id:ieu-b-4953	5.13003e-05	0.38	20	19292926	0.0071978	42102	4.45e-18	PDGFA	PRSS27	TRUE	reported	PDGFA.PRSS27	textfile	2	1	TRUE	372184	75.1808831889265	PDGFA.PRSS27
306	rs6993770	A	T	A	T	-0.225674	5.00028e-06	0.708724	0.712414	FALSE	TRUE	FALSE	ieu-b-4953	Liver cell carcinoma || id:ieu-b-4953	5.43617e-05	0.93	8	106581528	0.00754204	42153	1.11e-194	PDGFA	PRSS27	TRUE	reported	PDGFA.PRSS27	textfile	2	1	TRUE	372184	895.334646539006	PDGFA.PRSS27
307	rs724016	A	G	A	G	0.0675532	4.20994e-05	0.555124	0.557361	FALSE	FALSE	FALSE	ieu-b-4953	Liver cell carcinoma || id:ieu-b-4953	4.95562e-05	0.4	3	141105570	0.00692147	42144	1.77e-22	PDGFA	PRSS27	TRUE	reported	PDGFA.PRSS27	textfile	2	1	TRUE	372184	95.2566208255495	PDGFA.PRSS27
308	rs7641175	G	A	G	A	-0.0463628	2.84341e-05	0.215488	0.218521	FALSE	FALSE	FALSE	ieu-b-4953	Liver cell carcinoma || id:ieu-b-4953	5.96096e-05	0.630001	3	18311412	0.00840741	42153	3.52e-08	PDGFA	PRSS27	TRUE	reported	PDGFA.PRSS27	textfile	2	1	TRUE	372184	30.4098906975273	PDGFA.PRSS27
309	rs7849148	A	T	A	T	0.0440456	-2.62735e-05	0.679216	0.685242	FALSE	TRUE	FALSE	ieu-b-4953	Liver cell carcinoma || id:ieu-b-4953	5.30461e-05	0.62	9	33138352	0.00743158	42055	3.11e-09	PDGFA	PRSS27	TRUE	reported	PDGFA.PRSS27	textfile	2	1	TRUE	372184	35.1271363349999	PDGFA.PRSS27
310	rs7853989	G	C	G	C	-0.0751774	-7.03264e-05	0.909529	0.913914	FALSE	TRUE	FALSE	ieu-b-4953	Liver cell carcinoma || id:ieu-b-4953	8.75833e-05	0.42	9	136131592	0.0124611	42042	1.62e-09	PDGFA	PRSS27	TRUE	reported	PDGFA.PRSS27	textfile	2	1	TRUE	372184	36.3966859006033	PDGFA.PRSS27
311	rs7949566	G	A	G	A	0.0845363	6.49337e-06	0.572815	0.577257	FALSE	FALSE	FALSE	ieu-b-4953	Liver cell carcinoma || id:ieu-b-4953	4.98252e-05	0.9	11	126285301	0.00695298	42134	5.91e-34	PDGFA	PRSS27	TRUE	reported	PDGFA.PRSS27	textfile	2	1	TRUE	372184	147.82385063742	PDGFA.PRSS27
312	rs9503149	T	C	T	C	0.0934583	-2.49297e-06	0.87116	0.872871	FALSE	FALSE	FALSE	ieu-b-4953	Liver cell carcinoma || id:ieu-b-4953	7.3822e-05	0.97	6	2356825	0.0105827	40972	1.08e-18	PDGFA	PRSS27	TRUE	reported	PDGFA.PRSS27	textfile	2	1	TRUE	372184	77.9906938763021	PDGFA.PRSS27
313	rs10013187	C	A	C	A	-0.0414139	8.295e-05	0.46285	0.456923	FALSE	FALSE	FALSE	ieu-b-4953	Liver cell carcinoma || id:ieu-b-4953	4.94927e-05	0.0940005	4	102821550	0.00700371	40928	3.38e-09	TIA1	USP8	TRUE	reported	TIA1.USP8	textfile	2	1	TRUE	372184	34.9651946884377	TIA1.USP8
314	rs10919615	C	T	C	T	0.0528041	3.45285e-05	0.244944	0.244472	FALSE	FALSE	FALSE	ieu-b-4953	Liver cell carcinoma || id:ieu-b-4953	5.72469e-05	0.55	1	198974904	0.00812139	41202	8.02e-11	TIA1	USP8	TRUE	reported	TIA1.USP8	textfile	2	1	TRUE	372184	42.2741181552966	TIA1.USP8
315	rs1354034	T	C	T	C	-0.0737044	5.74565e-05	0.407767	0.401389	FALSE	FALSE	FALSE	ieu-b-4953	Liver cell carcinoma || id:ieu-b-4953	5.01648e-05	0.25	3	56849749	0.00708596	41169	2.62e-25	TIA1	USP8	TRUE	reported	TIA1.USP8	textfile	2	1	TRUE	372184	108.19057710049	TIA1.USP8
316	rs4253252	T	G	T	G	0.0772391	5.53712e-05	0.486805	0.487665	FALSE	FALSE	FALSE	ieu-b-4953	Liver cell carcinoma || id:ieu-b-4953	4.91749e-05	0.26	4	187157458	0.00694788	41236	1.14e-28	TIA1	USP8	TRUE	reported	TIA1.USP8	textfile	2	1	TRUE	372184	123.586146678427	TIA1.USP8
317	rs5030062	A	C	A	C	-0.0454313	6.16483e-06	0.630107	0.627812	FALSE	FALSE	FALSE	ieu-b-4953	Liver cell carcinoma || id:ieu-b-4953	5.091e-05	0.9	3	186454180	0.00719836	41252	2.79e-10	TIA1	USP8	TRUE	reported	TIA1.USP8	textfile	2	1	TRUE	372184	39.8330171506201	TIA1.USP8
318	rs62019159	C	T	C	T	-0.0811316	3.27862e-05	0.891675	0.888675	FALSE	FALSE	FALSE	ieu-b-4953	Liver cell carcinoma || id:ieu-b-4953	7.82634e-05	0.68	15	50846593	0.0110047	41005	1.71e-13	TIA1	USP8	TRUE	reported	TIA1.USP8	textfile	2	1	TRUE	372184	54.3530183124654	TIA1.USP8
319	rs6993770	A	T	A	T	-0.0500478	5.00028e-06	0.708724	0.712414	FALSE	TRUE	FALSE	ieu-b-4953	Liver cell carcinoma || id:ieu-b-4953	5.43617e-05	0.93	8	106581528	0.0076844	41233	7.46e-11	TIA1	USP8	TRUE	reported	TIA1.USP8	textfile	2	1	TRUE	372184	42.4179871687648	TIA1.USP8
320	rs7080386	C	A	C	A	0.057199	3.61951e-05	0.585646	0.584192	FALSE	FALSE	FALSE	ieu-b-4953	Liver cell carcinoma || id:ieu-b-4953	5.00006e-05	0.47	10	65048306	0.00704928	41257	5.03e-16	TIA1	USP8	TRUE	reported	TIA1.USP8	textfile	2	1	TRUE	372184	65.8396251847214	TIA1.USP8
321	rs78909033	G	A	G	A	0.33441	-2.17243e-06	0.871403	0.866714	FALSE	FALSE	FALSE	ieu-b-4953	Liver cell carcinoma || id:ieu-b-4953	7.24447e-05	0.98	2	241510903	0.0101027	41128	1e-200	TIA1	USP8	TRUE	reported	TIA1.USP8	textfile	2	1	TRUE	372184	1095.67965634779	TIA1.USP8
322	rs10013187	C	A	C	A	-0.0631333	8.295e-05	0.46285	0.456923	FALSE	FALSE	FALSE	ieu-b-4953	Liver cell carcinoma || id:ieu-b-4953	4.94927e-05	0.0940005	4	102821550	0.00697716	41353	1.51e-19	EGF	GP6	TRUE	reported	EGF.GP6	textfile	2	1	TRUE	372184	81.8765654545326	EGF.GP6
323	rs10740118	G	C	G	C	0.0843252	3.51922e-05	0.583397	0.581767	FALSE	TRUE	FALSE	ieu-b-4953	Liver cell carcinoma || id:ieu-b-4953	4.99643e-05	0.48	10	65101207	0.0070269	41698	4.01e-33	EGF	GP6	TRUE	reported	EGF.GP6	textfile	2	1	TRUE	372184	144.008197187907	EGF.GP6
324	rs10990535	C	T	C	T	-0.130338	7.6952e-05	0.763342	0.764279	FALSE	FALSE	FALSE	ieu-b-4953	Liver cell carcinoma || id:ieu-b-4953	5.80809e-05	0.19	9	99091009	0.00812303	41570	9.17e-58	EGF	GP6	TRUE	reported	EGF.GP6	textfile	2	1	TRUE	372184	257.457762635111	EGF.GP6
325	rs11064078	T	C	T	C	-0.0486615	-6.68611e-05	0.517147	0.511387	FALSE	FALSE	FALSE	ieu-b-4953	Liver cell carcinoma || id:ieu-b-4953	4.91834e-05	0.17	12	6294210	0.00693813	41572	2.36e-12	EGF	GP6	TRUE	reported	EGF.GP6	textfile	2	1	TRUE	372184	49.1910528599486	EGF.GP6
326	rs11084387	G	A	G	A	-0.242907	3.52966e-05	0.893536	0.897611	FALSE	FALSE	FALSE	ieu-b-4953	Liver cell carcinoma || id:ieu-b-4953	8.134e-05	0.66	19	55565352	0.0113747	41625	1.22e-100	EGF	GP6	TRUE	reported	EGF.GP6	textfile	2	1	TRUE	372184	456.037081983654	EGF.GP6
327	rs11251677	G	A	G	A	-0.0580016	8.25591e-05	0.861828	0.862247	FALSE	FALSE	FALSE	ieu-b-4953	Liver cell carcinoma || id:ieu-b-4953	7.13476e-05	0.25	10	3087829	0.00993963	41680	5.41e-09	EGF	GP6	TRUE	reported	EGF.GP6	textfile	2	1	TRUE	372184	34.0517558974976	EGF.GP6
328	rs11596235	C	T	C	T	0.041873	-9.15391e-05	0.696719	0.689721	FALSE	FALSE	FALSE	ieu-b-4953	Liver cell carcinoma || id:ieu-b-4953	5.3216e-05	0.0850002	10	104391034	0.00749461	41430	2.32e-08	EGF	GP6	TRUE	reported	EGF.GP6	textfile	2	1	TRUE	372184	31.2154843383713	EGF.GP6
329	rs13236689	T	G	T	G	0.0735723	-9.88324e-06	0.581106	0.588834	FALSE	FALSE	FALSE	ieu-b-4953	Liver cell carcinoma || id:ieu-b-4953	5.00166e-05	0.84	7	80236014	0.00702889	41665	1.32e-25	EGF	GP6	TRUE	reported	EGF.GP6	textfile	2	1	TRUE	372184	109.560794396581	EGF.GP6
330	rs13339274	C	T	C	T	0.0950282	6.85825e-05	0.857746	0.856558	FALSE	FALSE	FALSE	ieu-b-4953	Liver cell carcinoma || id:ieu-b-4953	7.03669e-05	0.33	16	81875559	0.00986097	41593	5.89e-22	EGF	GP6	TRUE	reported	EGF.GP6	textfile	2	1	TRUE	372184	92.867922652314	EGF.GP6
331	rs13412535	G	A	G	A	-0.0703427	-3.08094e-05	0.774226	0.768351	FALSE	FALSE	FALSE	ieu-b-4953	Liver cell carcinoma || id:ieu-b-4953	5.84422e-05	0.6	2	224874874	0.00837234	40443	4.54e-17	EGF	GP6	TRUE	reported	EGF.GP6	textfile	2	1	TRUE	372184	70.5901906315439	EGF.GP6
332	rs1354034	T	C	T	C	0.146803	5.74565e-05	0.407767	0.401389	FALSE	FALSE	FALSE	ieu-b-4953	Liver cell carcinoma || id:ieu-b-4953	5.01648e-05	0.25	3	56849749	0.00704156	41601	4.93e-96	EGF	GP6	TRUE	reported	EGF.GP6	textfile	2	1	TRUE	372184	434.642402945063	EGF.GP6
333	rs1654416	C	T	C	T	0.352287	-7.01818e-05	0.183619	0.187119	FALSE	FALSE	FALSE	ieu-b-4953	Liver cell carcinoma || id:ieu-b-4953	6.32447e-05	0.27	19	55530035	0.00892881	41642	1e-200	EGF	GP6	TRUE	reported	EGF.GP6	textfile	2	1	TRUE	372184	1556.70410796978	EGF.GP6
334	rs1684053	G	T	G	T	0.0567039	3.94511e-05	0.832149	0.83625	FALSE	FALSE	FALSE	ieu-b-4953	Liver cell carcinoma || id:ieu-b-4953	6.6586e-05	0.55	15	65191448	0.00939402	41633	1.59e-09	EGF	GP6	TRUE	reported	EGF.GP6	textfile	2	1	TRUE	372184	36.4353460798453	EGF.GP6
335	rs1917342	A	G	A	G	-0.0505206	8.52896e-05	0.702599	0.695413	FALSE	FALSE	FALSE	ieu-b-4953	Liver cell carcinoma || id:ieu-b-4953	5.35305e-05	0.11	6	71349754	0.00754188	41644	2.13e-11	EGF	GP6	TRUE	reported	EGF.GP6	textfile	2	1	TRUE	372184	44.8722414104558	EGF.GP6
336	rs221795	C	T	C	T	0.0405249	2.53123e-05	0.35633	0.361376	FALSE	FALSE	FALSE	ieu-b-4953	Liver cell carcinoma || id:ieu-b-4953	5.12108e-05	0.62	7	100283261	0.00720134	41603	1.84e-08	EGF	GP6	TRUE	reported	EGF.GP6	textfile	2	1	TRUE	372184	31.667754671166	EGF.GP6
337	rs2875751	G	A	G	A	-0.0453959	-0.000170022	0.372212	0.379917	FALSE	FALSE	FALSE	ieu-b-4953	Liver cell carcinoma || id:ieu-b-4953	5.06881e-05	8e-04	17	3818788	0.00710623	41606	1.7e-10	EGF	GP6	TRUE	reported	EGF.GP6	textfile	2	1	TRUE	372184	40.8088862124798	EGF.GP6
338	rs4444903	A	G	A	G	0.277391	4.03449e-05	0.582624	0.593995	FALSE	FALSE	FALSE	ieu-b-4953	Liver cell carcinoma || id:ieu-b-4953	5.02456e-05	0.42	4	110834110	0.00700579	41405	1e-200	EGF	GP6	TRUE	reported	EGF.GP6	textfile	2	1	TRUE	372184	1567.7272317337	EGF.GP6
339	rs6045989	G	A	G	A	0.0633687	-4.48764e-05	0.643617	0.641556	FALSE	FALSE	FALSE	ieu-b-4953	Liver cell carcinoma || id:ieu-b-4953	5.13003e-05	0.38	20	19292926	0.00724689	41613	2.33e-18	EGF	GP6	TRUE	reported	EGF.GP6	textfile	2	1	TRUE	372184	76.4621062320361	EGF.GP6
340	rs6665414	A	G	A	G	-0.0455855	1.20056e-05	0.564733	0.572821	FALSE	FALSE	FALSE	ieu-b-4953	Liver cell carcinoma || id:ieu-b-4953	4.97085e-05	0.81	1	236207772	0.00698879	41648	6.99e-11	EGF	GP6	TRUE	reported	EGF.GP6	textfile	2	1	TRUE	372184	42.5450916437125	EGF.GP6
341	rs67727505	T	C	T	C	0.0620293	5.04646e-06	0.882237	0.879746	FALSE	FALSE	FALSE	ieu-b-4953	Liver cell carcinoma || id:ieu-b-4953	7.56667e-05	0.95	4	110337281	0.0106406	41637	5.6e-09	EGF	GP6	TRUE	reported	EGF.GP6	textfile	2	1	TRUE	372184	33.9829851134727	EGF.GP6
342	rs6933050	T	C	T	C	-0.0598098	3.66438e-05	0.812634	0.817426	FALSE	FALSE	FALSE	ieu-b-4953	Liver cell carcinoma || id:ieu-b-4953	6.35573e-05	0.56	6	31343632	0.00894682	41703	2.34e-11	EGF	GP6	TRUE	reported	EGF.GP6	textfile	2	1	TRUE	372184	44.6896857203033	EGF.GP6
343	rs6993770	A	T	A	T	-0.0628336	5.00028e-06	0.708724	0.712414	FALSE	TRUE	FALSE	ieu-b-4953	Liver cell carcinoma || id:ieu-b-4953	5.43617e-05	0.93	8	106581528	0.00766535	41668	2.53e-16	EGF	GP6	TRUE	reported	EGF.GP6	textfile	2	1	TRUE	372184	67.1923618230897	EGF.GP6
344	rs7190551	G	A	G	A	0.0522739	8.70453e-05	0.81766	0.822162	FALSE	FALSE	FALSE	ieu-b-4953	Liver cell carcinoma || id:ieu-b-4953	6.43202e-05	0.18	16	9032015	0.00913533	41492	1.06e-08	EGF	GP6	TRUE	reported	EGF.GP6	textfile	2	1	TRUE	372184	32.7432153952265	EGF.GP6
345	rs7641175	G	A	G	A	-0.0470347	2.84341e-05	0.215488	0.218521	FALSE	FALSE	FALSE	ieu-b-4953	Liver cell carcinoma || id:ieu-b-4953	5.96096e-05	0.630001	3	18311412	0.00846341	41668	2.75e-08	EGF	GP6	TRUE	reported	EGF.GP6	textfile	2	1	TRUE	372184	30.8848855347622	EGF.GP6
346	rs78909033	G	A	G	A	-0.0765541	-2.17243e-06	0.871403	0.866714	FALSE	FALSE	FALSE	ieu-b-4953	Liver cell carcinoma || id:ieu-b-4953	7.24447e-05	0.98	2	241510903	0.0101866	41559	5.8e-14	EGF	GP6	TRUE	reported	EGF.GP6	textfile	2	1	TRUE	372184	56.4778823487148	EGF.GP6
347	rs10013187	C	A	C	A	0.0518444	8.295e-05	0.46285	0.456923	FALSE	FALSE	FALSE	ieu-b-4953	Liver cell carcinoma || id:ieu-b-4953	4.94927e-05	0.0940005	4	102821550	0.00698241	41239	1.15e-13	EDAR	EGF	TRUE	reported	EDAR.EGF	textfile	2	1	TRUE	372184	55.1306372289446	EDAR.EGF
348	rs10919615	C	T	C	T	-0.0572575	3.45285e-05	0.244944	0.244472	FALSE	FALSE	FALSE	ieu-b-4953	Liver cell carcinoma || id:ieu-b-4953	5.72469e-05	0.55	1	198974904	0.00811424	41518	1.74e-12	EDAR	EGF	TRUE	reported	EDAR.EGF	textfile	2	1	TRUE	372184	49.7930885735429	EDAR.EGF
349	rs11032074	G	A	G	A	-0.0738058	7.41731e-05	0.184238	0.181261	FALSE	FALSE	FALSE	ieu-b-4953	Liver cell carcinoma || id:ieu-b-4953	6.39297e-05	0.25	11	32993887	0.00902715	41469	3.02e-16	EDAR	EGF	TRUE	reported	EDAR.EGF	textfile	2	1	TRUE	372184	66.8466528422731	EDAR.EGF
350	rs1107179	G	T	G	T	0.0425127	-7.00978e-05	0.437356	0.446298	FALSE	FALSE	FALSE	ieu-b-4953	Liver cell carcinoma || id:ieu-b-4953	4.95368e-05	0.16	15	85198362	0.00696749	41511	1.06e-09	EDAR	EGF	TRUE	reported	EDAR.EGF	textfile	2	1	TRUE	372184	37.2292826399634	EDAR.EGF
351	rs11221439	G	A	G	A	-0.0537581	0.000101063	0.75292	0.747288	FALSE	FALSE	FALSE	ieu-b-4953	Liver cell carcinoma || id:ieu-b-4953	5.66654e-05	0.0749998	11	128567876	0.00799768	41461	1.82e-11	EDAR	EGF	TRUE	reported	EDAR.EGF	textfile	2	1	TRUE	372184	45.1814094741447	EDAR.EGF
352	rs11264486	G	A	G	A	-0.0629326	4.99977e-05	0.353509	0.347006	FALSE	FALSE	FALSE	ieu-b-4953	Liver cell carcinoma || id:ieu-b-4953	5.17769e-05	0.33	1	156455173	0.00725448	41566	4.28e-18	EDAR	EGF	TRUE	reported	EDAR.EGF	textfile	2	1	TRUE	372184	75.2555915172455	EDAR.EGF
353	rs11596235	C	T	C	T	-0.184154	-9.15391e-05	0.696719	0.689721	FALSE	FALSE	FALSE	ieu-b-4953	Liver cell carcinoma || id:ieu-b-4953	5.3216e-05	0.0850002	10	104391034	0.00745172	41314	7.31e-134	EDAR	EGF	TRUE	reported	EDAR.EGF	textfile	2	1	TRUE	372184	610.730005326604	EDAR.EGF
354	rs11792729	G	A	G	A	-0.113917	-2.23492e-05	0.670046	0.668753	FALSE	FALSE	FALSE	ieu-b-4953	Liver cell carcinoma || id:ieu-b-4953	5.2258e-05	0.67	9	136930586	0.00737157	41507	1.01e-53	EDAR	EGF	TRUE	reported	EDAR.EGF	textfile	2	1	TRUE	372184	238.812519653804	EDAR.EGF
355	rs12409431	G	A	G	A	0.111316	-3.16781e-05	0.888261	0.887494	FALSE	FALSE	FALSE	ieu-b-4953	Liver cell carcinoma || id:ieu-b-4953	7.77487e-05	0.68	1	54845044	0.011044	41538	7.26e-24	EDAR	EGF	TRUE	reported	EDAR.EGF	textfile	2	1	TRUE	372184	101.592673263352	EDAR.EGF
356	rs12712869	A	C	A	C	0.0592896	2.38562e-06	0.531918	0.531347	FALSE	FALSE	FALSE	ieu-b-4953	Liver cell carcinoma || id:ieu-b-4953	4.92637e-05	0.96	2	43154227	0.00691437	41483	1.03e-17	EDAR	EGF	TRUE	reported	EDAR.EGF	textfile	2	1	TRUE	372184	73.5278402227623	EDAR.EGF
357	rs13236689	T	G	T	G	-0.0500269	-9.88324e-06	0.581106	0.588834	FALSE	FALSE	FALSE	ieu-b-4953	Liver cell carcinoma || id:ieu-b-4953	5.00166e-05	0.84	7	80236014	0.0070438	41546	1.25e-12	EDAR	EGF	TRUE	reported	EDAR.EGF	textfile	2	1	TRUE	372184	50.4420991483982	EDAR.EGF
358	rs13263724	G	A	G	A	-0.0541327	-3.56235e-05	0.840925	0.838345	FALSE	FALSE	FALSE	ieu-b-4953	Liver cell carcinoma || id:ieu-b-4953	6.67829e-05	0.59	8	105769530	0.00941188	41556	8.91e-09	EDAR	EGF	TRUE	reported	EDAR.EGF	textfile	2	1	TRUE	372184	33.0800849034562	EDAR.EGF
359	rs13427606	A	G	A	G	-0.0412278	4.16319e-05	0.600748	0.60052	FALSE	FALSE	FALSE	ieu-b-4953	Liver cell carcinoma || id:ieu-b-4953	5.02845e-05	0.41	2	109989836	0.00710026	41503	6.42e-09	EDAR	EGF	TRUE	reported	EDAR.EGF	textfile	2	1	TRUE	372184	33.7156717377656	EDAR.EGF
360	rs1613662	G	A	G	A	0.126632	-6.38986e-05	0.166968	0.165655	FALSE	FALSE	FALSE	ieu-b-4953	Liver cell carcinoma || id:ieu-b-4953	6.62437e-05	0.33	19	55536595	0.00933568	41563	8.01e-42	EDAR	EGF	TRUE	reported	EDAR.EGF	textfile	2	1	TRUE	372184	183.990338451675	EDAR.EGF
361	rs1787166	T	G	T	G	0.0464249	1.93235e-05	0.257238	0.262568	FALSE	FALSE	FALSE	ieu-b-4953	Liver cell carcinoma || id:ieu-b-4953	5.59081e-05	0.73	18	9621305	0.00789779	41503	4.18e-09	EDAR	EGF	TRUE	reported	EDAR.EGF	textfile	2	1	TRUE	372184	34.5534002063154	EDAR.EGF
362	rs2146430	G	T	G	T	0.0453267	-2.49549e-05	0.309681	0.303607	FALSE	FALSE	FALSE	ieu-b-4953	Liver cell carcinoma || id:ieu-b-4953	5.3467e-05	0.64	14	103071825	0.00751508	41415	1.64e-09	EDAR	EGF	TRUE	reported	EDAR.EGF	textfile	2	1	TRUE	372184	36.3781816102833	EDAR.EGF
363	rs2294081	T	C	T	C	-0.03902	-8.35844e-06	0.528361	0.531134	FALSE	FALSE	FALSE	ieu-b-4953	Liver cell carcinoma || id:ieu-b-4953	4.93058e-05	0.87	11	193863	0.00695124	41500	2e-08	EDAR	EGF	TRUE	reported	EDAR.EGF	textfile	2	1	TRUE	372184	31.5101132081941	EDAR.EGF
364	rs270607	A	G	A	G	-0.0504435	3.25706e-05	0.307712	0.303711	FALSE	FALSE	FALSE	ieu-b-4953	Liver cell carcinoma || id:ieu-b-4953	5.35301e-05	0.54	5	131649186	0.00757648	41590	2.81e-11	EDAR	EGF	TRUE	reported	EDAR.EGF	textfile	2	1	TRUE	372184	44.3277269785792	EDAR.EGF
365	rs342296	G	A	G	A	0.100422	3.12226e-05	0.549236	0.545085	FALSE	FALSE	FALSE	ieu-b-4953	Liver cell carcinoma || id:ieu-b-4953	4.93832e-05	0.53	7	106372903	0.00693246	41556	1.95e-47	EDAR	EGF	TRUE	reported	EDAR.EGF	textfile	2	1	TRUE	372184	209.837444337845	EDAR.EGF
366	rs3850653	A	G	A	G	-0.0502402	4.78085e-05	0.77295	0.76931	FALSE	FALSE	FALSE	ieu-b-4953	Liver cell carcinoma || id:ieu-b-4953	5.84656e-05	0.41	5	88186954	0.00820624	41522	9.31e-10	EDAR	EGF	TRUE	reported	EDAR.EGF	textfile	2	1	TRUE	372184	37.4812693846754	EDAR.EGF
367	rs4444903	A	G	A	G	-0.150234	4.03449e-05	0.582624	0.593995	FALSE	FALSE	FALSE	ieu-b-4953	Liver cell carcinoma || id:ieu-b-4953	5.02456e-05	0.42	4	110834110	0.00710838	41288	1.27e-98	EDAR	EGF	TRUE	reported	EDAR.EGF	textfile	2	1	TRUE	372184	446.678643451777	EDAR.EGF
368	rs4570445	T	C	T	C	-0.0469958	-1.54727e-05	0.717257	0.714998	FALSE	FALSE	FALSE	ieu-b-4953	Liver cell carcinoma || id:ieu-b-4953	5.45977e-05	0.780001	1	199243829	0.00769679	41351	1.03e-09	EDAR	EGF	TRUE	reported	EDAR.EGF	textfile	2	1	TRUE	372184	37.2819671149476	EDAR.EGF
369	rs4805110	G	A	G	A	-0.0560577	3.09798e-05	0.193821	0.194656	FALSE	FALSE	FALSE	ieu-b-4953	Liver cell carcinoma || id:ieu-b-4953	6.21928e-05	0.62	19	35669071	0.00879607	41468	1.87e-10	EDAR	EGF	TRUE	reported	EDAR.EGF	textfile	2	1	TRUE	372184	40.6156302156044	EDAR.EGF
370	rs6045989	G	A	G	A	-0.0579996	-4.48764e-05	0.643617	0.641556	FALSE	FALSE	FALSE	ieu-b-4953	Liver cell carcinoma || id:ieu-b-4953	5.13003e-05	0.38	20	19292926	0.00725317	41496	1.31e-15	EDAR	EGF	TRUE	reported	EDAR.EGF	textfile	2	1	TRUE	372184	63.9431878044969	EDAR.EGF
371	rs62512394	C	T	C	T	-0.0853032	-9.3187e-05	0.847377	0.845654	FALSE	FALSE	FALSE	ieu-b-4953	Liver cell carcinoma || id:ieu-b-4953	6.81469e-05	0.17	8	106201036	0.00955931	41569	4.69e-19	EDAR	EGF	TRUE	reported	EDAR.EGF	textfile	2	1	TRUE	372184	79.6301539388203	EDAR.EGF
372	rs629081	T	C	T	C	-0.0827374	5.32358e-05	0.893955	0.896565	FALSE	FALSE	FALSE	ieu-b-4953	Liver cell carcinoma || id:ieu-b-4953	8.08246e-05	0.51	18	72906037	0.0115136	41575	6.78e-13	EDAR	EGF	TRUE	reported	EDAR.EGF	textfile	2	1	TRUE	372184	51.6394328388545	EDAR.EGF
373	rs6750059	C	T	C	T	-0.410587	-1.11664e-05	0.246353	0.2459	FALSE	FALSE	FALSE	ieu-b-4953	Liver cell carcinoma || id:ieu-b-4953	5.71584e-05	0.85	2	109611097	0.00788155	40607	1e-200	EDAR	EGF	TRUE	reported	EDAR.EGF	textfile	2	1	TRUE	372184	2713.85799566206	EDAR.EGF
374	rs6993770	A	T	A	T	0.353482	5.00028e-06	0.708724	0.712414	FALSE	TRUE	FALSE	ieu-b-4953	Liver cell carcinoma || id:ieu-b-4953	5.43617e-05	0.93	8	106581528	0.00747789	41549	1e-200	EDAR	EGF	TRUE	reported	EDAR.EGF	textfile	2	1	TRUE	372184	2234.47995146107	EDAR.EGF
375	rs7641175	G	A	G	A	0.0682714	2.84341e-05	0.215488	0.218521	FALSE	FALSE	FALSE	ieu-b-4953	Liver cell carcinoma || id:ieu-b-4953	5.96096e-05	0.630001	3	18311412	0.0084596	41551	7.2e-16	EDAR	EGF	TRUE	reported	EDAR.EGF	textfile	2	1	TRUE	372184	65.1295324432436	EDAR.EGF
376	rs78600508	C	A	C	A	-0.0784138	0.000166008	0.903885	0.902081	FALSE	FALSE	FALSE	ieu-b-4953	Liver cell carcinoma || id:ieu-b-4953	8.29698e-05	0.0449997	16	88505786	0.0118003	41502	3.07e-11	EDAR	EGF	TRUE	reported	EDAR.EGF	textfile	2	1	TRUE	372184	44.1569333192903	EDAR.EGF
377	rs78909033	G	A	G	A	0.0938351	-2.17243e-06	0.871403	0.866714	FALSE	FALSE	FALSE	ieu-b-4953	Liver cell carcinoma || id:ieu-b-4953	7.24447e-05	0.98	2	241510903	0.0101909	41443	3.48e-20	EDAR	EGF	TRUE	reported	EDAR.EGF	textfile	2	1	TRUE	372184	84.7823718829117	EDAR.EGF
378	rs7961894	C	T	C	T	-0.0903602	-5.84644e-06	0.890494	0.885492	FALSE	FALSE	FALSE	ieu-b-4953	Liver cell carcinoma || id:ieu-b-4953	7.73586e-05	0.94	12	122365583	0.0108103	41531	6.53e-17	EDAR	EGF	TRUE	reported	EDAR.EGF	textfile	2	1	TRUE	372184	69.8680905260121	EDAR.EGF
379	rs79880068	C	T	C	T	0.0683452	-5.71208e-05	0.896192	0.900881	FALSE	FALSE	FALSE	ieu-b-4953	Liver cell carcinoma || id:ieu-b-4953	8.30493e-05	0.49	12	54649978	0.0114972	41478	2.79e-09	EDAR	EGF	TRUE	reported	EDAR.EGF	textfile	2	1	TRUE	372184	35.3371780738335	EDAR.EGF
380	rs8022206	G	A	G	A	-0.0518299	3.72966e-05	0.82711	0.82706	FALSE	FALSE	FALSE	ieu-b-4953	Liver cell carcinoma || id:ieu-b-4953	6.50834e-05	0.57	14	68520906	0.00932477	40811	2.74e-08	EDAR	EGF	TRUE	reported	EDAR.EGF	textfile	2	1	TRUE	372184	30.8947357384254	EDAR.EGF
381	rs8034744	C	T	C	T	-0.0796099	0.000117932	0.822038	0.839171	FALSE	FALSE	FALSE	ieu-b-4953	Liver cell carcinoma || id:ieu-b-4953	6.71046e-05	0.0790005	15	57502053	0.00923888	41291	7.12e-18	EDAR	EGF	TRUE	reported	EDAR.EGF	textfile	2	1	TRUE	372184	74.2498369396194	EDAR.EGF
382	rs985296	G	A	G	A	-0.0850354	5.96374e-06	0.613137	0.614347	FALSE	FALSE	FALSE	ieu-b-4953	Liver cell carcinoma || id:ieu-b-4953	5.05297e-05	0.91	5	88377644	0.00719868	40410	3.79e-32	EDAR	EGF	TRUE	reported	EDAR.EGF	textfile	2	1	TRUE	372184	139.538413506794	EDAR.EGF
383	rs10013187	C	A	C	A	-0.0410462	8.295e-05	0.46285	0.456923	FALSE	FALSE	FALSE	ieu-b-4953	Liver cell carcinoma || id:ieu-b-4953	4.94927e-05	0.0940005	4	102821550	0.00694213	41058	3.39e-09	ARSB	GLB1	TRUE	reported	ARSB.GLB1	textfile	2	1	TRUE	372184	34.9591149867302	ARSB.GLB1
384	rs10474567	G	A	G	A	0.111063	-3.60792e-05	0.883112	0.882832	FALSE	FALSE	FALSE	ieu-b-4953	Liver cell carcinoma || id:ieu-b-4953	7.6467e-05	0.64	5	78106062	0.0107317	41397	4.53e-25	ARSB	GLB1	TRUE	reported	ARSB.GLB1	textfile	2	1	TRUE	372184	107.103028993177	ARSB.GLB1
385	rs10860794	C	A	C	A	0.152683	1.83169e-06	0.706642	0.710061	FALSE	FALSE	FALSE	ieu-b-4953	Liver cell carcinoma || id:ieu-b-4953	5.42859e-05	0.97	12	102217720	0.00760978	41364	4.05e-89	ARSB	GLB1	TRUE	reported	ARSB.GLB1	textfile	2	1	TRUE	372184	402.566068606387	ARSB.GLB1
386	rs10942861	G	T	G	T	-0.0503417	7.01803e-05	0.643458	0.648659	FALSE	FALSE	FALSE	ieu-b-4953	Liver cell carcinoma || id:ieu-b-4953	5.15739e-05	0.17	5	77811561	0.00721744	41302	3.1e-12	ARSB	GLB1	TRUE	reported	ARSB.GLB1	textfile	2	1	TRUE	372184	48.6507332378841	ARSB.GLB1
387	rs10968013	G	C	G	C	-0.0731595	-4.30121e-05	0.706712	0.70129	FALSE	TRUE	FALSE	ieu-b-4953	Liver cell carcinoma || id:ieu-b-4953	5.38382e-05	0.42	9	27620833	0.00751329	41180	2.21e-22	ARSB	GLB1	TRUE	reported	ARSB.GLB1	textfile	2	1	TRUE	372184	94.8158959045183	ARSB.GLB1
388	rs13078515	A	G	A	G	0.160972	-8.97208e-07	0.624404	0.62349	FALSE	FALSE	FALSE	ieu-b-4953	Liver cell carcinoma || id:ieu-b-4953	5.08554e-05	0.99	3	33063772	0.00704911	41331	1.04e-114	ARSB	GLB1	TRUE	reported	ARSB.GLB1	textfile	2	1	TRUE	372184	521.47333312808	ARSB.GLB1
389	rs1613662	G	A	G	A	-0.0878063	-6.38986e-05	0.166968	0.165655	FALSE	FALSE	FALSE	ieu-b-4953	Liver cell carcinoma || id:ieu-b-4953	6.62437e-05	0.33	19	55536595	0.0092866	41376	3.39e-21	ARSB	GLB1	TRUE	reported	ARSB.GLB1	textfile	2	1	TRUE	372184	89.4000733181483	ARSB.GLB1
390	rs193123	A	G	A	G	0.325085	3.03149e-05	0.347939	0.3535	FALSE	FALSE	FALSE	ieu-b-4953	Liver cell carcinoma || id:ieu-b-4953	5.14637e-05	0.56	5	78195812	0.00706433	41329	1e-200	ARSB	GLB1	TRUE	reported	ARSB.GLB1	textfile	2	1	TRUE	372184	2117.63889299204	ARSB.GLB1
391	rs217053	T	C	T	C	0.0671105	1.41709e-05	0.193957	0.195391	FALSE	FALSE	FALSE	ieu-b-4953	Liver cell carcinoma || id:ieu-b-4953	6.20392e-05	0.82	11	88053979	0.00870994	41397	1.34e-14	ARSB	GLB1	TRUE	reported	ARSB.GLB1	textfile	2	1	TRUE	372184	59.3677544611119	ARSB.GLB1
392	rs55663797	G	A	G	A	-0.0766315	4.61587e-05	0.820979	0.81453	FALSE	FALSE	FALSE	ieu-b-4953	Liver cell carcinoma || id:ieu-b-4953	6.32676e-05	0.47	17	43544379	0.0087629	41341	2.31e-18	ARSB	GLB1	TRUE	reported	ARSB.GLB1	textfile	2	1	TRUE	372184	76.4749042472147	ARSB.GLB1
393	rs56917682	G	T	G	T	0.0449906	-0.000103494	0.755887	0.761404	FALSE	FALSE	FALSE	ieu-b-4953	Liver cell carcinoma || id:ieu-b-4953	5.77729e-05	0.0729995	11	1768084	0.00809317	41357	2.73e-08	ARSB	GLB1	TRUE	reported	ARSB.GLB1	textfile	2	1	TRUE	372184	30.9033986312361	ARSB.GLB1
394	rs62259788	G	T	G	T	-0.0599921	4.28014e-05	0.754166	0.759231	FALSE	FALSE	FALSE	ieu-b-4953	Liver cell carcinoma || id:ieu-b-4953	5.75592e-05	0.46	3	58435778	0.00806151	41049	1.01e-13	ARSB	GLB1	TRUE	reported	ARSB.GLB1	textfile	2	1	TRUE	372184	55.3803039407158	ARSB.GLB1
395	rs6993770	A	T	A	T	-0.0757173	5.00028e-06	0.708724	0.712414	FALSE	TRUE	FALSE	ieu-b-4953	Liver cell carcinoma || id:ieu-b-4953	5.43617e-05	0.93	8	106581528	0.00762476	41363	3.26e-23	ARSB	GLB1	TRUE	reported	ARSB.GLB1	textfile	2	1	TRUE	372184	98.6138425631583	ARSB.GLB1
396	rs7080386	C	A	C	A	0.060515	3.61951e-05	0.585646	0.584192	FALSE	FALSE	FALSE	ieu-b-4953	Liver cell carcinoma || id:ieu-b-4953	5.00006e-05	0.47	10	65048306	0.00699934	41387	5.53e-18	ARSB	GLB1	TRUE	reported	ARSB.GLB1	textfile	2	1	TRUE	372184	74.7501200724146	ARSB.GLB1
397	rs80254170	A	G	A	G	0.102403	-3.11787e-05	0.92711	0.924126	FALSE	FALSE	FALSE	ieu-b-4953	Liver cell carcinoma || id:ieu-b-4953	9.30465e-05	0.74	6	160514283	0.0129905	41112	3.28e-15	ARSB	GLB1	TRUE	reported	ARSB.GLB1	textfile	2	1	TRUE	372184	62.1403400285287	ARSB.GLB1
398	rs9986766	A	C	A	C	-0.0448601	7.56913e-06	0.755545	0.753094	FALSE	FALSE	FALSE	ieu-b-4953	Liver cell carcinoma || id:ieu-b-4953	5.71071e-05	0.89	7	38237291	0.00793886	41371	1.61e-08	ARSB	GLB1	TRUE	reported	ARSB.GLB1	textfile	2	1	TRUE	372184	31.9303874255739	ARSB.GLB1
399	rs10013187	C	A	C	A	-0.0389619	8.295e-05	0.46285	0.456923	FALSE	FALSE	FALSE	ieu-b-4953	Liver cell carcinoma || id:ieu-b-4953	4.94927e-05	0.0940005	4	102821550	0.00696597	41432	2.24e-08	ANGPT1	CPXM1	TRUE	reported	ANGPT1.CPXM1	textfile	2	1	TRUE	372184	31.2836238359597	ANGPT1.CPXM1
400	rs10849410	C	T	C	T	0.0533189	-3.18246e-05	0.519063	0.512523	FALSE	FALSE	FALSE	ieu-b-4953	Liver cell carcinoma || id:ieu-b-4953	4.92661e-05	0.52	12	6280732	0.00691933	41710	1.33e-14	ANGPT1	CPXM1	TRUE	reported	ANGPT1.CPXM1	textfile	2	1	TRUE	372184	59.3791907914367	ANGPT1.CPXM1
401	rs11688492	T	C	T	C	-0.0409812	3.20387e-05	0.547017	0.54483	FALSE	FALSE	FALSE	ieu-b-4953	Liver cell carcinoma || id:ieu-b-4953	4.95078e-05	0.52	2	64865804	0.00696177	41608	3.97e-09	ANGPT1	CPXM1	TRUE	reported	ANGPT1.CPXM1	textfile	2	1	TRUE	372184	34.6521351836194	ANGPT1.CPXM1
402	rs117416842	G	A	G	A	-0.161981	-2.24331e-05	0.903697	0.900305	FALSE	FALSE	FALSE	ieu-b-4953	Liver cell carcinoma || id:ieu-b-4953	8.2213e-05	0.780001	20	2787141	0.0114751	41766	3.85e-45	ANGPT1	CPXM1	TRUE	reported	ANGPT1.CPXM1	textfile	2	1	TRUE	372184	199.257737052707	ANGPT1.CPXM1
403	rs13084580	C	T	C	T	-0.0729276	2.55595e-05	0.887464	0.886911	FALSE	FALSE	FALSE	ieu-b-4953	Liver cell carcinoma || id:ieu-b-4953	7.76725e-05	0.74	3	39188182	0.0108799	41781	2.07e-11	ANGPT1	CPXM1	TRUE	reported	ANGPT1.CPXM1	textfile	2	1	TRUE	372184	44.9297534640449	ANGPT1.CPXM1
404	rs13236689	T	G	T	G	0.051088	-9.88324e-06	0.581106	0.588834	FALSE	FALSE	FALSE	ieu-b-4953	Liver cell carcinoma || id:ieu-b-4953	5.00166e-05	0.84	7	80236014	0.00702244	41745	3.53e-13	ANGPT1	CPXM1	TRUE	reported	ANGPT1.CPXM1	textfile	2	1	TRUE	372184	52.9251049469944	ANGPT1.CPXM1
405	rs13412535	G	A	G	A	-0.0475306	-3.08094e-05	0.774226	0.768351	FALSE	FALSE	FALSE	ieu-b-4953	Liver cell carcinoma || id:ieu-b-4953	5.84422e-05	0.6	2	224874874	0.00837189	40528	1.38e-08	ANGPT1	CPXM1	TRUE	reported	ANGPT1.CPXM1	textfile	2	1	TRUE	372184	32.2329137737337	ANGPT1.CPXM1
406	rs1354034	T	C	T	C	0.0641587	5.74565e-05	0.407767	0.401389	FALSE	FALSE	FALSE	ieu-b-4953	Liver cell carcinoma || id:ieu-b-4953	5.01648e-05	0.25	3	56849749	0.00705954	41681	1.05e-19	ANGPT1	CPXM1	TRUE	reported	ANGPT1.CPXM1	textfile	2	1	TRUE	372184	82.5958647624473	ANGPT1.CPXM1
407	rs1505307	T	C	T	C	0.0531891	1.77175e-05	0.352361	0.34999	FALSE	FALSE	FALSE	ieu-b-4953	Liver cell carcinoma || id:ieu-b-4953	5.16428e-05	0.73	3	24343330	0.00726224	41757	2.45e-13	ANGPT1	CPXM1	TRUE	reported	ANGPT1.CPXM1	textfile	2	1	TRUE	372184	53.6418922098653	ANGPT1.CPXM1
408	rs1552948	C	T	C	T	-0.044796	3.9969e-05	0.701414	0.704966	FALSE	FALSE	FALSE	ieu-b-4953	Liver cell carcinoma || id:ieu-b-4953	5.39638e-05	0.46	15	101993989	0.00758502	41700	3.54e-09	ANGPT1	CPXM1	TRUE	reported	ANGPT1.CPXM1	textfile	2	1	TRUE	372184	34.8790792233989	ANGPT1.CPXM1
409	rs1613662	G	A	G	A	-0.082793	-6.38986e-05	0.166968	0.165655	FALSE	FALSE	FALSE	ieu-b-4953	Liver cell carcinoma || id:ieu-b-4953	6.62437e-05	0.33	19	55536595	0.00932984	41759	7.33e-19	ANGPT1	CPXM1	TRUE	reported	ANGPT1.CPXM1	textfile	2	1	TRUE	372184	78.7478756956346	ANGPT1.CPXM1
410	rs1736020	C	A	C	A	-0.0454741	-4.1333e-06	0.583174	0.557725	FALSE	FALSE	FALSE	ieu-b-4953	Liver cell carcinoma || id:ieu-b-4953	4.96321e-05	0.93	21	16812552	0.00701926	41674	9.37e-11	ANGPT1	CPXM1	TRUE	reported	ANGPT1.CPXM1	textfile	2	1	TRUE	372184	41.9706375346509	ANGPT1.CPXM1
411	rs3792366	G	A	G	A	0.0677677	-1.25804e-07	0.416063	0.40903	FALSE	FALSE	FALSE	ieu-b-4953	Liver cell carcinoma || id:ieu-b-4953	5.00298e-05	1	3	122839876	0.00705492	41724	7.97e-22	ANGPT1	CPXM1	TRUE	reported	ANGPT1.CPXM1	textfile	2	1	TRUE	372184	92.2701667673146	ANGPT1.CPXM1
412	rs6045989	G	A	G	A	0.05985	-4.48764e-05	0.643617	0.641556	FALSE	FALSE	FALSE	ieu-b-4953	Liver cell carcinoma || id:ieu-b-4953	5.13003e-05	0.38	20	19292926	0.00723046	41691	1.3e-16	ANGPT1	CPXM1	TRUE	reported	ANGPT1.CPXM1	textfile	2	1	TRUE	372184	68.5167025323505	ANGPT1.CPXM1
413	rs6993770	A	T	A	T	-0.106071	5.00028e-06	0.708724	0.712414	FALSE	TRUE	FALSE	ieu-b-4953	Liver cell carcinoma || id:ieu-b-4953	5.43617e-05	0.93	8	106581528	0.00763611	41746	9.03e-44	ANGPT1	CPXM1	TRUE	reported	ANGPT1.CPXM1	textfile	2	1	TRUE	372184	192.951862366209	ANGPT1.CPXM1
414	rs7080386	C	A	C	A	0.0771272	3.61951e-05	0.585646	0.584192	FALSE	FALSE	FALSE	ieu-b-4953	Liver cell carcinoma || id:ieu-b-4953	5.00006e-05	0.47	10	65048306	0.00701926	41769	4.77e-28	ANGPT1	CPXM1	TRUE	reported	ANGPT1.CPXM1	textfile	2	1	TRUE	372184	120.734801260071	ANGPT1.CPXM1
415	rs7382297	T	G	T	G	0.161054	-2.72797e-05	0.154805	0.156194	FALSE	FALSE	FALSE	ieu-b-4953	Liver cell carcinoma || id:ieu-b-4953	6.77328e-05	0.69	6	31247067	0.00943342	41716	3.95e-65	ANGPT1	CPXM1	TRUE	reported	ANGPT1.CPXM1	textfile	2	1	TRUE	372184	291.477267595832	ANGPT1.CPXM1
416	rs755109	T	C	T	C	0.0393533	6.93271e-05	0.644741	0.63675	FALSE	FALSE	FALSE	ieu-b-4953	Liver cell carcinoma || id:ieu-b-4953	5.11868e-05	0.18	9	100696203	0.00718049	41728	4.26e-08	ANGPT1	CPXM1	TRUE	reported	ANGPT1.CPXM1	textfile	2	1	TRUE	372184	30.0368336392086	ANGPT1.CPXM1
417	rs7767891	C	T	C	T	-0.0408096	1.62058e-05	0.42702	0.431422	FALSE	FALSE	FALSE	ieu-b-4953	Liver cell carcinoma || id:ieu-b-4953	4.97301e-05	0.74	6	163809757	0.00699153	41685	5.35e-09	ANGPT1	CPXM1	TRUE	reported	ANGPT1.CPXM1	textfile	2	1	TRUE	372184	34.0706347708802	ANGPT1.CPXM1
418	rs10013187	C	A	C	A	0.0587844	8.295e-05	0.46285	0.456923	FALSE	FALSE	FALSE	ieu-b-4953	Liver cell carcinoma || id:ieu-b-4953	4.94927e-05	0.0940005	4	102821550	0.00691556	42003	1.95e-17	CRKL	EGF	TRUE	reported	CRKL.EGF	textfile	2	1	TRUE	372184	72.2552606964898	CRKL.EGF
419	rs10740118	G	C	G	C	-0.0803039	3.51922e-05	0.583397	0.581767	FALSE	TRUE	FALSE	ieu-b-4953	Liver cell carcinoma || id:ieu-b-4953	4.99643e-05	0.48	10	65101207	0.00696566	42351	1.05e-30	CRKL	EGF	TRUE	reported	CRKL.EGF	textfile	2	1	TRUE	372184	132.907267843195	CRKL.EGF
420	rs10990535	C	T	C	T	0.107412	7.6952e-05	0.763342	0.764279	FALSE	FALSE	FALSE	ieu-b-4953	Liver cell carcinoma || id:ieu-b-4953	5.80809e-05	0.19	9	99091009	0.0080595	42223	1.94e-40	CRKL	EGF	TRUE	reported	CRKL.EGF	textfile	2	1	TRUE	372184	177.618994462909	CRKL.EGF
421	rs11064078	T	C	T	C	0.0398654	-6.68611e-05	0.517147	0.511387	FALSE	FALSE	FALSE	ieu-b-4953	Liver cell carcinoma || id:ieu-b-4953	4.91834e-05	0.17	12	6294210	0.00688496	42225	7.08e-09	CRKL	EGF	TRUE	reported	CRKL.EGF	textfile	2	1	TRUE	372184	33.5265919893262	CRKL.EGF
422	rs13236689	T	G	T	G	-0.0472387	-9.88324e-06	0.581106	0.588834	FALSE	FALSE	FALSE	ieu-b-4953	Liver cell carcinoma || id:ieu-b-4953	5.00166e-05	0.84	7	80236014	0.00697218	42317	1.26e-11	CRKL	EGF	TRUE	reported	CRKL.EGF	textfile	2	1	TRUE	372184	45.9048627645064	CRKL.EGF
423	rs13339274	C	T	C	T	-0.0871596	6.85825e-05	0.857746	0.856558	FALSE	FALSE	FALSE	ieu-b-4953	Liver cell carcinoma || id:ieu-b-4953	7.03669e-05	0.33	16	81875559	0.00977667	42247	5.07e-19	CRKL	EGF	TRUE	reported	CRKL.EGF	textfile	2	1	TRUE	372184	79.4782954415448	CRKL.EGF
424	rs13412535	G	A	G	A	0.0696458	-3.08094e-05	0.774226	0.768351	FALSE	FALSE	FALSE	ieu-b-4953	Liver cell carcinoma || id:ieu-b-4953	5.84422e-05	0.6	2	224874874	0.00830154	41073	5.04e-17	CRKL	EGF	TRUE	reported	CRKL.EGF	textfile	2	1	TRUE	372184	70.3837712293532	CRKL.EGF
425	rs1354034	T	C	T	C	-0.0916172	5.74565e-05	0.407767	0.401389	FALSE	FALSE	FALSE	ieu-b-4953	Liver cell carcinoma || id:ieu-b-4953	5.01648e-05	0.25	3	56849749	0.00700571	42254	5.27e-39	CRKL	EGF	TRUE	reported	CRKL.EGF	textfile	2	1	TRUE	372184	171.021108824719	CRKL.EGF
426	rs1613662	G	A	G	A	0.134026	-6.38986e-05	0.166968	0.165655	FALSE	FALSE	FALSE	ieu-b-4953	Liver cell carcinoma || id:ieu-b-4953	6.62437e-05	0.33	19	55536595	0.00924623	42333	1.69e-47	CRKL	EGF	TRUE	reported	CRKL.EGF	textfile	2	1	TRUE	372184	210.110970101663	CRKL.EGF
427	rs2875751	G	A	G	A	0.0468133	-0.000170022	0.372212	0.379917	FALSE	FALSE	FALSE	ieu-b-4953	Liver cell carcinoma || id:ieu-b-4953	5.06881e-05	8e-04	17	3818788	0.00704715	42258	3.11e-11	CRKL	EGF	TRUE	reported	CRKL.EGF	textfile	2	1	TRUE	372184	44.1277193474086	CRKL.EGF
428	rs4444903	A	G	A	G	-0.213473	4.03449e-05	0.582624	0.593995	FALSE	FALSE	FALSE	ieu-b-4953	Liver cell carcinoma || id:ieu-b-4953	5.02456e-05	0.42	4	110834110	0.00699707	42052	1e-200	CRKL	EGF	TRUE	reported	CRKL.EGF	textfile	2	1	TRUE	372184	930.793773445209	CRKL.EGF
429	rs6045989	G	A	G	A	-0.0559945	-4.48764e-05	0.643617	0.641556	FALSE	FALSE	FALSE	ieu-b-4953	Liver cell carcinoma || id:ieu-b-4953	5.13003e-05	0.38	20	19292926	0.00718641	42266	6.76e-15	CRKL	EGF	TRUE	reported	CRKL.EGF	textfile	2	1	TRUE	372184	60.7109124302834	CRKL.EGF
430	rs6993770	A	T	A	T	0.0453047	5.00028e-06	0.708724	0.712414	FALSE	TRUE	FALSE	ieu-b-4953	Liver cell carcinoma || id:ieu-b-4953	5.43617e-05	0.93	8	106581528	0.00760095	42320	2.54e-09	CRKL	EGF	TRUE	reported	CRKL.EGF	textfile	2	1	TRUE	372184	35.526364427374	CRKL.EGF
431	rs78909033	G	A	G	A	0.0751033	-2.17243e-06	0.871403	0.866714	FALSE	FALSE	FALSE	ieu-b-4953	Liver cell carcinoma || id:ieu-b-4953	7.24447e-05	0.98	2	241510903	0.0101092	42211	1.11e-13	CRKL	EGF	TRUE	reported	CRKL.EGF	textfile	2	1	TRUE	372184	55.1930587326207	CRKL.EGF
432	rs7961894	C	T	C	T	-0.08064	-5.84644e-06	0.890494	0.885492	FALSE	FALSE	FALSE	ieu-b-4953	Liver cell carcinoma || id:ieu-b-4953	7.73586e-05	0.94	12	122365583	0.0107015	42302	4.97e-14	CRKL	EGF	TRUE	reported	CRKL.EGF	textfile	2	1	TRUE	372184	56.7821361312812	CRKL.EGF
433	rs822442	C	A	C	A	-0.075307	2.00373e-05	0.892813	0.895008	FALSE	FALSE	FALSE	ieu-b-4953	Liver cell carcinoma || id:ieu-b-4953	8.04223e-05	0.8	1	156883215	0.0113971	41958	3.95e-11	CRKL	EGF	TRUE	reported	CRKL.EGF	textfile	2	1	TRUE	372184	43.6598235561282	CRKL.EGF
434	rs10013187	C	A	C	A	-0.0423427	8.295e-05	0.46285	0.456923	FALSE	FALSE	FALSE	ieu-b-4953	Liver cell carcinoma || id:ieu-b-4953	4.94927e-05	0.0940005	4	102821550	0.00693737	41765	1.05e-09	CCL5	LAMA4	TRUE	reported	CCL5.LAMA4	textfile	2	1	TRUE	372184	37.2535255506067	CCL5.LAMA4
435	rs1050349	G	C	G	C	0.0537083	-6.44072e-05	0.739495	0.728482	FALSE	TRUE	FALSE	ieu-b-4953	Liver cell carcinoma || id:ieu-b-4953	5.54631e-05	0.25	6	112457383	0.00780165	42098	5.89e-12	CCL5	LAMA4	TRUE	reported	CCL5.LAMA4	textfile	2	1	TRUE	372184	47.3925291939906	CCL5.LAMA4
436	rs1126643	C	T	C	T	0.0411368	-4.88887e-07	0.603363	0.59875	FALSE	FALSE	FALSE	ieu-b-4953	Liver cell carcinoma || id:ieu-b-4953	5.01716e-05	0.99	5	52347369	0.00702963	41937	4.9e-09	CCL5	LAMA4	TRUE	reported	CCL5.LAMA4	textfile	2	1	TRUE	372184	34.2449137600131	CCL5.LAMA4
437	rs12814720	C	A	C	A	-0.0495082	-6.0899e-05	0.517289	0.511029	FALSE	FALSE	FALSE	ieu-b-4953	Liver cell carcinoma || id:ieu-b-4953	4.91992e-05	0.22	12	6294417	0.00689971	42047	7.33e-13	CCL5	LAMA4	TRUE	reported	CCL5.LAMA4	textfile	2	1	TRUE	372184	51.4864085594843	CCL5.LAMA4
438	rs13236689	T	G	T	G	0.0509073	-9.88324e-06	0.581106	0.588834	FALSE	FALSE	FALSE	ieu-b-4953	Liver cell carcinoma || id:ieu-b-4953	5.00166e-05	0.84	7	80236014	0.00699195	42080	3.38e-13	CCL5	LAMA4	TRUE	reported	CCL5.LAMA4	textfile	2	1	TRUE	372184	53.0106951716382	CCL5.LAMA4
439	rs13339274	C	T	C	T	0.0602056	6.85825e-05	0.857746	0.856558	FALSE	FALSE	FALSE	ieu-b-4953	Liver cell carcinoma || id:ieu-b-4953	7.03669e-05	0.33	16	81875559	0.0098072	42011	8.38e-10	CCL5	LAMA4	TRUE	reported	CCL5.LAMA4	textfile	2	1	TRUE	372184	37.6863184552358	CCL5.LAMA4
440	rs13412535	G	A	G	A	-0.0454925	-3.08094e-05	0.774226	0.768351	FALSE	FALSE	FALSE	ieu-b-4953	Liver cell carcinoma || id:ieu-b-4953	5.84422e-05	0.6	2	224874874	0.00833183	40848	4.79e-08	CCL5	LAMA4	TRUE	reported	CCL5.LAMA4	textfile	2	1	TRUE	372184	29.8125281999508	CCL5.LAMA4
441	rs1354034	T	C	T	C	0.0762675	5.74565e-05	0.407767	0.401389	FALSE	FALSE	FALSE	ieu-b-4953	Liver cell carcinoma || id:ieu-b-4953	5.01648e-05	0.25	3	56849749	0.00702878	42017	2.15e-27	CCL5	LAMA4	TRUE	reported	CCL5.LAMA4	textfile	2	1	TRUE	372184	117.738668780639	CCL5.LAMA4
442	rs1585213	C	T	C	T	0.042518	-3.91101e-05	0.60605	0.601667	FALSE	FALSE	FALSE	ieu-b-4953	Liver cell carcinoma || id:ieu-b-4953	5.02257e-05	0.44	4	103444698	0.00701572	42056	1.37e-09	CCL5	LAMA4	TRUE	reported	CCL5.LAMA4	textfile	2	1	TRUE	372184	36.7283281082502	CCL5.LAMA4
443	rs1613662	G	A	G	A	-0.0890554	-6.38986e-05	0.166968	0.165655	FALSE	FALSE	FALSE	ieu-b-4953	Liver cell carcinoma || id:ieu-b-4953	6.62437e-05	0.33	19	55536595	0.00929601	42098	1.02e-21	CCL5	LAMA4	TRUE	reported	CCL5.LAMA4	textfile	2	1	TRUE	372184	91.7756254405054	CCL5.LAMA4
444	rs1787166	T	G	T	G	-0.0499819	1.93235e-05	0.257238	0.262568	FALSE	FALSE	FALSE	ieu-b-4953	Liver cell carcinoma || id:ieu-b-4953	5.59081e-05	0.73	18	9621305	0.00785438	42040	1.99e-10	CCL5	LAMA4	TRUE	reported	CCL5.LAMA4	textfile	2	1	TRUE	372184	40.4950281087956	CCL5.LAMA4
445	rs2306630	G	A	G	A	-0.256334	-3.88117e-05	0.869518	0.872204	FALSE	FALSE	FALSE	ieu-b-4953	Liver cell carcinoma || id:ieu-b-4953	7.36844e-05	0.6	17	34182341	0.0102739	41995	2.11e-136	CCL5	LAMA4	TRUE	reported	CCL5.LAMA4	textfile	2	1	TRUE	372184	622.503447109053	CCL5.LAMA4
446	rs272893	T	C	T	C	0.0411904	2.50971e-06	0.372523	0.368706	FALSE	FALSE	FALSE	ieu-b-4953	Liver cell carcinoma || id:ieu-b-4953	5.09777e-05	0.96	5	131663062	0.0071666	42087	9.12e-09	CCL5	LAMA4	TRUE	reported	CCL5.LAMA4	textfile	2	1	TRUE	372184	33.0343441070372	CCL5.LAMA4
447	rs6045989	G	A	G	A	0.052655	-4.48764e-05	0.643617	0.641556	FALSE	FALSE	FALSE	ieu-b-4953	Liver cell carcinoma || id:ieu-b-4953	5.13003e-05	0.38	20	19292926	0.00720609	42032	2.78e-13	CCL5	LAMA4	TRUE	reported	CCL5.LAMA4	textfile	2	1	TRUE	372184	53.3924525512432	CCL5.LAMA4
448	rs619739	T	C	T	C	-0.0802173	4.09744e-05	0.480064	0.483394	FALSE	FALSE	FALSE	ieu-b-4953	Liver cell carcinoma || id:ieu-b-4953	4.93293e-05	0.41	10	38318975	0.00688181	41983	2.38e-31	CCL5	LAMA4	TRUE	reported	CCL5.LAMA4	textfile	2	1	TRUE	372184	135.872236567568	CCL5.LAMA4
449	rs6993770	A	T	A	T	-0.0707689	5.00028e-06	0.708724	0.712414	FALSE	TRUE	FALSE	ieu-b-4953	Liver cell carcinoma || id:ieu-b-4953	5.43617e-05	0.93	8	106581528	0.0076199	42085	1.65e-20	CCL5	LAMA4	TRUE	reported	CCL5.LAMA4	textfile	2	1	TRUE	372184	86.2554105371468	CCL5.LAMA4
450	rs7080386	C	A	C	A	0.114564	3.61951e-05	0.585646	0.584192	FALSE	FALSE	FALSE	ieu-b-4953	Liver cell carcinoma || id:ieu-b-4953	5.00006e-05	0.47	10	65048306	0.00697927	42107	2.31e-60	CCL5	LAMA4	TRUE	reported	CCL5.LAMA4	textfile	2	1	TRUE	372184	269.448852057295	CCL5.LAMA4
451	rs7190551	G	A	G	A	0.0543839	8.70453e-05	0.81766	0.822162	FALSE	FALSE	FALSE	ieu-b-4953	Liver cell carcinoma || id:ieu-b-4953	6.43202e-05	0.18	16	9032015	0.00907899	41906	2.11e-09	CCL5	LAMA4	TRUE	reported	CCL5.LAMA4	textfile	2	1	TRUE	372184	35.8810895223962	CCL5.LAMA4
452	rs7641175	G	A	G	A	-0.0515316	2.84341e-05	0.215488	0.218521	FALSE	FALSE	FALSE	ieu-b-4953	Liver cell carcinoma || id:ieu-b-4953	5.96096e-05	0.630001	3	18311412	0.00841047	42085	9.03e-10	CCL5	LAMA4	TRUE	reported	CCL5.LAMA4	textfile	2	1	TRUE	372184	37.5410765034122	CCL5.LAMA4
453	rs10013187	C	A	C	A	-0.0382227	8.295e-05	0.46285	0.456923	FALSE	FALSE	FALSE	ieu-b-4953	Liver cell carcinoma || id:ieu-b-4953	4.94927e-05	0.0940005	4	102821550	0.00689897	42287	3.04e-08	SNAP29	TJAP1	TRUE	reported	SNAP29.TJAP1	textfile	2	1	TRUE	372184	30.6954645674972	SNAP29.TJAP1
454	rs12195350	A	G	A	G	0.0770096	1.36161e-05	0.785453	0.789646	FALSE	FALSE	FALSE	ieu-b-4953	Liver cell carcinoma || id:ieu-b-4953	6.03749e-05	0.82	6	43365360	0.00841388	42646	5.79e-20	SNAP29	TJAP1	TRUE	reported	SNAP29.TJAP1	textfile	2	1	TRUE	372184	83.7716573559061	SNAP29.TJAP1
455	rs1354034	T	C	T	C	-0.0408477	5.74565e-05	0.407767	0.401389	FALSE	FALSE	FALSE	ieu-b-4953	Liver cell carcinoma || id:ieu-b-4953	5.01648e-05	0.25	3	56849749	0.0069974	42542	5.34e-09	SNAP29	TJAP1	TRUE	reported	SNAP29.TJAP1	textfile	2	1	TRUE	372184	34.0770361029262	SNAP29.TJAP1
456	rs1558324	G	A	G	A	-0.0429203	-7.4763e-05	0.566968	0.571514	FALSE	FALSE	FALSE	ieu-b-4953	Liver cell carcinoma || id:ieu-b-4953	4.96466e-05	0.13	12	6289219	0.00691652	42567	5.5e-10	SNAP29	TJAP1	TRUE	reported	SNAP29.TJAP1	textfile	2	1	TRUE	372184	38.5079344258673	SNAP29.TJAP1
457	rs1613662	G	A	G	A	-0.0721259	-6.38986e-05	0.166968	0.165655	FALSE	FALSE	FALSE	ieu-b-4953	Liver cell carcinoma || id:ieu-b-4953	6.62437e-05	0.33	19	55536595	0.00924171	42618	6.11e-15	SNAP29	TJAP1	TRUE	reported	SNAP29.TJAP1	textfile	2	1	TRUE	372184	60.9084878910082	SNAP29.TJAP1
458	rs6993770	A	T	A	T	-0.0788571	5.00028e-06	0.708724	0.712414	FALSE	TRUE	FALSE	ieu-b-4953	Liver cell carcinoma || id:ieu-b-4953	5.43617e-05	0.93	8	106581528	0.00757994	42605	2.57e-25	SNAP29	TJAP1	TRUE	reported	SNAP29.TJAP1	textfile	2	1	TRUE	372184	108.230600360873	SNAP29.TJAP1
459	rs73162876	A	G	A	G	-0.272541	7.50596e-05	0.922226	0.922693	FALSE	FALSE	FALSE	ieu-b-4953	Liver cell carcinoma || id:ieu-b-4953	9.2216e-05	0.42	22	21273196	0.0127165	42630	2.31e-101	SNAP29	TJAP1	TRUE	reported	SNAP29.TJAP1	textfile	2	1	TRUE	372184	459.33390036396	SNAP29.TJAP1
460	rs10013187	C	A	C	A	-0.0677877	8.295e-05	0.46285	0.456923	FALSE	FALSE	FALSE	ieu-b-4953	Liver cell carcinoma || id:ieu-b-4953	4.94927e-05	0.0940005	4	102821550	0.00691764	42067	1.2e-22	EGF	MPIG6B	TRUE	reported	EGF.MPIG6B	textfile	2	1	TRUE	372184	96.0253465440332	EGF.MPIG6B
461	rs10919615	C	T	C	T	0.0468665	3.45285e-05	0.244944	0.244472	FALSE	FALSE	FALSE	ieu-b-4953	Liver cell carcinoma || id:ieu-b-4953	5.72469e-05	0.55	1	198974904	0.00804143	42353	5.65e-09	EGF	MPIG6B	TRUE	reported	EGF.MPIG6B	textfile	2	1	TRUE	372184	33.9671001290727	EGF.MPIG6B
462	rs10990535	C	T	C	T	-0.108239	7.6952e-05	0.763342	0.764279	FALSE	FALSE	FALSE	ieu-b-4953	Liver cell carcinoma || id:ieu-b-4953	5.80809e-05	0.19	9	99091009	0.00806818	42287	5.95e-41	EGF	MPIG6B	TRUE	reported	EGF.MPIG6B	textfile	2	1	TRUE	372184	179.976741701518	EGF.MPIG6B
463	rs11251677	G	A	G	A	-0.0571663	8.25591e-05	0.861828	0.862247	FALSE	FALSE	FALSE	ieu-b-4953	Liver cell carcinoma || id:ieu-b-4953	7.13476e-05	0.25	10	3087829	0.00987611	42398	7.16e-09	EGF	MPIG6B	TRUE	reported	EGF.MPIG6B	textfile	2	1	TRUE	372184	33.504900401649	EGF.MPIG6B
464	rs11576415	C	G	C	G	-0.0714059	-3.91196e-05	0.90235	0.900211	FALSE	TRUE	FALSE	ieu-b-4953	Liver cell carcinoma || id:ieu-b-4953	8.21406e-05	0.630001	1	161182208	0.0113601	42433	3.3e-10	EGF	MPIG6B	TRUE	reported	EGF.MPIG6B	textfile	2	1	TRUE	372184	39.5097140041092	EGF.MPIG6B
465	rs13236689	T	G	T	G	0.0512562	-9.88324e-06	0.581106	0.588834	FALSE	FALSE	FALSE	ieu-b-4953	Liver cell carcinoma || id:ieu-b-4953	5.00166e-05	0.84	7	80236014	0.00698001	42381	2.12e-13	EGF	MPIG6B	TRUE	reported	EGF.MPIG6B	textfile	2	1	TRUE	372184	53.9238288410625	EGF.MPIG6B
466	rs13339274	C	T	C	T	0.0924873	6.85825e-05	0.857746	0.856558	FALSE	FALSE	FALSE	ieu-b-4953	Liver cell carcinoma || id:ieu-b-4953	7.03669e-05	0.33	16	81875559	0.0097903	42311	3.66e-21	EGF	MPIG6B	TRUE	reported	EGF.MPIG6B	textfile	2	1	TRUE	372184	89.2425975332885	EGF.MPIG6B
467	rs13412535	G	A	G	A	-0.0671373	-3.08094e-05	0.774226	0.768351	FALSE	FALSE	FALSE	ieu-b-4953	Liver cell carcinoma || id:ieu-b-4953	5.84422e-05	0.6	2	224874874	0.00831439	41137	6.94e-16	EGF	MPIG6B	TRUE	reported	EGF.MPIG6B	textfile	2	1	TRUE	372184	65.2029071034355	EGF.MPIG6B
468	rs1354034	T	C	T	C	0.0859148	5.74565e-05	0.407767	0.401389	FALSE	FALSE	FALSE	ieu-b-4953	Liver cell carcinoma || id:ieu-b-4953	5.01648e-05	0.25	3	56849749	0.00701347	42318	1.92e-34	EGF	MPIG6B	TRUE	reported	EGF.MPIG6B	textfile	2	1	TRUE	372184	150.061775145704	EGF.MPIG6B
469	rs1613662	G	A	G	A	-0.155454	-6.38986e-05	0.166968	0.165655	FALSE	FALSE	FALSE	ieu-b-4953	Liver cell carcinoma || id:ieu-b-4953	6.62437e-05	0.33	19	55536595	0.00924701	42397	3.24e-63	EGF	MPIG6B	TRUE	reported	EGF.MPIG6B	textfile	2	1	TRUE	372184	282.618865179097	EGF.MPIG6B
470	rs1684053	G	T	G	T	0.0539439	3.94511e-05	0.832149	0.83625	FALSE	FALSE	FALSE	ieu-b-4953	Liver cell carcinoma || id:ieu-b-4953	6.6586e-05	0.55	15	65191448	0.00931866	42349	7.14e-09	EGF	MPIG6B	TRUE	reported	EGF.MPIG6B	textfile	2	1	TRUE	372184	33.510256368906	EGF.MPIG6B
471	rs1787166	T	G	T	G	-0.0447216	1.93235e-05	0.257238	0.262568	FALSE	FALSE	FALSE	ieu-b-4953	Liver cell carcinoma || id:ieu-b-4953	5.59081e-05	0.73	18	9621305	0.00783532	42339	1.15e-08	EGF	MPIG6B	TRUE	reported	EGF.MPIG6B	textfile	2	1	TRUE	372184	32.5777577552259	EGF.MPIG6B
472	rs2844532	G	C	G	C	-0.0568231	-6.26837e-05	0.810516	0.814914	FALSE	TRUE	FALSE	ieu-b-4953	Liver cell carcinoma || id:ieu-b-4953	6.33497e-05	0.32	6	31351175	0.00884407	42420	1.33e-10	EGF	MPIG6B	TRUE	reported	EGF.MPIG6B	textfile	2	1	TRUE	372184	41.2805527157214	EGF.MPIG6B
473	rs4330455	T	C	T	C	0.0558611	-4.70541e-05	0.451718	0.440395	FALSE	FALSE	FALSE	ieu-b-4953	Liver cell carcinoma || id:ieu-b-4953	4.95871e-05	0.34	5	131586349	0.00695518	42277	9.87e-16	EGF	MPIG6B	TRUE	reported	EGF.MPIG6B	textfile	2	1	TRUE	372184	64.5063128991139	EGF.MPIG6B
474	rs4444903	A	G	A	G	0.279823	4.03449e-05	0.582624	0.593995	FALSE	FALSE	FALSE	ieu-b-4953	Liver cell carcinoma || id:ieu-b-4953	5.02456e-05	0.42	4	110834110	0.00694811	42116	1e-200	EGF	MPIG6B	TRUE	reported	EGF.MPIG6B	textfile	2	1	TRUE	372184	1621.93500108068	EGF.MPIG6B
475	rs6045989	G	A	G	A	0.0709802	-4.48764e-05	0.643617	0.641556	FALSE	FALSE	FALSE	ieu-b-4953	Liver cell carcinoma || id:ieu-b-4953	5.13003e-05	0.38	20	19292926	0.00719143	42330	5.94e-23	EGF	MPIG6B	TRUE	reported	EGF.MPIG6B	textfile	2	1	TRUE	372184	97.4190572554951	EGF.MPIG6B
476	rs67727505	T	C	T	C	0.0641387	5.04646e-06	0.882237	0.879746	FALSE	FALSE	FALSE	ieu-b-4953	Liver cell carcinoma || id:ieu-b-4953	7.56667e-05	0.95	4	110337281	0.010574	42354	1.32e-09	EGF	MPIG6B	TRUE	reported	EGF.MPIG6B	textfile	2	1	TRUE	372184	36.7927029520289	EGF.MPIG6B
477	rs6993770	A	T	A	T	-0.0589637	5.00028e-06	0.708724	0.712414	FALSE	TRUE	FALSE	ieu-b-4953	Liver cell carcinoma || id:ieu-b-4953	5.43617e-05	0.93	8	106581528	0.00760656	42384	9.27e-15	EGF	MPIG6B	TRUE	reported	EGF.MPIG6B	textfile	2	1	TRUE	372184	60.0887078707993	EGF.MPIG6B
478	rs7080386	C	A	C	A	0.0749781	3.61951e-05	0.585646	0.584192	FALSE	FALSE	FALSE	ieu-b-4953	Liver cell carcinoma || id:ieu-b-4953	5.00006e-05	0.47	10	65048306	0.00697366	42409	6.31e-27	EGF	MPIG6B	TRUE	reported	EGF.MPIG6B	textfile	2	1	TRUE	372184	115.597202102595	EGF.MPIG6B
479	rs7190551	G	A	G	A	0.0514471	8.70453e-05	0.81766	0.822162	FALSE	FALSE	FALSE	ieu-b-4953	Liver cell carcinoma || id:ieu-b-4953	6.43202e-05	0.18	16	9032015	0.00906344	42203	1.39e-08	EGF	MPIG6B	TRUE	reported	EGF.MPIG6B	textfile	2	1	TRUE	372184	32.2207518607971	EGF.MPIG6B
480	rs7641175	G	A	G	A	-0.0547543	2.84341e-05	0.215488	0.218521	FALSE	FALSE	FALSE	ieu-b-4953	Liver cell carcinoma || id:ieu-b-4953	5.96096e-05	0.630001	3	18311412	0.0083909	42386	6.86e-11	EGF	MPIG6B	TRUE	reported	EGF.MPIG6B	textfile	2	1	TRUE	372184	42.5813446470875	EGF.MPIG6B
481	rs78909033	G	A	G	A	-0.0676313	-2.17243e-06	0.871403	0.866714	FALSE	FALSE	FALSE	ieu-b-4953	Liver cell carcinoma || id:ieu-b-4953	7.24447e-05	0.98	2	241510903	0.0101152	42275	2.32e-11	EGF	MPIG6B	TRUE	reported	EGF.MPIG6B	textfile	2	1	TRUE	372184	44.7040142216248	EGF.MPIG6B
482	rs10013187	C	A	C	A	-0.0627166	8.295e-05	0.46285	0.456923	FALSE	FALSE	FALSE	ieu-b-4953	Liver cell carcinoma || id:ieu-b-4953	4.94927e-05	0.0940005	4	102821550	0.00699139	41213	3.07e-19	EGF	PPIB	TRUE	reported	EGF.PPIB	textfile	2	1	TRUE	372184	80.4707324936816	EGF.PPIB
483	rs10733133	C	T	C	T	-0.0383422	1.12306e-05	0.566617	0.573285	FALSE	FALSE	FALSE	ieu-b-4953	Liver cell carcinoma || id:ieu-b-4953	4.97314e-05	0.82	1	236208773	0.00703182	41383	4.99e-08	EGF	PPIB	TRUE	reported	EGF.PPIB	textfile	2	1	TRUE	372184	29.7316194970013	EGF.PPIB
484	rs10740118	G	C	G	C	0.0892526	3.51922e-05	0.583397	0.581767	FALSE	TRUE	FALSE	ieu-b-4953	Liver cell carcinoma || id:ieu-b-4953	4.99643e-05	0.48	10	65101207	0.00703976	41552	9.12e-37	EGF	PPIB	TRUE	reported	EGF.PPIB	textfile	2	1	TRUE	372184	160.740770530272	EGF.PPIB
485	rs10919619	T	C	T	C	0.0533855	-7.2289e-05	0.832136	0.829341	FALSE	FALSE	FALSE	ieu-b-4953	Liver cell carcinoma || id:ieu-b-4953	6.55195e-05	0.27	1	199038043	0.00929456	41044	9.33e-09	EGF	PPIB	TRUE	reported	EGF.PPIB	textfile	2	1	TRUE	372184	32.9905046266892	EGF.PPIB
486	rs10990535	C	T	C	T	-0.105285	7.6952e-05	0.763342	0.764279	FALSE	FALSE	FALSE	ieu-b-4953	Liver cell carcinoma || id:ieu-b-4953	5.80809e-05	0.19	9	99091009	0.00814823	41425	4.05e-38	EGF	PPIB	TRUE	reported	EGF.PPIB	textfile	2	1	TRUE	372184	166.957696540195	EGF.PPIB
487	rs11064078	T	C	T	C	-0.0434265	-6.68611e-05	0.517147	0.511387	FALSE	FALSE	FALSE	ieu-b-4953	Liver cell carcinoma || id:ieu-b-4953	4.91834e-05	0.17	12	6294210	0.00695832	41426	4.39e-10	EGF	PPIB	TRUE	reported	EGF.PPIB	textfile	2	1	TRUE	372184	38.9494081037237	EGF.PPIB
488	rs13236689	T	G	T	G	0.0578963	-9.88324e-06	0.581106	0.588834	FALSE	FALSE	FALSE	ieu-b-4953	Liver cell carcinoma || id:ieu-b-4953	5.00166e-05	0.84	7	80236014	0.00704592	41517	2.15e-16	EGF	PPIB	TRUE	reported	EGF.PPIB	textfile	2	1	TRUE	372184	67.5190315293398	EGF.PPIB
489	rs13339274	C	T	C	T	0.0864649	6.85825e-05	0.857746	0.856558	FALSE	FALSE	FALSE	ieu-b-4953	Liver cell carcinoma || id:ieu-b-4953	7.03669e-05	0.33	16	81875559	0.00988533	41447	2.28e-18	EGF	PPIB	TRUE	reported	EGF.PPIB	textfile	2	1	TRUE	372184	76.5063254105148	EGF.PPIB
490	rs13412535	G	A	G	A	-0.0731897	-3.08094e-05	0.774226	0.768351	FALSE	FALSE	FALSE	ieu-b-4953	Liver cell carcinoma || id:ieu-b-4953	5.84422e-05	0.6	2	224874874	0.00839141	40291	2.84e-18	EGF	PPIB	TRUE	reported	EGF.PPIB	textfile	2	1	TRUE	372184	76.0729139338129	EGF.PPIB
491	rs1354034	T	C	T	C	0.129875	5.74565e-05	0.407767	0.401389	FALSE	FALSE	FALSE	ieu-b-4953	Liver cell carcinoma || id:ieu-b-4953	5.01648e-05	0.25	3	56849749	0.00706871	41455	4.28e-75	EGF	PPIB	TRUE	reported	EGF.PPIB	textfile	2	1	TRUE	372184	337.575400592836	EGF.PPIB
492	rs1613662	G	A	G	A	-0.145967	-6.38986e-05	0.166968	0.165655	FALSE	FALSE	FALSE	ieu-b-4953	Liver cell carcinoma || id:ieu-b-4953	6.62437e-05	0.33	19	55536595	0.0093488	41536	8.45e-55	EGF	PPIB	TRUE	reported	EGF.PPIB	textfile	2	1	TRUE	372184	243.779749555746	EGF.PPIB
493	rs1684053	G	T	G	T	0.0674632	3.94511e-05	0.832149	0.83625	FALSE	FALSE	FALSE	ieu-b-4953	Liver cell carcinoma || id:ieu-b-4953	6.6586e-05	0.55	15	65191448	0.00941215	41488	7.76e-13	EGF	PPIB	TRUE	reported	EGF.PPIB	textfile	2	1	TRUE	372184	51.375515784771	EGF.PPIB
494	rs1917342	A	G	A	G	-0.0447385	8.52896e-05	0.702599	0.695413	FALSE	FALSE	FALSE	ieu-b-4953	Liver cell carcinoma || id:ieu-b-4953	5.35305e-05	0.11	6	71349754	0.00755742	41502	3.25e-09	EGF	PPIB	TRUE	reported	EGF.PPIB	textfile	2	1	TRUE	372184	35.0441653343629	EGF.PPIB
495	rs221795	C	T	C	T	0.0399385	2.53123e-05	0.35633	0.361376	FALSE	FALSE	FALSE	ieu-b-4953	Liver cell carcinoma || id:ieu-b-4953	5.12108e-05	0.62	7	100283261	0.00722034	41460	3.2e-08	EGF	PPIB	TRUE	reported	EGF.PPIB	textfile	2	1	TRUE	372184	30.5962500933007	EGF.PPIB
496	rs2247056	T	C	T	C	0.0646486	-5.98559e-06	0.285503	0.295577	FALSE	FALSE	FALSE	ieu-b-4953	Liver cell carcinoma || id:ieu-b-4953	5.39056e-05	0.91	6	31265490	0.00765391	40903	3.1e-17	EGF	PPIB	TRUE	reported	EGF.PPIB	textfile	2	1	TRUE	372184	71.3430293855133	EGF.PPIB
497	rs2388595	C	T	C	T	-0.0399221	6.5809e-05	0.607927	0.608211	FALSE	FALSE	FALSE	ieu-b-4953	Liver cell carcinoma || id:ieu-b-4953	5.05027e-05	0.19	10	3138009	0.00710735	41498	1.96e-08	EGF	PPIB	TRUE	reported	EGF.PPIB	textfile	2	1	TRUE	372184	31.5508708502765	EGF.PPIB
498	rs2875751	G	A	G	A	-0.0397105	-0.000170022	0.372212	0.379917	FALSE	FALSE	FALSE	ieu-b-4953	Liver cell carcinoma || id:ieu-b-4953	5.06881e-05	8e-04	17	3818788	0.00712876	41462	2.56e-08	EGF	PPIB	TRUE	reported	EGF.PPIB	textfile	2	1	TRUE	372184	31.0300676989991	EGF.PPIB
499	rs4444903	A	G	A	G	0.250685	4.03449e-05	0.582624	0.593995	FALSE	FALSE	FALSE	ieu-b-4953	Liver cell carcinoma || id:ieu-b-4953	5.02456e-05	0.42	4	110834110	0.0070536	41260	1e-200	EGF	PPIB	TRUE	reported	EGF.PPIB	textfile	2	1	TRUE	372184	1263.09216431899	EGF.PPIB
500	rs4521516	G	C	G	C	-0.0593463	9.23979e-05	0.871258	0.872649	FALSE	TRUE	FALSE	ieu-b-4953	Liver cell carcinoma || id:ieu-b-4953	7.38378e-05	0.21	5	88099951	0.010317	41542	8.87e-09	EGF	PPIB	TRUE	reported	EGF.PPIB	textfile	2	1	TRUE	372184	33.0887555739245	EGF.PPIB
501	rs6045989	G	A	G	A	0.056965	-4.48764e-05	0.643617	0.641556	FALSE	FALSE	FALSE	ieu-b-4953	Liver cell carcinoma || id:ieu-b-4953	5.13003e-05	0.38	20	19292926	0.00726231	41472	4.47e-15	EGF	PPIB	TRUE	reported	EGF.PPIB	textfile	2	1	TRUE	372184	61.5271270748517	EGF.PPIB
502	rs6993770	A	T	A	T	-0.0552547	5.00028e-06	0.708724	0.712414	FALSE	TRUE	FALSE	ieu-b-4953	Liver cell carcinoma || id:ieu-b-4953	5.43617e-05	0.93	8	106581528	0.00769049	41523	6.84e-13	EGF	PPIB	TRUE	reported	EGF.PPIB	textfile	2	1	TRUE	372184	51.6214770659583	EGF.PPIB
503	rs7190551	G	A	G	A	0.0540249	8.70453e-05	0.81766	0.822162	FALSE	FALSE	FALSE	ieu-b-4953	Liver cell carcinoma || id:ieu-b-4953	6.43202e-05	0.18	16	9032015	0.00915765	41344	3.68e-09	EGF	PPIB	TRUE	reported	EGF.PPIB	textfile	2	1	TRUE	372184	34.8032548189333	EGF.PPIB
504	rs757081	C	G	C	G	0.0978656	3.09625e-05	0.673132	0.666994	FALSE	TRUE	FALSE	ieu-b-4953	Liver cell carcinoma || id:ieu-b-4953	5.22639e-05	0.55	11	17351683	0.0073912	41372	6.15e-40	EGF	PPIB	TRUE	reported	EGF.PPIB	textfile	2	1	TRUE	372184	175.319497772242	EGF.PPIB
505	rs7641175	G	A	G	A	-0.0500588	2.84341e-05	0.215488	0.218521	FALSE	FALSE	FALSE	ieu-b-4953	Liver cell carcinoma || id:ieu-b-4953	5.96096e-05	0.630001	3	18311412	0.00848107	41525	3.61e-09	EGF	PPIB	TRUE	reported	EGF.PPIB	textfile	2	1	TRUE	372184	34.8385100923238	EGF.PPIB
506	rs78909033	G	A	G	A	-0.0573323	-2.17243e-06	0.871403	0.866714	FALSE	FALSE	FALSE	ieu-b-4953	Liver cell carcinoma || id:ieu-b-4953	7.24447e-05	0.98	2	241510903	0.0102286	41418	2.09e-08	EGF	PPIB	TRUE	reported	EGF.PPIB	textfile	2	1	TRUE	372184	31.4171176683201	EGF.PPIB
507	rs10013187	C	A	C	A	-0.0667797	8.295e-05	0.46285	0.456923	FALSE	FALSE	FALSE	ieu-b-4953	Liver cell carcinoma || id:ieu-b-4953	4.94927e-05	0.0940005	4	102821550	0.00691583	42067	4.88e-22	EGF	MGLL	TRUE	reported	EGF.MGLL	textfile	2	1	TRUE	372184	93.239580089421	EGF.MGLL
508	rs10919619	T	C	T	C	0.0567153	-7.2289e-05	0.832136	0.829341	FALSE	FALSE	FALSE	ieu-b-4953	Liver cell carcinoma || id:ieu-b-4953	6.55195e-05	0.27	1	199038043	0.00919461	41895	6.96e-10	EGF	MGLL	TRUE	reported	EGF.MGLL	textfile	2	1	TRUE	372184	38.0481759760301	EGF.MGLL
509	rs10990535	C	T	C	T	-0.115962	7.6952e-05	0.763342	0.764279	FALSE	FALSE	FALSE	ieu-b-4953	Liver cell carcinoma || id:ieu-b-4953	5.80809e-05	0.19	9	99091009	0.00806022	42287	8.06e-47	EGF	MGLL	TRUE	reported	EGF.MGLL	textfile	2	1	TRUE	372184	206.984394099568	EGF.MGLL
510	rs11064078	T	C	T	C	-0.0459449	-6.68611e-05	0.517147	0.511387	FALSE	FALSE	FALSE	ieu-b-4953	Liver cell carcinoma || id:ieu-b-4953	4.91834e-05	0.17	12	6294210	0.00688546	42289	2.54e-11	EGF	MGLL	TRUE	reported	EGF.MGLL	textfile	2	1	TRUE	372184	44.5254894204628	EGF.MGLL
511	rs13084580	C	T	C	T	0.0880399	2.55595e-05	0.887464	0.886911	FALSE	FALSE	FALSE	ieu-b-4953	Liver cell carcinoma || id:ieu-b-4953	7.76725e-05	0.74	3	39188182	0.0108115	42420	3.95e-16	EGF	MGLL	TRUE	reported	EGF.MGLL	textfile	2	1	TRUE	372184	66.3112440785225	EGF.MGLL
512	rs13236689	T	G	T	G	0.0685376	-9.88324e-06	0.581106	0.588834	FALSE	FALSE	FALSE	ieu-b-4953	Liver cell carcinoma || id:ieu-b-4953	5.00166e-05	0.84	7	80236014	0.00697168	42381	8.77e-23	EGF	MGLL	TRUE	reported	EGF.MGLL	textfile	2	1	TRUE	372184	96.6457800109862	EGF.MGLL
513	rs13339274	C	T	C	T	0.100856	6.85825e-05	0.857746	0.856558	FALSE	FALSE	FALSE	ieu-b-4953	Liver cell carcinoma || id:ieu-b-4953	7.03669e-05	0.33	16	81875559	0.00978157	42311	6.74e-25	EGF	MGLL	TRUE	reported	EGF.MGLL	textfile	2	1	TRUE	372184	106.31299307654	EGF.MGLL
514	rs13412535	G	A	G	A	-0.0735871	-3.08094e-05	0.774226	0.768351	FALSE	FALSE	FALSE	ieu-b-4953	Liver cell carcinoma || id:ieu-b-4953	5.84422e-05	0.6	2	224874874	0.00829904	41137	7.81e-19	EGF	MGLL	TRUE	reported	EGF.MGLL	textfile	2	1	TRUE	372184	78.6226468929054	EGF.MGLL
515	rs1354034	T	C	T	C	0.107023	5.74565e-05	0.407767	0.401389	FALSE	FALSE	FALSE	ieu-b-4953	Liver cell carcinoma || id:ieu-b-4953	5.01648e-05	0.25	3	56849749	0.0070016	42318	1.32e-52	EGF	MGLL	TRUE	reported	EGF.MGLL	textfile	2	1	TRUE	372184	233.646698873667	EGF.MGLL
516	rs1613662	G	A	G	A	-0.163722	-6.38986e-05	0.166968	0.165655	FALSE	FALSE	FALSE	ieu-b-4953	Liver cell carcinoma || id:ieu-b-4953	6.62437e-05	0.33	19	55536595	0.00923806	42397	5.03e-70	EGF	MGLL	TRUE	reported	EGF.MGLL	textfile	2	1	TRUE	372184	314.088854268887	EGF.MGLL
517	rs1684053	G	T	G	T	0.0664689	3.94511e-05	0.832149	0.83625	FALSE	FALSE	FALSE	ieu-b-4953	Liver cell carcinoma || id:ieu-b-4953	6.6586e-05	0.55	15	65191448	0.00930995	42349	9.51e-13	EGF	MGLL	TRUE	reported	EGF.MGLL	textfile	2	1	TRUE	372184	50.9732454872117	EGF.MGLL
518	rs1917342	A	G	A	G	-0.0444281	8.52896e-05	0.702599	0.695413	FALSE	FALSE	FALSE	ieu-b-4953	Liver cell carcinoma || id:ieu-b-4953	5.35305e-05	0.11	6	71349754	0.00747715	42362	2.84e-09	EGF	MGLL	TRUE	reported	EGF.MGLL	textfile	2	1	TRUE	372184	35.3055754982521	EGF.MGLL
519	rs2247056	T	C	T	C	0.0557536	-5.98559e-06	0.285503	0.295577	FALSE	FALSE	FALSE	ieu-b-4953	Liver cell carcinoma || id:ieu-b-4953	5.39056e-05	0.91	6	31265490	0.00758279	41750	1.98e-13	EGF	MGLL	TRUE	reported	EGF.MGLL	textfile	2	1	TRUE	372184	54.061460289736	EGF.MGLL
520	rs2388595	C	T	C	T	-0.0461021	6.5809e-05	0.607927	0.608211	FALSE	FALSE	FALSE	ieu-b-4953	Liver cell carcinoma || id:ieu-b-4953	5.05027e-05	0.19	10	3138009	0.0070298	42359	5.51e-11	EGF	MGLL	TRUE	reported	EGF.MGLL	textfile	2	1	TRUE	372184	43.0086170612197	EGF.MGLL
521	rs272879	C	G	C	G	0.0432709	-5.49318e-06	0.381074	0.375795	FALSE	TRUE	FALSE	ieu-b-4953	Liver cell carcinoma || id:ieu-b-4953	5.07418e-05	0.91	5	131670546	0.00710378	42382	1.13e-09	EGF	MGLL	TRUE	reported	EGF.MGLL	textfile	2	1	TRUE	372184	37.1033266911199	EGF.MGLL
522	rs2875751	G	A	G	A	-0.0481707	-0.000170022	0.372212	0.379917	FALSE	FALSE	FALSE	ieu-b-4953	Liver cell carcinoma || id:ieu-b-4953	5.06881e-05	8e-04	17	3818788	0.00705074	42322	8.49e-12	EGF	MGLL	TRUE	reported	EGF.MGLL	textfile	2	1	TRUE	372184	46.6763098900993	EGF.MGLL
523	rs2958154	C	T	C	T	-0.050464	-8.62084e-05	0.335124	0.340172	FALSE	FALSE	FALSE	ieu-b-4953	Liver cell carcinoma || id:ieu-b-4953	5.19818e-05	0.0969996	12	57065713	0.00725694	42042	3.61e-12	EGF	MGLL	TRUE	reported	EGF.MGLL	textfile	2	1	TRUE	372184	48.3566580066408	EGF.MGLL
524	rs4444903	A	G	A	G	0.232354	4.03449e-05	0.582624	0.593995	FALSE	FALSE	FALSE	ieu-b-4953	Liver cell carcinoma || id:ieu-b-4953	5.02456e-05	0.42	4	110834110	0.00698733	42116	1e-200	EGF	MGLL	TRUE	reported	EGF.MGLL	textfile	2	1	TRUE	372184	1105.80308477192	EGF.MGLL
525	rs4521516	G	C	G	C	-0.0621044	9.23979e-05	0.871258	0.872649	FALSE	TRUE	FALSE	ieu-b-4953	Liver cell carcinoma || id:ieu-b-4953	7.38378e-05	0.21	5	88099951	0.0102049	42403	1.17e-09	EGF	MGLL	TRUE	reported	EGF.MGLL	textfile	2	1	TRUE	372184	37.0362693640287	EGF.MGLL
526	rs4596570	C	T	C	T	0.0657381	-6.4099e-05	0.888119	0.885987	FALSE	FALSE	FALSE	ieu-b-4953	Liver cell carcinoma || id:ieu-b-4953	7.749e-05	0.41	7	100010770	0.0109863	42138	2.2e-09	EGF	MGLL	TRUE	reported	EGF.MGLL	textfile	2	1	TRUE	372184	35.8039867203077	EGF.MGLL
527	rs4788815	A	T	A	T	-0.0396513	-6.71056e-05	0.343259	0.34396	FALSE	TRUE	FALSE	ieu-b-4953	Liver cell carcinoma || id:ieu-b-4953	5.18172e-05	0.2	16	71634811	0.00722236	42201	4.04e-08	EGF	MGLL	TRUE	reported	EGF.MGLL	textfile	2	1	TRUE	372184	30.1409264291609	EGF.MGLL
528	rs6045989	G	A	G	A	0.0713785	-4.48764e-05	0.643617	0.641556	FALSE	FALSE	FALSE	ieu-b-4953	Liver cell carcinoma || id:ieu-b-4953	5.13003e-05	0.38	20	19292926	0.00718557	42330	3.15e-23	EGF	MGLL	TRUE	reported	EGF.MGLL	textfile	2	1	TRUE	372184	98.6761928796383	EGF.MGLL
529	rs7080386	C	A	C	A	0.0863727	3.61951e-05	0.585646	0.584192	FALSE	FALSE	FALSE	ieu-b-4953	Liver cell carcinoma || id:ieu-b-4953	5.00006e-05	0.47	10	65048306	0.00696555	42409	3.01e-35	EGF	MGLL	TRUE	reported	EGF.MGLL	textfile	2	1	TRUE	372184	153.759572754781	EGF.MGLL
530	rs714774	C	G	C	G	0.0426482	-4.62283e-05	0.26986	0.273233	FALSE	TRUE	FALSE	ieu-b-4953	Liver cell carcinoma || id:ieu-b-4953	5.53264e-05	0.4	12	6619284	0.00772927	42337	3.45e-08	EGF	MGLL	TRUE	reported	EGF.MGLL	textfile	2	1	TRUE	372184	30.4455942707946	EGF.MGLL
531	rs7578	G	A	G	A	0.105154	-4.43358e-05	0.443753	0.441186	FALSE	FALSE	FALSE	ieu-b-4953	Liver cell carcinoma || id:ieu-b-4953	4.96008e-05	0.37	3	127408239	0.00687844	42404	1.28e-52	EGF	MGLL	TRUE	reported	EGF.MGLL	textfile	2	1	TRUE	372184	233.706982825624	EGF.MGLL
532	rs7641175	G	A	G	A	-0.0670832	2.84341e-05	0.215488	0.218521	FALSE	FALSE	FALSE	ieu-b-4953	Liver cell carcinoma || id:ieu-b-4953	5.96096e-05	0.630001	3	18311412	0.00838377	42386	1.26e-15	EGF	MGLL	TRUE	reported	EGF.MGLL	textfile	2	1	TRUE	372184	64.024888598117	EGF.MGLL
533	rs7961894	C	T	C	T	0.064331	-5.84644e-06	0.890494	0.885492	FALSE	FALSE	FALSE	ieu-b-4953	Liver cell carcinoma || id:ieu-b-4953	7.73586e-05	0.94	12	122365583	0.0107077	42366	1.89e-09	EGF	MGLL	TRUE	reported	EGF.MGLL	textfile	2	1	TRUE	372184	36.0950971335141	EGF.MGLL
534	rs822442	C	A	C	A	0.0785236	2.00373e-05	0.892813	0.895008	FALSE	FALSE	FALSE	ieu-b-4953	Liver cell carcinoma || id:ieu-b-4953	8.04223e-05	0.8	1	156883215	0.0114002	42021	5.74e-12	EGF	MGLL	TRUE	reported	EGF.MGLL	textfile	2	1	TRUE	372184	47.4433626756576	EGF.MGLL
535	rs10013187	C	A	C	A	-0.0484823	8.295e-05	0.46285	0.456923	FALSE	FALSE	FALSE	ieu-b-4953	Liver cell carcinoma || id:ieu-b-4953	4.94927e-05	0.0940005	4	102821550	0.00688655	42056	1.95e-12	CCL5	TFPI	TRUE	reported	CCL5.TFPI	textfile	2	1	TRUE	372184	49.5636200509321	CCL5.TFPI
536	rs102275	T	C	T	C	0.0403165	1.47945e-05	0.644737	0.647821	FALSE	FALSE	FALSE	ieu-b-4953	Liver cell carcinoma || id:ieu-b-4953	5.15543e-05	0.77	11	61557803	0.00714766	42340	1.71e-08	CCL5	TFPI	TRUE	reported	CCL5.TFPI	textfile	2	1	TRUE	372184	31.8154355938626	CCL5.TFPI
537	rs10919615	C	T	C	T	0.0527613	3.45285e-05	0.244944	0.244472	FALSE	FALSE	FALSE	ieu-b-4953	Liver cell carcinoma || id:ieu-b-4953	5.72469e-05	0.55	1	198974904	0.00799745	42349	4.24e-11	CCL5	TFPI	TRUE	reported	CCL5.TFPI	textfile	2	1	TRUE	372184	43.523910472235	CCL5.TFPI
538	rs12814720	C	A	C	A	-0.0570743	-6.0899e-05	0.517289	0.511029	FALSE	FALSE	FALSE	ieu-b-4953	Liver cell carcinoma || id:ieu-b-4953	4.91992e-05	0.22	12	6294417	0.0068438	42343	7.68e-17	CCL5	TFPI	TRUE	reported	CCL5.TFPI	textfile	2	1	TRUE	372184	69.5483079616667	CCL5.TFPI
539	rs13236689	T	G	T	G	0.054496	-9.88324e-06	0.581106	0.588834	FALSE	FALSE	FALSE	ieu-b-4953	Liver cell carcinoma || id:ieu-b-4953	5.00166e-05	0.84	7	80236014	0.0069361	42377	4.03e-15	CCL5	TFPI	TRUE	reported	CCL5.TFPI	textfile	2	1	TRUE	372184	61.7303246230402	CCL5.TFPI
540	rs13339274	C	T	C	T	0.0665502	6.85825e-05	0.857746	0.856558	FALSE	FALSE	FALSE	ieu-b-4953	Liver cell carcinoma || id:ieu-b-4953	7.03669e-05	0.33	16	81875559	0.00972456	42308	7.83e-12	CCL5	TFPI	TRUE	reported	CCL5.TFPI	textfile	2	1	TRUE	372184	46.8337366429371	CCL5.TFPI
541	rs13412535	G	A	G	A	-0.0579649	-3.08094e-05	0.774226	0.768351	FALSE	FALSE	FALSE	ieu-b-4953	Liver cell carcinoma || id:ieu-b-4953	5.84422e-05	0.6	2	224874874	0.0082709	41136	2.45e-12	CCL5	TFPI	TRUE	reported	CCL5.TFPI	textfile	2	1	TRUE	372184	49.1161867484776	CCL5.TFPI
542	rs1354034	T	C	T	C	0.0739456	5.74565e-05	0.407767	0.401389	FALSE	FALSE	FALSE	ieu-b-4953	Liver cell carcinoma || id:ieu-b-4953	5.01648e-05	0.25	3	56849749	0.00697772	42313	3.31e-26	CCL5	TFPI	TRUE	reported	CCL5.TFPI	textfile	2	1	TRUE	372184	112.304613604182	CCL5.TFPI
543	rs151233	C	T	C	T	0.0655479	9.54588e-05	0.864347	0.868443	FALSE	FALSE	FALSE	ieu-b-4953	Liver cell carcinoma || id:ieu-b-4953	7.28362e-05	0.19	16	28506428	0.0102304	42374	1.5e-10	CCL5	TFPI	TRUE	reported	CCL5.TFPI	textfile	2	1	TRUE	372184	41.0518124180876	CCL5.TFPI
544	rs1613662	G	A	G	A	-0.114197	-6.38986e-05	0.166968	0.165655	FALSE	FALSE	FALSE	ieu-b-4953	Liver cell carcinoma || id:ieu-b-4953	6.62437e-05	0.33	19	55536595	0.00921808	42394	3.48e-35	CCL5	TFPI	TRUE	reported	CCL5.TFPI	textfile	2	1	TRUE	372184	153.471749613479	CCL5.TFPI
545	rs274546	A	G	A	G	0.0451438	-3.78725e-06	0.372663	0.369018	FALSE	FALSE	FALSE	ieu-b-4953	Liver cell carcinoma || id:ieu-b-4953	5.09601e-05	0.94	5	131699867	0.00711506	42363	2.25e-10	CCL5	TFPI	TRUE	reported	CCL5.TFPI	textfile	2	1	TRUE	372184	40.2567854389298	CCL5.TFPI
546	rs342239	T	C	T	C	0.0393455	3.20431e-05	0.569894	0.565726	FALSE	FALSE	FALSE	ieu-b-4953	Liver cell carcinoma || id:ieu-b-4953	4.96837e-05	0.52	7	106336902	0.00687298	42387	1.04e-08	CCL5	TFPI	TRUE	reported	CCL5.TFPI	textfile	2	1	TRUE	372184	32.7717759493297	CCL5.TFPI
547	rs4796105	A	C	A	C	-0.235374	5.79719e-06	0.817648	0.825346	FALSE	FALSE	FALSE	ieu-b-4953	Liver cell carcinoma || id:ieu-b-4953	6.48557e-05	0.93	17	34085967	0.00901934	42326	6.04e-149	CCL5	TFPI	TRUE	reported	CCL5.TFPI	textfile	2	1	TRUE	372184	681.031905172765	CCL5.TFPI
548	rs6045989	G	A	G	A	0.0569093	-4.48764e-05	0.643617	0.641556	FALSE	FALSE	FALSE	ieu-b-4953	Liver cell carcinoma || id:ieu-b-4953	5.13003e-05	0.38	20	19292926	0.00715436	42327	1.84e-15	CCL5	TFPI	TRUE	reported	CCL5.TFPI	textfile	2	1	TRUE	372184	63.2739443453584	CCL5.TFPI
549	rs619739	T	C	T	C	-0.0748421	4.09744e-05	0.480064	0.483394	FALSE	FALSE	FALSE	ieu-b-4953	Liver cell carcinoma || id:ieu-b-4953	4.93293e-05	0.41	10	38318975	0.00683185	42278	6.86e-28	CCL5	TFPI	TRUE	reported	CCL5.TFPI	textfile	2	1	TRUE	372184	120.009405666312	CCL5.TFPI
550	rs6993770	A	T	A	T	-0.0899579	5.00028e-06	0.708724	0.712414	FALSE	TRUE	FALSE	ieu-b-4953	Liver cell carcinoma || id:ieu-b-4953	5.43617e-05	0.93	8	106581528	0.0075578	42381	1.29e-32	CCL5	TFPI	TRUE	reported	CCL5.TFPI	textfile	2	1	TRUE	372184	141.673240274909	CCL5.TFPI
551	rs7080386	C	A	C	A	0.129479	3.61951e-05	0.585646	0.584192	FALSE	FALSE	FALSE	ieu-b-4953	Liver cell carcinoma || id:ieu-b-4953	5.00006e-05	0.47	10	65048306	0.00692003	42404	8.34e-78	CCL5	TFPI	TRUE	reported	CCL5.TFPI	textfile	2	1	TRUE	372184	350.092428796245	CCL5.TFPI
552	rs7190551	G	A	G	A	0.0532302	8.70453e-05	0.81766	0.822162	FALSE	FALSE	FALSE	ieu-b-4953	Liver cell carcinoma || id:ieu-b-4953	6.43202e-05	0.18	16	9032015	0.00901595	42203	3.57e-09	CCL5	TFPI	TRUE	reported	CCL5.TFPI	textfile	2	1	TRUE	372184	34.8572568619955	CCL5.TFPI
553	rs7586970	T	C	T	C	-0.121446	2.75183e-05	0.703545	0.70458	FALSE	FALSE	FALSE	ieu-b-4953	Liver cell carcinoma || id:ieu-b-4953	5.40686e-05	0.61	2	188343497	0.00751047	42406	1.23e-58	CCL5	TFPI	TRUE	reported	CCL5.TFPI	textfile	2	1	TRUE	372184	261.476220662867	CCL5.TFPI
554	rs7641175	G	A	G	A	-0.0529691	2.84341e-05	0.215488	0.218521	FALSE	FALSE	FALSE	ieu-b-4953	Liver cell carcinoma || id:ieu-b-4953	5.96096e-05	0.630001	3	18311412	0.00835165	42380	2.29e-10	CCL5	TFPI	TRUE	reported	CCL5.TFPI	textfile	2	1	TRUE	372184	40.2254226938787	CCL5.TFPI
555	rs9376090	T	C	T	C	0.0433777	-2.48656e-05	0.749698	0.74215	FALSE	FALSE	FALSE	ieu-b-4953	Liver cell carcinoma || id:ieu-b-4953	5.63157e-05	0.66	6	135411228	0.00784104	42388	3.18e-08	CCL5	TFPI	TRUE	reported	CCL5.TFPI	textfile	2	1	TRUE	372184	30.6045292002285	CCL5.TFPI
556	rs10013187	C	A	C	A	-0.0430938	8.295e-05	0.46285	0.456923	FALSE	FALSE	FALSE	ieu-b-4953	Liver cell carcinoma || id:ieu-b-4953	4.94927e-05	0.0940005	4	102821550	0.00691398	41950	4.62e-10	ERBIN	YES1	TRUE	reported	ERBIN.YES1	textfile	2	1	TRUE	372184	38.8484186843782	ERBIN.YES1
557	rs11079346	T	C	T	C	-0.0424968	-0.000219168	0.712603	0.712097	FALSE	FALSE	FALSE	ieu-b-4953	Liver cell carcinoma || id:ieu-b-4953	5.43047e-05	5.39995e-05	17	56383744	0.00756996	42252	1.99e-08	ERBIN	YES1	TRUE	reported	ERBIN.YES1	textfile	2	1	TRUE	372184	31.5155788776203	ERBIN.YES1
558	rs12970623	G	A	G	A	-0.162853	-6.89107e-05	0.57984	0.584532	FALSE	FALSE	FALSE	ieu-b-4953	Liver cell carcinoma || id:ieu-b-4953	4.99751e-05	0.17	18	729159	0.0068941	42241	1.43e-122	ERBIN	YES1	TRUE	reported	ERBIN.YES1	textfile	2	1	TRUE	372184	558.002788741488	ERBIN.YES1
559	rs1354034	T	C	T	C	0.0731929	5.74565e-05	0.407767	0.401389	FALSE	FALSE	FALSE	ieu-b-4953	Liver cell carcinoma || id:ieu-b-4953	5.01648e-05	0.25	3	56849749	0.00699647	42197	1.4e-25	ERBIN	YES1	TRUE	reported	ERBIN.YES1	textfile	2	1	TRUE	372184	109.440975912378	ERBIN.YES1
560	rs1613662	G	A	G	A	-0.0680643	-6.38986e-05	0.166968	0.165655	FALSE	FALSE	FALSE	ieu-b-4953	Liver cell carcinoma || id:ieu-b-4953	6.62437e-05	0.33	19	55536595	0.00924609	42275	1.85e-13	ERBIN	YES1	TRUE	reported	ERBIN.YES1	textfile	2	1	TRUE	372184	54.1904218575483	ERBIN.YES1
561	rs2497306	A	C	A	C	-0.0412557	1.18196e-05	0.519284	0.50746	FALSE	FALSE	FALSE	ieu-b-4953	Liver cell carcinoma || id:ieu-b-4953	4.92375e-05	0.81	10	94485211	0.00682982	42238	1.55e-09	ERBIN	YES1	TRUE	reported	ERBIN.YES1	textfile	2	1	TRUE	372184	36.4879450076417	ERBIN.YES1
562	rs2561192	A	G	A	G	-0.0429968	-0.000112149	0.399952	0.400725	FALSE	FALSE	FALSE	ieu-b-4953	Liver cell carcinoma || id:ieu-b-4953	5.03099e-05	0.0259998	5	65115549	0.00708855	41880	1.33e-09	ERBIN	YES1	TRUE	reported	ERBIN.YES1	textfile	2	1	TRUE	372184	36.7923438575588	ERBIN.YES1
563	rs4783186	T	C	T	C	-0.0580547	-0.000130045	0.127303	0.123786	FALSE	FALSE	FALSE	ieu-b-4953	Liver cell carcinoma || id:ieu-b-4953	7.46608e-05	0.0819993	16	85415734	0.0103135	42278	1.82e-08	ERBIN	YES1	TRUE	reported	ERBIN.YES1	textfile	2	1	TRUE	372184	31.6856502784222	ERBIN.YES1
564	rs7190551	G	A	G	A	0.0545055	8.70453e-05	0.81766	0.822162	FALSE	FALSE	FALSE	ieu-b-4953	Liver cell carcinoma || id:ieu-b-4953	6.43202e-05	0.18	16	9032015	0.00905056	42085	1.73e-09	ERBIN	YES1	TRUE	reported	ERBIN.YES1	textfile	2	1	TRUE	372184	36.2685131861242	ERBIN.YES1
565	rs7244515	C	T	C	T	-0.131899	-9.42992e-05	0.908387	0.912352	FALSE	FALSE	FALSE	ieu-b-4953	Liver cell carcinoma || id:ieu-b-4953	8.69901e-05	0.28	18	647388	0.0122096	42267	3.62e-27	ERBIN	YES1	TRUE	reported	ERBIN.YES1	textfile	2	1	TRUE	372184	116.702492970605	ERBIN.YES1
566	rs964184	G	C	G	C	-0.0633424	-6.72228e-05	0.137299	0.13386	FALSE	TRUE	FALSE	ieu-b-4953	Liver cell carcinoma || id:ieu-b-4953	7.23192e-05	0.35	11	116648917	0.0101078	42248	3.72e-10	ERBIN	YES1	TRUE	reported	ERBIN.YES1	textfile	2	1	TRUE	372184	39.2713425718645	ERBIN.YES1
567	rs10013187	C	A	C	A	0.0495932	8.295e-05	0.46285	0.456923	FALSE	FALSE	FALSE	ieu-b-4953	Liver cell carcinoma || id:ieu-b-4953	4.94927e-05	0.0940005	4	102821550	0.00696694	41610	1.11e-12	CLEC1B	EGF	TRUE	reported	CLEC1B.EGF	textfile	2	1	TRUE	372184	50.6710756170896	CLEC1B.EGF
568	rs10990535	C	T	C	T	0.0614463	7.6952e-05	0.763342	0.764279	FALSE	FALSE	FALSE	ieu-b-4953	Liver cell carcinoma || id:ieu-b-4953	5.80809e-05	0.19	9	99091009	0.00812738	41828	4.1e-14	CLEC1B	EGF	TRUE	reported	CLEC1B.EGF	textfile	2	1	TRUE	372184	57.1597528081336	CLEC1B.EGF
569	rs11082304	G	T	G	T	0.0386711	3.90609e-05	0.494876	0.487834	FALSE	FALSE	FALSE	ieu-b-4953	Liver cell carcinoma || id:ieu-b-4953	4.92462e-05	0.43	18	20720973	0.00691072	41896	2.21e-08	CLEC1B	EGF	TRUE	reported	CLEC1B.EGF	textfile	2	1	TRUE	372184	31.3131282883623	CLEC1B.EGF
570	rs11264486	G	A	G	A	-0.0557521	4.99977e-05	0.353509	0.347006	FALSE	FALSE	FALSE	ieu-b-4953	Liver cell carcinoma || id:ieu-b-4953	5.17769e-05	0.33	1	156455173	0.00723033	41939	1.28e-14	CLEC1B	EGF	TRUE	reported	CLEC1B.EGF	textfile	2	1	TRUE	372184	59.457442171996	CLEC1B.EGF
571	rs13339274	C	T	C	T	-0.0644701	6.85825e-05	0.857746	0.856558	FALSE	FALSE	FALSE	ieu-b-4953	Liver cell carcinoma || id:ieu-b-4953	7.03669e-05	0.33	16	81875559	0.00984869	41850	5.98e-11	CLEC1B	EGF	TRUE	reported	CLEC1B.EGF	textfile	2	1	TRUE	372184	42.8508807044958	CLEC1B.EGF
572	rs13412535	G	A	G	A	0.072371	-3.08094e-05	0.774226	0.768351	FALSE	FALSE	FALSE	ieu-b-4953	Liver cell carcinoma || id:ieu-b-4953	5.84422e-05	0.6	2	224874874	0.00836073	40685	5.06e-18	CLEC1B	EGF	TRUE	reported	CLEC1B.EGF	textfile	2	1	TRUE	372184	74.9274150519394	CLEC1B.EGF
573	rs1354034	T	C	T	C	-0.101973	5.74565e-05	0.407767	0.401389	FALSE	FALSE	FALSE	ieu-b-4953	Liver cell carcinoma || id:ieu-b-4953	5.01648e-05	0.25	3	56849749	0.00704835	41860	2.52e-47	CLEC1B	EGF	TRUE	reported	CLEC1B.EGF	textfile	2	1	TRUE	372184	209.312646604689	CLEC1B.EGF
574	rs1613662	G	A	G	A	0.10064	-6.38986e-05	0.166968	0.165655	FALSE	FALSE	FALSE	ieu-b-4953	Liver cell carcinoma || id:ieu-b-4953	6.62437e-05	0.33	19	55536595	0.00932139	41938	3.87e-27	CLEC1B	EGF	TRUE	reported	CLEC1B.EGF	textfile	2	1	TRUE	372184	116.568148481723	CLEC1B.EGF
575	rs2247056	T	C	T	C	-0.0584354	-5.98559e-06	0.285503	0.295577	FALSE	FALSE	FALSE	ieu-b-4953	Liver cell carcinoma || id:ieu-b-4953	5.39056e-05	0.91	6	31265490	0.00761567	41304	1.72e-14	CLEC1B	EGF	TRUE	reported	CLEC1B.EGF	textfile	2	1	TRUE	372184	58.8756626639516	CLEC1B.EGF
576	rs3792366	G	A	G	A	0.0733831	-1.25804e-07	0.416063	0.40903	FALSE	FALSE	FALSE	ieu-b-4953	Liver cell carcinoma || id:ieu-b-4953	5.00298e-05	1	3	122839876	0.00705145	41901	2.48e-25	CLEC1B	EGF	TRUE	reported	CLEC1B.EGF	textfile	2	1	TRUE	372184	108.301693270696	CLEC1B.EGF
577	rs4444903	A	G	A	G	-0.292064	4.03449e-05	0.582624	0.593995	FALSE	FALSE	FALSE	ieu-b-4953	Liver cell carcinoma || id:ieu-b-4953	5.02456e-05	0.42	4	110834110	0.00697941	41657	1e-200	CLEC1B	EGF	TRUE	reported	CLEC1B.EGF	textfile	2	1	TRUE	372184	1751.13099444491	CLEC1B.EGF
578	rs581949	T	C	T	C	-0.198171	-2.53955e-05	0.440625	0.444904	FALSE	FALSE	FALSE	ieu-b-4953	Liver cell carcinoma || id:ieu-b-4953	4.949e-05	0.61	12	10149406	0.00688138	41903	1.31e-180	CLEC1B	EGF	TRUE	reported	CLEC1B.EGF	textfile	2	1	TRUE	372184	829.333330872776	CLEC1B.EGF
579	rs6665414	A	G	A	G	0.0386772	1.20056e-05	0.564733	0.572821	FALSE	FALSE	FALSE	ieu-b-4953	Liver cell carcinoma || id:ieu-b-4953	4.97085e-05	0.81	1	236207772	0.00697919	41903	3.01e-08	CLEC1B	EGF	TRUE	reported	CLEC1B.EGF	textfile	2	1	TRUE	372184	30.7114279076617	CLEC1B.EGF
580	rs67727505	T	C	T	C	-0.0657802	5.04646e-06	0.882237	0.879746	FALSE	FALSE	FALSE	ieu-b-4953	Liver cell carcinoma || id:ieu-b-4953	7.56667e-05	0.95	4	110337281	0.0106296	41894	6.13e-10	CLEC1B	EGF	TRUE	reported	CLEC1B.EGF	textfile	2	1	TRUE	372184	38.2962751848658	CLEC1B.EGF
581	rs6993770	A	T	A	T	-0.0666169	5.00028e-06	0.708724	0.712414	FALSE	TRUE	FALSE	ieu-b-4953	Liver cell carcinoma || id:ieu-b-4953	5.43617e-05	0.93	8	106581528	0.00764862	41923	3.16e-18	CLEC1B	EGF	TRUE	reported	CLEC1B.EGF	textfile	2	1	TRUE	372184	75.8582236179088	CLEC1B.EGF
582	rs7713268	A	G	A	G	0.0421023	-0.000118426	0.337377	0.335814	FALSE	FALSE	FALSE	ieu-b-4953	Liver cell carcinoma || id:ieu-b-4953	5.21798e-05	0.0230001	5	159613774	0.00734443	41766	9.96e-09	CLEC1B	EGF	TRUE	reported	CLEC1B.EGF	textfile	2	1	TRUE	372184	32.8621104630277	CLEC1B.EGF
583	rs78909033	G	A	G	A	0.0787788	-2.17243e-06	0.871403	0.866714	FALSE	FALSE	FALSE	ieu-b-4953	Liver cell carcinoma || id:ieu-b-4953	7.24447e-05	0.98	2	241510903	0.0101691	41817	9.63e-15	CLEC1B	EGF	TRUE	reported	CLEC1B.EGF	textfile	2	1	TRUE	372184	60.0141536836016	CLEC1B.EGF
584	rs10013187	C	A	C	A	-0.0532612	8.295e-05	0.46285	0.456923	FALSE	FALSE	FALSE	ieu-b-4953	Liver cell carcinoma || id:ieu-b-4953	4.94927e-05	0.0940005	4	102821550	0.00701746	40925	3.27e-14	EGF	TNFSF14	TRUE	reported	EGF.TNFSF14	textfile	2	1	TRUE	372184	57.6052416148894	EGF.TNFSF14
585	rs10919615	C	T	C	T	0.0472322	3.45285e-05	0.244944	0.244472	FALSE	FALSE	FALSE	ieu-b-4953	Liver cell carcinoma || id:ieu-b-4953	5.72469e-05	0.55	1	198974904	0.00815157	41205	6.91e-09	EGF	TNFSF14	TRUE	reported	EGF.TNFSF14	textfile	2	1	TRUE	372184	33.5732840554473	EGF.TNFSF14
586	rs10990535	C	T	C	T	-0.0674202	7.6952e-05	0.763342	0.764279	FALSE	FALSE	FALSE	ieu-b-4953	Liver cell carcinoma || id:ieu-b-4953	5.80809e-05	0.19	9	99091009	0.0081869	41143	1.85e-16	EGF	TNFSF14	TRUE	reported	EGF.TNFSF14	textfile	2	1	TRUE	372184	67.8173946902461	EGF.TNFSF14
587	rs12814720	C	A	C	A	-0.0502522	-6.0899e-05	0.517289	0.511029	FALSE	FALSE	FALSE	ieu-b-4953	Liver cell carcinoma || id:ieu-b-4953	4.91992e-05	0.22	12	6294417	0.00697762	41200	6.04e-13	EGF	TNFSF14	TRUE	reported	EGF.TNFSF14	textfile	2	1	TRUE	372184	51.867525701955	EGF.TNFSF14
588	rs13236689	T	G	T	G	0.0483242	-9.88324e-06	0.581106	0.588834	FALSE	FALSE	FALSE	ieu-b-4953	Liver cell carcinoma || id:ieu-b-4953	5.00166e-05	0.84	7	80236014	0.00707195	41232	8.42e-12	EGF	TNFSF14	TRUE	reported	EGF.TNFSF14	textfile	2	1	TRUE	372184	46.6929145473409	EGF.TNFSF14
589	rs1613662	G	A	G	A	-0.127026	-6.38986e-05	0.166968	0.165655	FALSE	FALSE	FALSE	ieu-b-4953	Liver cell carcinoma || id:ieu-b-4953	6.62437e-05	0.33	19	55536595	0.00937877	41248	1.06e-41	EGF	TNFSF14	TRUE	reported	EGF.TNFSF14	textfile	2	1	TRUE	372184	183.439760164891	EGF.TNFSF14
590	rs340141	C	T	C	T	-0.0645951	5.38111e-05	0.680144	0.678899	FALSE	FALSE	FALSE	ieu-b-4953	Liver cell carcinoma || id:ieu-b-4953	5.27472e-05	0.31	19	6739278	0.00743228	41220	3.72e-18	EGF	TNFSF14	TRUE	reported	EGF.TNFSF14	textfile	2	1	TRUE	372184	75.5361811197454	EGF.TNFSF14
591	rs4444903	A	G	A	G	0.188085	4.03449e-05	0.582624	0.593995	FALSE	FALSE	FALSE	ieu-b-4953	Liver cell carcinoma || id:ieu-b-4953	5.02456e-05	0.42	4	110834110	0.00712184	40976	2.02e-152	EGF	TNFSF14	TRUE	reported	EGF.TNFSF14	textfile	2	1	TRUE	372184	697.467375143564	EGF.TNFSF14
592	rs6045989	G	A	G	A	0.0530653	-4.48764e-05	0.643617	0.641556	FALSE	FALSE	FALSE	ieu-b-4953	Liver cell carcinoma || id:ieu-b-4953	5.13003e-05	0.38	20	19292926	0.00729065	41184	3.43e-13	EGF	TNFSF14	TRUE	reported	EGF.TNFSF14	textfile	2	1	TRUE	372184	52.9771691885787	EGF.TNFSF14
593	rs6993770	A	T	A	T	-0.0938894	5.00028e-06	0.708724	0.712414	FALSE	TRUE	FALSE	ieu-b-4953	Liver cell carcinoma || id:ieu-b-4953	5.43617e-05	0.93	8	106581528	0.00770629	41235	4.36e-34	EGF	TNFSF14	TRUE	reported	EGF.TNFSF14	textfile	2	1	TRUE	372184	148.437089769649	EGF.TNFSF14
594	rs7080386	C	A	C	A	0.114485	3.61951e-05	0.585646	0.584192	FALSE	FALSE	FALSE	ieu-b-4953	Liver cell carcinoma || id:ieu-b-4953	5.00006e-05	0.47	10	65048306	0.00705758	41259	5.41e-59	EGF	TNFSF14	TRUE	reported	EGF.TNFSF14	textfile	2	1	TRUE	372184	263.13920454836	EGF.TNFSF14
595	rs7641175	G	A	G	A	-0.0509722	2.84341e-05	0.215488	0.218521	FALSE	FALSE	FALSE	ieu-b-4953	Liver cell carcinoma || id:ieu-b-4953	5.96096e-05	0.630001	3	18311412	0.00850146	41238	2.04e-09	EGF	TNFSF14	TRUE	reported	EGF.TNFSF14	textfile	2	1	TRUE	372184	35.9484132400795	EGF.TNFSF14
596	rs10013187	C	A	C	A	-0.0390222	8.295e-05	0.46285	0.456923	FALSE	FALSE	FALSE	ieu-b-4953	Liver cell carcinoma || id:ieu-b-4953	4.94927e-05	0.0940005	4	102821550	0.00692344	42067	1.75e-08	EGF	MANF	TRUE	reported	EGF.MANF	textfile	2	1	TRUE	372184	31.7672510525608	EGF.MANF
597	rs10990535	C	T	C	T	-0.08732	7.6952e-05	0.763342	0.764279	FALSE	FALSE	FALSE	ieu-b-4953	Liver cell carcinoma || id:ieu-b-4953	5.80809e-05	0.19	9	99091009	0.00807415	42287	3.18e-27	EGF	MANF	TRUE	reported	EGF.MANF	textfile	2	1	TRUE	372184	116.95904871456	EGF.MANF
598	rs13236689	T	G	T	G	0.049449	-9.88324e-06	0.581106	0.588834	FALSE	FALSE	FALSE	ieu-b-4953	Liver cell carcinoma || id:ieu-b-4953	5.00166e-05	0.84	7	80236014	0.00697987	42381	1.42e-12	EGF	MANF	TRUE	reported	EGF.MANF	textfile	2	1	TRUE	372184	50.1903655476387	EGF.MANF
599	rs13339274	C	T	C	T	0.0856154	6.85825e-05	0.857746	0.856558	FALSE	FALSE	FALSE	ieu-b-4953	Liver cell carcinoma || id:ieu-b-4953	7.03669e-05	0.33	16	81875559	0.00978959	42311	2.3e-18	EGF	MANF	TRUE	reported	EGF.MANF	textfile	2	1	TRUE	372184	76.4847362379999	EGF.MANF
600	rs13412535	G	A	G	A	-0.058332	-3.08094e-05	0.774226	0.768351	FALSE	FALSE	FALSE	ieu-b-4953	Liver cell carcinoma || id:ieu-b-4953	5.84422e-05	0.6	2	224874874	0.00830596	41137	2.21e-12	EGF	MANF	TRUE	reported	EGF.MANF	textfile	2	1	TRUE	372184	49.3212487293663	EGF.MANF
601	rs1354034	T	C	T	C	0.151525	5.74565e-05	0.407767	0.401389	FALSE	FALSE	FALSE	ieu-b-4953	Liver cell carcinoma || id:ieu-b-4953	5.01648e-05	0.25	3	56849749	0.00698624	42318	9.58e-104	EGF	MANF	TRUE	reported	EGF.MANF	textfile	2	1	TRUE	372184	470.415456965228	EGF.MANF
602	rs1613662	G	A	G	A	-0.107227	-6.38986e-05	0.166968	0.165655	FALSE	FALSE	FALSE	ieu-b-4953	Liver cell carcinoma || id:ieu-b-4953	6.62437e-05	0.33	19	55536595	0.00926118	42397	5.92e-31	EGF	MANF	TRUE	reported	EGF.MANF	textfile	2	1	TRUE	372184	134.05272926147	EGF.MANF
603	rs221795	C	T	C	T	0.0440618	2.53123e-05	0.35633	0.361376	FALSE	FALSE	FALSE	ieu-b-4953	Liver cell carcinoma || id:ieu-b-4953	5.12108e-05	0.62	7	100283261	0.00714616	42322	7.08e-10	EGF	MANF	TRUE	reported	EGF.MANF	textfile	2	1	TRUE	372184	38.017101153378	EGF.MANF
604	rs2875751	G	A	G	A	-0.040813	-0.000170022	0.372212	0.379917	FALSE	FALSE	FALSE	ieu-b-4953	Liver cell carcinoma || id:ieu-b-4953	5.06881e-05	8e-04	17	3818788	0.00705467	42322	7.29e-09	EGF	MANF	TRUE	reported	EGF.MANF	textfile	2	1	TRUE	372184	33.469068986286	EGF.MANF
605	rs2958154	C	T	C	T	-0.0490922	-8.62084e-05	0.335124	0.340172	FALSE	FALSE	FALSE	ieu-b-4953	Liver cell carcinoma || id:ieu-b-4953	5.19818e-05	0.0969996	12	57065713	0.00726272	42042	1.4e-11	EGF	MANF	TRUE	reported	EGF.MANF	textfile	2	1	TRUE	372184	45.6905501661724	EGF.MANF
606	rs3094013	G	A	G	A	0.101362	3.02998e-05	0.863807	0.859158	FALSE	FALSE	FALSE	ieu-b-4953	Liver cell carcinoma || id:ieu-b-4953	7.07145e-05	0.67	6	31434366	0.00976338	42382	3.22e-25	EGF	MANF	TRUE	reported	EGF.MANF	textfile	2	1	TRUE	372184	107.782922875156	EGF.MANF
607	rs4444903	A	G	A	G	0.210059	4.03449e-05	0.582624	0.593995	FALSE	FALSE	FALSE	ieu-b-4953	Liver cell carcinoma || id:ieu-b-4953	5.02456e-05	0.42	4	110834110	0.00700955	42116	2.95e-195	EGF	MANF	TRUE	reported	EGF.MANF	textfile	2	1	TRUE	372184	898.053710106434	EGF.MANF
608	rs4521516	G	C	G	C	-0.0705574	9.23979e-05	0.871258	0.872649	FALSE	TRUE	FALSE	ieu-b-4953	Liver cell carcinoma || id:ieu-b-4953	7.38378e-05	0.21	5	88099951	0.010209	42403	4.87e-12	EGF	MANF	TRUE	reported	EGF.MANF	textfile	2	1	TRUE	372184	47.7659841505694	EGF.MANF
609	rs4687770	T	C	T	C	0.129863	2.01791e-06	0.858526	0.865236	FALSE	FALSE	FALSE	ieu-b-4953	Liver cell carcinoma || id:ieu-b-4953	7.21589e-05	0.98	3	51755065	0.0101316	42283	1.53e-37	EGF	MANF	TRUE	reported	EGF.MANF	textfile	2	1	TRUE	372184	164.291385520913	EGF.MANF
610	rs4895441	A	G	A	G	-0.0424393	-1.77362e-05	0.734133	0.7274	FALSE	FALSE	FALSE	ieu-b-4953	Liver cell carcinoma || id:ieu-b-4953	5.53362e-05	0.75	6	135426573	0.00776011	42110	4.55e-08	EGF	MANF	TRUE	reported	EGF.MANF	textfile	2	1	TRUE	372184	29.9089157260863	EGF.MANF
611	rs6045989	G	A	G	A	0.0423918	-4.48764e-05	0.643617	0.641556	FALSE	FALSE	FALSE	ieu-b-4953	Liver cell carcinoma || id:ieu-b-4953	5.13003e-05	0.38	20	19292926	0.00719314	42330	3.81e-09	EGF	MANF	TRUE	reported	EGF.MANF	textfile	2	1	TRUE	372184	34.731751816147	EGF.MANF
612	rs6993770	A	T	A	T	-0.0513357	5.00028e-06	0.708724	0.712414	FALSE	TRUE	FALSE	ieu-b-4953	Liver cell carcinoma || id:ieu-b-4953	5.43617e-05	0.93	8	106581528	0.0076078	42384	1.52e-11	EGF	MANF	TRUE	reported	EGF.MANF	textfile	2	1	TRUE	372184	45.5324272804493	EGF.MANF
613	rs78909033	G	A	G	A	-0.0578184	-2.17243e-06	0.871403	0.866714	FALSE	FALSE	FALSE	ieu-b-4953	Liver cell carcinoma || id:ieu-b-4953	7.24447e-05	0.98	2	241510903	0.0101122	42275	1.09e-08	EGF	MANF	TRUE	reported	EGF.MANF	textfile	2	1	TRUE	372184	32.6919508706741	EGF.MANF
614	rs10013187	C	A	C	A	0.0591028	8.295e-05	0.46285	0.456923	FALSE	FALSE	FALSE	ieu-b-4953	Liver cell carcinoma || id:ieu-b-4953	4.94927e-05	0.0940005	4	102821550	0.00695798	40974	2.06e-17	AIFM1	EGF	TRUE	reported	AIFM1.EGF	textfile	2	1	TRUE	372184	72.1522302876486	AIFM1.EGF
615	rs10740118	G	C	G	C	-0.0709301	3.51922e-05	0.583397	0.581767	FALSE	TRUE	FALSE	ieu-b-4953	Liver cell carcinoma || id:ieu-b-4953	4.99643e-05	0.48	10	65101207	0.00701555	41311	5.3e-24	AIFM1	EGF	TRUE	reported	AIFM1.EGF	textfile	2	1	TRUE	372184	102.220428196663	AIFM1.EGF
616	rs10990535	C	T	C	T	0.0680331	7.6952e-05	0.763342	0.764279	FALSE	FALSE	FALSE	ieu-b-4953	Liver cell carcinoma || id:ieu-b-4953	5.80809e-05	0.19	9	99091009	0.00812658	41188	5.86e-17	AIFM1	EGF	TRUE	reported	AIFM1.EGF	textfile	2	1	TRUE	372184	70.0849698696101	AIFM1.EGF
617	rs13236689	T	G	T	G	-0.0432261	-9.88324e-06	0.581106	0.588834	FALSE	FALSE	FALSE	ieu-b-4953	Liver cell carcinoma || id:ieu-b-4953	5.00166e-05	0.84	7	80236014	0.00702191	41280	7.53e-10	AIFM1	EGF	TRUE	reported	AIFM1.EGF	textfile	2	1	TRUE	372184	37.8949719612514	AIFM1.EGF
618	rs13339274	C	T	C	T	-0.0728457	6.85825e-05	0.857746	0.856558	FALSE	FALSE	FALSE	ieu-b-4953	Liver cell carcinoma || id:ieu-b-4953	7.03669e-05	0.33	16	81875559	0.00984856	41210	1.42e-13	AIFM1	EGF	TRUE	reported	AIFM1.EGF	textfile	2	1	TRUE	372184	54.7094528877735	AIFM1.EGF
619	rs13412535	G	A	G	A	0.0598775	-3.08094e-05	0.774226	0.768351	FALSE	FALSE	FALSE	ieu-b-4953	Liver cell carcinoma || id:ieu-b-4953	5.84422e-05	0.6	2	224874874	0.00835685	40062	7.91e-13	AIFM1	EGF	TRUE	reported	AIFM1.EGF	textfile	2	1	TRUE	372184	51.3383734675657	AIFM1.EGF
620	rs1354034	T	C	T	C	-0.0954467	5.74565e-05	0.407767	0.401389	FALSE	FALSE	FALSE	ieu-b-4953	Liver cell carcinoma || id:ieu-b-4953	5.01648e-05	0.25	3	56849749	0.00705286	41215	1.23e-41	AIFM1	EGF	TRUE	reported	AIFM1.EGF	textfile	2	1	TRUE	372184	183.143415350992	AIFM1.EGF
621	rs1613662	G	A	G	A	0.129976	-6.38986e-05	0.166968	0.165655	FALSE	FALSE	FALSE	ieu-b-4953	Liver cell carcinoma || id:ieu-b-4953	6.62437e-05	0.33	19	55536595	0.00930906	41295	3.34e-44	AIFM1	EGF	TRUE	reported	AIFM1.EGF	textfile	2	1	TRUE	372184	194.946155945224	AIFM1.EGF
622	rs2043085	T	C	T	C	-0.0430677	9.74585e-05	0.396971	0.388137	FALSE	FALSE	FALSE	ieu-b-4953	Liver cell carcinoma || id:ieu-b-4953	5.05493e-05	0.0539995	15	58680954	0.00712858	41272	1.54e-09	AIFM1	EGF	TRUE	reported	AIFM1.EGF	textfile	2	1	TRUE	372184	36.5003730173152	AIFM1.EGF
623	rs342239	T	C	T	C	-0.0448344	3.20431e-05	0.569894	0.565726	FALSE	FALSE	FALSE	ieu-b-4953	Liver cell carcinoma || id:ieu-b-4953	4.96837e-05	0.52	7	106336902	0.00694952	41289	1.12e-10	AIFM1	EGF	TRUE	reported	AIFM1.EGF	textfile	2	1	TRUE	372184	41.6210570770318	AIFM1.EGF
624	rs3744010	G	A	G	A	-0.0478482	-0.000141783	0.750915	0.75451	FALSE	FALSE	FALSE	ieu-b-4953	Liver cell carcinoma || id:ieu-b-4953	5.71237e-05	0.0129999	17	73840243	0.00802072	41300	2.46e-09	AIFM1	EGF	TRUE	reported	AIFM1.EGF	textfile	2	1	TRUE	372184	35.5880750932753	AIFM1.EGF
625	rs429150	T	C	T	C	0.042365	7.36447e-06	0.549294	0.552857	FALSE	FALSE	FALSE	ieu-b-4953	Liver cell carcinoma || id:ieu-b-4953	4.94078e-05	0.88	6	32075563	0.00693604	41229	1.02e-09	AIFM1	EGF	TRUE	reported	AIFM1.EGF	textfile	2	1	TRUE	372184	37.3070787085083	AIFM1.EGF
626	rs4406875	A	G	A	G	0.039379	-5.11365e-05	0.47078	0.475254	FALSE	FALSE	FALSE	ieu-b-4953	Liver cell carcinoma || id:ieu-b-4953	4.92561e-05	0.3	12	90394717	0.00691317	41268	1.23e-08	AIFM1	EGF	TRUE	reported	AIFM1.EGF	textfile	2	1	TRUE	372184	32.447025749992	AIFM1.EGF
627	rs4444903	A	G	A	G	-0.167959	4.03449e-05	0.582624	0.593995	FALSE	FALSE	FALSE	ieu-b-4953	Liver cell carcinoma || id:ieu-b-4953	5.02456e-05	0.42	4	110834110	0.00707414	41021	8.98e-124	AIFM1	EGF	TRUE	reported	AIFM1.EGF	textfile	2	1	TRUE	372184	563.714569674738	AIFM1.EGF
628	rs6045989	G	A	G	A	-0.0470149	-4.48764e-05	0.643617	0.641556	FALSE	FALSE	FALSE	ieu-b-4953	Liver cell carcinoma || id:ieu-b-4953	5.13003e-05	0.38	20	19292926	0.0072376	41225	8.35e-11	AIFM1	EGF	TRUE	reported	AIFM1.EGF	textfile	2	1	TRUE	372184	42.1970294351905	AIFM1.EGF
629	rs6665414	A	G	A	G	0.0386246	1.20056e-05	0.564733	0.572821	FALSE	FALSE	FALSE	ieu-b-4953	Liver cell carcinoma || id:ieu-b-4953	4.97085e-05	0.81	1	236207772	0.006978	41258	3.13e-08	AIFM1	EGF	TRUE	reported	AIFM1.EGF	textfile	2	1	TRUE	372184	30.6383984263362	AIFM1.EGF
630	rs6993770	A	T	A	T	0.052366	5.00028e-06	0.708724	0.712414	FALSE	TRUE	FALSE	ieu-b-4953	Liver cell carcinoma || id:ieu-b-4953	5.43617e-05	0.93	8	106581528	0.00765702	41281	8.09e-12	AIFM1	EGF	TRUE	reported	AIFM1.EGF	textfile	2	1	TRUE	372184	46.7712783147341	AIFM1.EGF
631	rs7190551	G	A	G	A	-0.056465	8.70453e-05	0.81766	0.822162	FALSE	FALSE	FALSE	ieu-b-4953	Liver cell carcinoma || id:ieu-b-4953	6.43202e-05	0.18	16	9032015	0.0091223	41105	6.08e-10	AIFM1	EGF	TRUE	reported	AIFM1.EGF	textfile	2	1	TRUE	372184	38.3133356088771	AIFM1.EGF
632	rs10013187	C	A	C	A	-0.0431593	8.295e-05	0.46285	0.456923	FALSE	FALSE	FALSE	ieu-b-4953	Liver cell carcinoma || id:ieu-b-4953	4.94927e-05	0.0940005	4	102821550	0.00681341	42339	2.41e-10	CCL5	SELP	TRUE	reported	CCL5.SELP	textfile	2	1	TRUE	372184	40.125433493743	CCL5.SELP
633	rs10903129	A	G	A	G	0.0404216	-0.00012406	0.445816	0.443176	FALSE	FALSE	FALSE	ieu-b-4953	Liver cell carcinoma || id:ieu-b-4953	4.94744e-05	0.012	1	25768937	0.00682125	42674	3.13e-09	CCL5	SELP	TRUE	reported	CCL5.SELP	textfile	2	1	TRUE	372184	35.1155169831581	CCL5.SELP
634	rs12814720	C	A	C	A	-0.0551383	-6.0899e-05	0.517289	0.511029	FALSE	FALSE	FALSE	ieu-b-4953	Liver cell carcinoma || id:ieu-b-4953	4.91992e-05	0.22	12	6294417	0.00677165	42626	3.98e-16	CCL5	SELP	TRUE	reported	CCL5.SELP	textfile	2	1	TRUE	372184	66.3006426328999	CCL5.SELP
635	rs1354034	T	C	T	C	0.0811973	5.74565e-05	0.407767	0.401389	FALSE	FALSE	FALSE	ieu-b-4953	Liver cell carcinoma || id:ieu-b-4953	5.01648e-05	0.25	3	56849749	0.00690123	42596	6.58e-32	CCL5	SELP	TRUE	reported	CCL5.SELP	textfile	2	1	TRUE	372184	138.429985450247	CCL5.SELP
636	rs1585213	C	T	C	T	0.0489633	-3.91101e-05	0.60605	0.601667	FALSE	FALSE	FALSE	ieu-b-4953	Liver cell carcinoma || id:ieu-b-4953	5.02257e-05	0.44	4	103444698	0.00688995	42636	1.21e-12	CCL5	SELP	TRUE	reported	CCL5.SELP	textfile	2	1	TRUE	372184	50.5020747490262	CCL5.SELP
637	rs1613662	G	A	G	A	-0.0621424	-6.38986e-05	0.166968	0.165655	FALSE	FALSE	FALSE	ieu-b-4953	Liver cell carcinoma || id:ieu-b-4953	6.62437e-05	0.33	19	55536595	0.00913153	42678	1.02e-11	CCL5	SELP	TRUE	reported	CCL5.SELP	textfile	2	1	TRUE	372184	46.3115102365695	CCL5.SELP
638	rs1872166	G	A	G	A	0.0430188	2.58818e-05	0.683847	0.683823	FALSE	FALSE	FALSE	ieu-b-4953	Liver cell carcinoma || id:ieu-b-4953	5.30012e-05	0.630001	3	47583156	0.00727112	42651	3.32e-09	CCL5	SELP	TRUE	reported	CCL5.SELP	textfile	2	1	TRUE	372184	35.0037004832229	CCL5.SELP
639	rs3811444	C	T	C	T	0.048455	5.77925e-05	0.671697	0.66534	FALSE	FALSE	FALSE	ieu-b-4953	Liver cell carcinoma || id:ieu-b-4953	5.20805e-05	0.27	1	248039451	0.00720032	42639	1.72e-11	CCL5	SELP	TRUE	reported	CCL5.SELP	textfile	2	1	TRUE	372184	45.2870049738366	CCL5.SELP
640	rs4796105	A	C	A	C	-0.288015	5.79719e-06	0.817648	0.825346	FALSE	FALSE	FALSE	ieu-b-4953	Liver cell carcinoma || id:ieu-b-4953	6.48557e-05	0.93	17	34085967	0.0088806	42609	1e-200	CCL5	SELP	TRUE	reported	CCL5.SELP	textfile	2	1	TRUE	372184	1051.83010136126	CCL5.SELP
641	rs507666	G	A	G	A	0.153852	-2.74685e-05	0.819282	0.815451	FALSE	FALSE	FALSE	ieu-b-4953	Liver cell carcinoma || id:ieu-b-4953	6.34138e-05	0.66	9	136149399	0.00873723	42628	3.71e-69	CCL5	SELP	TRUE	reported	CCL5.SELP	textfile	2	1	TRUE	372184	310.069290773645	CCL5.SELP
642	rs6045989	G	A	G	A	0.0459648	-4.48764e-05	0.643617	0.641556	FALSE	FALSE	FALSE	ieu-b-4953	Liver cell carcinoma || id:ieu-b-4953	5.13003e-05	0.38	20	19292926	0.00708126	42610	8.62e-11	CCL5	SELP	TRUE	reported	CCL5.SELP	textfile	2	1	TRUE	372184	42.1337067773805	CCL5.SELP
643	rs6136	T	G	T	G	0.311269	-8.4612e-05	0.891994	0.887975	FALSE	FALSE	FALSE	ieu-b-4953	Liver cell carcinoma || id:ieu-b-4953	7.79966e-05	0.28	1	169563951	0.0105261	42707	2.94e-190	CCL5	SELP	TRUE	reported	CCL5.SELP	textfile	2	1	TRUE	372184	874.453575237121	CCL5.SELP
644	rs619739	T	C	T	C	-0.0915052	4.09744e-05	0.480064	0.483394	FALSE	FALSE	FALSE	ieu-b-4953	Liver cell carcinoma || id:ieu-b-4953	4.93293e-05	0.41	10	38318975	0.00675489	42561	1.01e-41	CCL5	SELP	TRUE	reported	CCL5.SELP	textfile	2	1	TRUE	372184	183.50799360835	CCL5.SELP
645	rs7080386	C	A	C	A	0.112138	3.61951e-05	0.585646	0.584192	FALSE	FALSE	FALSE	ieu-b-4953	Liver cell carcinoma || id:ieu-b-4953	5.00006e-05	0.47	10	65048306	0.00685271	42688	5.26e-60	CCL5	SELP	TRUE	reported	CCL5.SELP	textfile	2	1	TRUE	372184	267.781706983839	CCL5.SELP
646	rs7190551	G	A	G	A	0.0549783	8.70453e-05	0.81766	0.822162	FALSE	FALSE	FALSE	ieu-b-4953	Liver cell carcinoma || id:ieu-b-4953	6.43202e-05	0.18	16	9032015	0.00891941	42486	7.16e-10	CCL5	SELP	TRUE	reported	CCL5.SELP	textfile	2	1	TRUE	372184	37.993592308055	CCL5.SELP
647	rs724016	A	G	A	G	-0.0401516	4.20994e-05	0.555124	0.557361	FALSE	FALSE	FALSE	ieu-b-4953	Liver cell carcinoma || id:ieu-b-4953	4.95562e-05	0.4	3	141105570	0.00680415	42654	3.64e-09	CCL5	SELP	TRUE	reported	CCL5.SELP	textfile	2	1	TRUE	372184	34.8223401806326	CCL5.SELP
648	rs1001469	A	G	A	G	-0.0490142	-2.71887e-05	0.201599	0.199775	FALSE	FALSE	FALSE	ieu-b-4953	Liver cell carcinoma || id:ieu-b-4953	6.15456e-05	0.66	22	51138753	0.0086877	41339	1.69e-08	ARSA	CREG1	TRUE	reported	ARSA.CREG1	textfile	2	1	TRUE	372184	31.8298217009739	ARSA.CREG1
649	rs10753760	T	C	T	C	-0.17309	-9.95268e-06	0.402504	0.4016	FALSE	FALSE	FALSE	ieu-b-4953	Liver cell carcinoma || id:ieu-b-4953	5.0184e-05	0.84	1	167504170	0.0070381	41339	1.34e-132	ARSA	CREG1	TRUE	reported	ARSA.CREG1	textfile	2	1	TRUE	372184	604.829672972144	ARSA.CREG1
650	rs118160793	A	G	A	G	-0.058617	7.26655e-06	0.830106	0.828152	FALSE	FALSE	FALSE	ieu-b-4953	Liver cell carcinoma || id:ieu-b-4953	6.52069e-05	0.91	10	17856444	0.00924823	41356	2.35e-10	ARSA	CREG1	TRUE	reported	ARSA.CREG1	textfile	2	1	TRUE	372184	40.1725991515264	ARSA.CREG1
651	rs13303	T	C	T	C	-0.0471357	-1.65454e-05	0.442692	0.440449	FALSE	FALSE	FALSE	ieu-b-4953	Liver cell carcinoma || id:ieu-b-4953	4.96367e-05	0.74	3	52558008	0.00702694	41197	2e-11	ARSA	CREG1	TRUE	reported	ARSA.CREG1	textfile	2	1	TRUE	372184	44.9953289844546	ARSA.CREG1
652	rs2478571	G	A	G	A	0.0471452	3.09097e-05	0.700725	0.693345	FALSE	FALSE	FALSE	ieu-b-4953	Liver cell carcinoma || id:ieu-b-4953	5.33502e-05	0.56	10	18282427	0.00755173	41238	4.34e-10	ARSA	CREG1	TRUE	reported	ARSA.CREG1	textfile	2	1	TRUE	372184	38.9746350072807	ARSA.CREG1
653	rs3117582	T	G	T	G	-0.0633823	4.19846e-05	0.873708	0.868338	FALSE	FALSE	FALSE	ieu-b-4953	Liver cell carcinoma || id:ieu-b-4953	7.27833e-05	0.56	6	31620520	0.010183	41408	4.88e-10	ARSA	CREG1	TRUE	reported	ARSA.CREG1	textfile	2	1	TRUE	372184	38.7422199024473	ARSA.CREG1
654	rs34372947	C	T	C	T	-0.0863726	-0.000157052	0.919228	0.916591	FALSE	FALSE	FALSE	ieu-b-4953	Liver cell carcinoma || id:ieu-b-4953	8.87862e-05	0.0769999	6	96007746	0.0126033	41257	7.32e-12	ARSA	CREG1	TRUE	reported	ARSA.CREG1	textfile	2	1	TRUE	372184	46.9659853109219	ARSA.CREG1
655	rs1001494	T	C	T	C	0.146471	8.6899e-05	0.525809	0.52554	FALSE	FALSE	FALSE	ieu-b-4953	Liver cell carcinoma || id:ieu-b-4953	4.92711e-05	0.0779992	1	113110619	0.00688232	41088	5.76e-100	RHOC	SRC	TRUE	reported	RHOC.SRC	textfile	2	1	TRUE	372184	452.932589100258	RHOC.SRC
656	rs11082304	G	T	G	T	0.046154	3.90609e-05	0.494876	0.487834	FALSE	FALSE	FALSE	ieu-b-4953	Liver cell carcinoma || id:ieu-b-4953	4.92462e-05	0.43	18	20720973	0.00690492	41203	2.35e-11	RHOC	SRC	TRUE	reported	RHOC.SRC	textfile	2	1	TRUE	372184	44.6787885624687	RHOC.SRC
657	rs11264486	G	A	G	A	-0.0469916	4.99977e-05	0.353509	0.347006	FALSE	FALSE	FALSE	ieu-b-4953	Liver cell carcinoma || id:ieu-b-4953	5.17769e-05	0.33	1	156455173	0.00723471	41242	8.38e-11	RHOC	SRC	TRUE	reported	RHOC.SRC	textfile	2	1	TRUE	372184	42.1889007888741	RHOC.SRC
658	rs11590090	C	A	C	A	0.0492517	-4.64203e-05	0.695508	0.688927	FALSE	FALSE	FALSE	ieu-b-4953	Liver cell carcinoma || id:ieu-b-4953	5.31702e-05	0.38	1	113313563	0.00747364	41177	4.45e-11	RHOC	SRC	TRUE	reported	RHOC.SRC	textfile	2	1	TRUE	372184	43.4288272834598	RHOC.SRC
659	rs12553001	C	T	C	T	-0.0714532	1.30276e-05	0.911273	0.911737	FALSE	FALSE	FALSE	ieu-b-4953	Liver cell carcinoma || id:ieu-b-4953	8.67373e-05	0.88	9	131455796	0.0122078	41211	4.86e-09	RHOC	SRC	TRUE	reported	RHOC.SRC	textfile	2	1	TRUE	372184	34.2585166961451	RHOC.SRC
660	rs1354034	T	C	T	C	-0.0607393	5.74565e-05	0.407767	0.401389	FALSE	FALSE	FALSE	ieu-b-4953	Liver cell carcinoma || id:ieu-b-4953	5.01648e-05	0.25	3	56849749	0.00704684	41165	6.97e-18	RHOC	SRC	TRUE	reported	RHOC.SRC	textfile	2	1	TRUE	372184	74.293487113058	RHOC.SRC
661	rs274546	A	G	A	G	-0.0406095	-3.78725e-06	0.372663	0.369018	FALSE	FALSE	FALSE	ieu-b-4953	Liver cell carcinoma || id:ieu-b-4953	5.09601e-05	0.94	5	131699867	0.00718043	41211	1.56e-08	RHOC	SRC	TRUE	reported	RHOC.SRC	textfile	2	1	TRUE	372184	31.9855909658671	RHOC.SRC
662	rs3811444	C	T	C	T	-0.0554744	5.77925e-05	0.671697	0.66534	FALSE	FALSE	FALSE	ieu-b-4953	Liver cell carcinoma || id:ieu-b-4953	5.20805e-05	0.27	1	248039451	0.0073545	41203	4.69e-14	RHOC	SRC	TRUE	reported	RHOC.SRC	textfile	2	1	TRUE	372184	56.8956315830301	RHOC.SRC
663	rs445925	G	A	G	A	0.0903248	1.96415e-05	0.888829	0.89164	FALSE	FALSE	FALSE	ieu-b-4953	Liver cell carcinoma || id:ieu-b-4953	7.9126e-05	0.8	19	45415640	0.0108172	41268	7.03e-17	RHOC	SRC	TRUE	reported	RHOC.SRC	textfile	2	1	TRUE	372184	69.7243217402582	RHOC.SRC
664	rs6993770	A	T	A	T	0.102008	5.00028e-06	0.708724	0.712414	FALSE	TRUE	FALSE	ieu-b-4953	Liver cell carcinoma || id:ieu-b-4953	5.43617e-05	0.93	8	106581528	0.00763406	41229	1.22e-40	RHOC	SRC	TRUE	reported	RHOC.SRC	textfile	2	1	TRUE	372184	178.548961089592	RHOC.SRC
665	rs10020321	A	C	A	C	0.0883145	0.000107313	0.0967846	0.095533	FALSE	FALSE	FALSE	ieu-b-4953	Liver cell carcinoma || id:ieu-b-4953	8.37818e-05	0.2	4	177714470	0.0117647	41851	6.18e-14	APP	VEGFC	TRUE	reported	APP.VEGFC	textfile	2	1	TRUE	372184	56.3510891776314	APP.VEGFC
666	rs1047891	C	A	C	A	-0.0566909	1.40112e-05	0.685592	0.684254	FALSE	FALSE	FALSE	ieu-b-4953	Liver cell carcinoma || id:ieu-b-4953	5.2916e-05	0.79	2	211540507	0.00745643	41854	2.95e-14	APP	VEGFC	TRUE	reported	APP.VEGFC	textfile	2	1	TRUE	372184	57.8049211619216	APP.VEGFC
667	rs10740118	G	C	G	C	0.0725802	3.51922e-05	0.583397	0.581767	FALSE	TRUE	FALSE	ieu-b-4953	Liver cell carcinoma || id:ieu-b-4953	4.99643e-05	0.48	10	65101207	0.00700581	41988	4.04e-25	APP	VEGFC	TRUE	reported	APP.VEGFC	textfile	2	1	TRUE	372184	107.329624843381	APP.VEGFC
668	rs10990535	C	T	C	T	-0.0482663	7.6952e-05	0.763342	0.764279	FALSE	FALSE	FALSE	ieu-b-4953	Liver cell carcinoma || id:ieu-b-4953	5.80809e-05	0.19	9	99091009	0.00810968	41859	2.67e-09	APP	VEGFC	TRUE	reported	APP.VEGFC	textfile	2	1	TRUE	372184	35.4226118610677	APP.VEGFC
669	rs11264486	G	A	G	A	-0.0769724	4.99977e-05	0.353509	0.347006	FALSE	FALSE	FALSE	ieu-b-4953	Liver cell carcinoma || id:ieu-b-4953	5.17769e-05	0.33	1	156455173	0.00721755	41965	1.61e-26	APP	VEGFC	TRUE	reported	APP.VEGFC	textfile	2	1	TRUE	372184	113.734036759692	APP.VEGFC
670	rs13210693	G	A	G	A	-0.040927	8.34604e-05	0.478716	0.483805	FALSE	FALSE	FALSE	ieu-b-4953	Liver cell carcinoma || id:ieu-b-4953	4.92566e-05	0.0899995	6	109598964	0.00691263	41847	3.23e-09	APP	VEGFC	TRUE	reported	APP.VEGFC	textfile	2	1	TRUE	372184	35.0536462326098	APP.VEGFC
671	rs1354034	T	C	T	C	0.0750531	5.74565e-05	0.407767	0.401389	FALSE	FALSE	FALSE	ieu-b-4953	Liver cell carcinoma || id:ieu-b-4953	5.01648e-05	0.25	3	56849749	0.00703577	41893	1.56e-26	APP	VEGFC	TRUE	reported	APP.VEGFC	textfile	2	1	TRUE	372184	113.792595243798	APP.VEGFC
672	rs1654416	C	T	C	T	-0.0527449	-7.01818e-05	0.183619	0.187119	FALSE	FALSE	FALSE	ieu-b-4953	Liver cell carcinoma || id:ieu-b-4953	6.32447e-05	0.27	19	55530035	0.00905329	41932	5.72e-09	APP	VEGFC	TRUE	reported	APP.VEGFC	textfile	2	1	TRUE	372184	33.9428325981624	APP.VEGFC
673	rs2186302	T	C	T	C	0.114542	-6.92904e-07	0.672989	0.675912	FALSE	FALSE	FALSE	ieu-b-4953	Liver cell carcinoma || id:ieu-b-4953	5.25882e-05	0.99	21	27520714	0.00735958	41958	1.83e-54	APP	VEGFC	TRUE	reported	APP.VEGFC	textfile	2	1	TRUE	372184	242.22750894639	APP.VEGFC
674	rs274558	A	G	A	G	0.0416598	1.8702e-05	0.619278	0.62614	FALSE	FALSE	FALSE	ieu-b-4953	Liver cell carcinoma || id:ieu-b-4953	5.08073e-05	0.709999	5	131721174	0.00719749	41380	7.17e-09	APP	VEGFC	TRUE	reported	APP.VEGFC	textfile	2	1	TRUE	372184	33.5021146876272	APP.VEGFC
675	rs342296	G	A	G	A	-0.0686986	3.12226e-05	0.549236	0.545085	FALSE	FALSE	FALSE	ieu-b-4953	Liver cell carcinoma || id:ieu-b-4953	4.93832e-05	0.53	7	106372903	0.00690514	41962	2.71e-23	APP	VEGFC	TRUE	reported	APP.VEGFC	textfile	2	1	TRUE	372184	98.9807629374324	APP.VEGFC
676	rs3811444	C	T	C	T	0.0481897	5.77925e-05	0.671697	0.66534	FALSE	FALSE	FALSE	ieu-b-4953	Liver cell carcinoma || id:ieu-b-4953	5.20805e-05	0.27	1	248039451	0.00734175	41930	5.31e-11	APP	VEGFC	TRUE	reported	APP.VEGFC	textfile	2	1	TRUE	372184	43.0833298080121	APP.VEGFC
677	rs429410	T	C	T	C	0.0611819	3.29319e-05	0.267089	0.262804	FALSE	FALSE	FALSE	ieu-b-4953	Liver cell carcinoma || id:ieu-b-4953	5.59484e-05	0.56	21	27326510	0.00784291	41930	6.29e-15	APP	VEGFC	TRUE	reported	APP.VEGFC	textfile	2	1	TRUE	372184	60.8543260363136	APP.VEGFC
678	rs433402	A	G	A	G	0.0481411	-9.47583e-06	0.73084	0.732411	FALSE	FALSE	FALSE	ieu-b-4953	Liver cell carcinoma || id:ieu-b-4953	5.56523e-05	0.86	9	136898627	0.00793647	40810	1.32e-09	APP	VEGFC	TRUE	reported	APP.VEGFC	textfile	2	1	TRUE	372184	36.7940217742254	APP.VEGFC
679	rs4811189	G	A	G	A	-0.056776	-4.98175e-05	0.200341	0.202335	FALSE	FALSE	FALSE	ieu-b-4953	Liver cell carcinoma || id:ieu-b-4953	6.12744e-05	0.42	20	50145716	0.00857059	41934	3.53e-11	APP	VEGFC	TRUE	reported	APP.VEGFC	textfile	2	1	TRUE	372184	43.8841958720719	APP.VEGFC
680	rs6045989	G	A	G	A	0.0466502	-4.48764e-05	0.643617	0.641556	FALSE	FALSE	FALSE	ieu-b-4953	Liver cell carcinoma || id:ieu-b-4953	5.13003e-05	0.38	20	19292926	0.00722523	41904	1.08e-10	APP	VEGFC	TRUE	reported	APP.VEGFC	textfile	2	1	TRUE	372184	41.687290336568	APP.VEGFC
681	rs62259788	G	T	G	T	-0.0529511	4.28014e-05	0.754166	0.759231	FALSE	FALSE	FALSE	ieu-b-4953	Liver cell carcinoma || id:ieu-b-4953	5.75592e-05	0.46	3	58435778	0.00807234	41635	5.46e-11	APP	VEGFC	TRUE	reported	APP.VEGFC	textfile	2	1	TRUE	372184	43.0279922365536	APP.VEGFC
682	rs79094566	A	G	A	G	-0.0702968	8.90495e-05	0.919184	0.916621	FALSE	FALSE	FALSE	ieu-b-4953	Liver cell carcinoma || id:ieu-b-4953	8.89796e-05	0.32	18	77255511	0.0122765	41939	1.03e-08	APP	VEGFC	TRUE	reported	APP.VEGFC	textfile	2	1	TRUE	372184	32.7885321781034	APP.VEGFC
683	rs7916991	C	A	C	A	-0.196979	0.000145477	0.105324	0.101423	FALSE	FALSE	FALSE	ieu-b-4953	Liver cell carcinoma || id:ieu-b-4953	8.14555e-05	0.0739997	10	70895373	0.0113668	41981	4.84e-67	APP	VEGFC	TRUE	reported	APP.VEGFC	textfile	2	1	TRUE	372184	300.305592129753	APP.VEGFC
684	rs10020321	A	C	A	C	0.106514	0.000107313	0.0967846	0.095533	FALSE	FALSE	FALSE	ieu-b-4953	Liver cell carcinoma || id:ieu-b-4953	8.37818e-05	0.2	4	177714470	0.0117611	41776	1.4e-19	CCN2	VEGFC	TRUE	reported	CCN2.VEGFC	textfile	2	1	TRUE	372184	82.0195729091901	CCN2.VEGFC
685	rs10919615	C	T	C	T	0.0834404	3.45285e-05	0.244944	0.244472	FALSE	FALSE	FALSE	ieu-b-4953	Liver cell carcinoma || id:ieu-b-4953	5.72469e-05	0.55	1	198974904	0.00806068	41845	4.42e-25	CCN2	VEGFC	TRUE	reported	CCN2.VEGFC	textfile	2	1	TRUE	372184	107.154248234464	CCN2.VEGFC
686	rs111626441	G	A	G	A	-0.100699	3.98578e-05	0.906925	0.903321	FALSE	FALSE	FALSE	ieu-b-4953	Liver cell carcinoma || id:ieu-b-4953	8.32735e-05	0.630001	18	77250669	0.0115443	41898	2.81e-18	CCN2	VEGFC	TRUE	reported	CCN2.VEGFC	textfile	2	1	TRUE	372184	76.0878140318247	CCN2.VEGFC
687	rs11221439	G	A	G	A	0.0457651	0.000101063	0.75292	0.747288	FALSE	FALSE	FALSE	ieu-b-4953	Liver cell carcinoma || id:ieu-b-4953	5.66654e-05	0.0749998	11	128567876	0.00795668	41784	8.89e-09	CCN2	VEGFC	TRUE	reported	CCN2.VEGFC	textfile	2	1	TRUE	372184	33.0830123627628	CCN2.VEGFC
688	rs11596235	C	T	C	T	-0.190169	-9.15391e-05	0.696719	0.689721	FALSE	FALSE	FALSE	ieu-b-4953	Liver cell carcinoma || id:ieu-b-4953	5.3216e-05	0.0850002	10	104391034	0.0074081	41643	3.33e-144	CCN2	VEGFC	TRUE	reported	CCN2.VEGFC	textfile	2	1	TRUE	372184	658.970196836534	CCN2.VEGFC
689	rs11688492	T	C	T	C	-0.042726	3.20387e-05	0.547017	0.54483	FALSE	FALSE	FALSE	ieu-b-4953	Liver cell carcinoma || id:ieu-b-4953	4.95078e-05	0.52	2	64865804	0.00694172	41739	7.58e-10	CCN2	VEGFC	TRUE	reported	CCN2.VEGFC	textfile	2	1	TRUE	372184	37.8835167636886	CCN2.VEGFC
690	rs12409431	G	A	G	A	0.0976174	-3.16781e-05	0.888261	0.887494	FALSE	FALSE	FALSE	ieu-b-4953	Liver cell carcinoma || id:ieu-b-4953	7.77487e-05	0.68	1	54845044	0.0109888	41867	6.74e-19	CCN2	VEGFC	TRUE	reported	CCN2.VEGFC	textfile	2	1	TRUE	372184	78.913977585684	CCN2.VEGFC
691	rs12643081	T	C	T	C	0.0465183	-5.2853e-05	0.317075	0.313972	FALSE	FALSE	FALSE	ieu-b-4953	Liver cell carcinoma || id:ieu-b-4953	5.31199e-05	0.32	4	106019837	0.00741375	41859	3.54e-10	CCN2	VEGFC	TRUE	reported	CCN2.VEGFC	textfile	2	1	TRUE	372184	39.3705785000956	CCN2.VEGFC
692	rs1354034	T	C	T	C	0.050208	5.74565e-05	0.407767	0.401389	FALSE	FALSE	FALSE	ieu-b-4953	Liver cell carcinoma || id:ieu-b-4953	5.01648e-05	0.25	3	56849749	0.00704688	41813	1.06e-12	CCN2	VEGFC	TRUE	reported	CCN2.VEGFC	textfile	2	1	TRUE	372184	50.7635624060066	CCN2.VEGFC
693	rs1505307	T	C	T	C	-0.0689298	1.77175e-05	0.352361	0.34999	FALSE	FALSE	FALSE	ieu-b-4953	Liver cell carcinoma || id:ieu-b-4953	5.16428e-05	0.73	3	24343330	0.00723865	41889	1.78e-21	CCN2	VEGFC	TRUE	reported	CCN2.VEGFC	textfile	2	1	TRUE	372184	90.6773626389872	CCN2.VEGFC
694	rs17773521	C	T	C	T	-0.11388	-4.32499e-05	0.876352	0.871279	FALSE	FALSE	FALSE	ieu-b-4953	Liver cell carcinoma || id:ieu-b-4953	7.34403e-05	0.56	6	156503349	0.0101713	41873	4.68e-29	CCN2	VEGFC	TRUE	reported	CCN2.VEGFC	textfile	2	1	TRUE	372184	125.355094647021	CCN2.VEGFC
695	rs2614287	G	T	G	T	0.0433432	3.99046e-05	0.443202	0.442586	FALSE	FALSE	FALSE	ieu-b-4953	Liver cell carcinoma || id:ieu-b-4953	4.95762e-05	0.42	6	135692847	0.00692056	41800	3.81e-10	CCN2	VEGFC	TRUE	reported	CCN2.VEGFC	textfile	2	1	TRUE	372184	39.2246852329411	CCN2.VEGFC
696	rs2834744	C	T	C	T	0.0829616	-9.05995e-06	0.320511	0.322963	FALSE	FALSE	FALSE	ieu-b-4953	Liver cell carcinoma || id:ieu-b-4953	5.25589e-05	0.86	21	36436615	0.00737807	41786	2.72e-29	CCN2	VEGFC	TRUE	reported	CCN2.VEGFC	textfile	2	1	TRUE	372184	126.435402641519	CCN2.VEGFC
697	rs3811444	C	T	C	T	0.0403458	5.77925e-05	0.671697	0.66534	FALSE	FALSE	FALSE	ieu-b-4953	Liver cell carcinoma || id:ieu-b-4953	5.20805e-05	0.27	1	248039451	0.00734738	41853	4.02e-08	CCN2	VEGFC	TRUE	reported	CCN2.VEGFC	textfile	2	1	TRUE	372184	30.1530785566151	CCN2.VEGFC
698	rs4978561	C	T	C	T	0.0622602	-2.29435e-05	0.658709	0.65406	FALSE	FALSE	FALSE	ieu-b-4953	Liver cell carcinoma || id:ieu-b-4953	5.17408e-05	0.66	9	116764283	0.00727929	41847	1.24e-17	CCN2	VEGFC	TRUE	reported	CCN2.VEGFC	textfile	2	1	TRUE	372184	73.1548256643302	CCN2.VEGFC
699	rs6073410	C	T	C	T	0.0695026	-9.12159e-05	0.863599	0.865208	FALSE	FALSE	FALSE	ieu-b-4953	Liver cell carcinoma || id:ieu-b-4953	7.20683e-05	0.21	20	42953115	0.0102453	41927	1.19e-11	CCN2	VEGFC	TRUE	reported	CCN2.VEGFC	textfile	2	1	TRUE	372184	46.0206494204451	CCN2.VEGFC
700	rs6925252	A	G	A	G	-0.0829778	-8.30302e-05	0.863133	0.861515	FALSE	FALSE	FALSE	ieu-b-4953	Liver cell carcinoma || id:ieu-b-4953	7.13424e-05	0.24	6	132869220	0.0100062	41500	1.14e-16	CCN2	VEGFC	TRUE	reported	CCN2.VEGFC	textfile	2	1	TRUE	372184	68.767854354637	CCN2.VEGFC
701	rs6993770	A	T	A	T	0.0696814	5.00028e-06	0.708724	0.712414	FALSE	TRUE	FALSE	ieu-b-4953	Liver cell carcinoma || id:ieu-b-4953	5.43617e-05	0.93	8	106581528	0.00763099	41876	7.06e-20	CCN2	VEGFC	TRUE	reported	CCN2.VEGFC	textfile	2	1	TRUE	372184	83.3819344554721	CCN2.VEGFC
702	rs7080386	C	A	C	A	0.0782212	3.61951e-05	0.585646	0.584192	FALSE	FALSE	FALSE	ieu-b-4953	Liver cell carcinoma || id:ieu-b-4953	5.00006e-05	0.47	10	65048306	0.00700186	41901	6.18e-29	CCN2	VEGFC	TRUE	reported	CCN2.VEGFC	textfile	2	1	TRUE	372184	124.802160192307	CCN2.VEGFC
703	rs755109	T	C	T	C	0.0568576	6.93271e-05	0.644741	0.63675	FALSE	FALSE	FALSE	ieu-b-4953	Liver cell carcinoma || id:ieu-b-4953	5.11868e-05	0.18	9	100696203	0.00716157	41859	2.08e-15	CCN2	VEGFC	TRUE	reported	CCN2.VEGFC	textfile	2	1	TRUE	372184	63.0319242037525	CCN2.VEGFC
704	rs7590385	A	G	A	G	0.0626014	9.7839e-05	0.414102	0.412874	FALSE	FALSE	FALSE	ieu-b-4953	Liver cell carcinoma || id:ieu-b-4953	5.00059e-05	0.05	2	242643381	0.00697728	41892	3.02e-19	CCN2	VEGFC	TRUE	reported	CCN2.VEGFC	textfile	2	1	TRUE	372184	80.4999829094174	CCN2.VEGFC
705	rs78909033	G	A	G	A	0.0834666	-2.17243e-06	0.871403	0.866714	FALSE	FALSE	FALSE	ieu-b-4953	Liver cell carcinoma || id:ieu-b-4953	7.24447e-05	0.98	2	241510903	0.0101531	41774	2.08e-16	CCN2	VEGFC	TRUE	reported	CCN2.VEGFC	textfile	2	1	TRUE	372184	67.5815453852339	CCN2.VEGFC
706	rs79880068	C	T	C	T	0.107999	-5.71208e-05	0.896192	0.900881	FALSE	FALSE	FALSE	ieu-b-4953	Liver cell carcinoma || id:ieu-b-4953	8.30493e-05	0.49	12	54649978	0.0114453	41804	4.06e-21	CCN2	VEGFC	TRUE	reported	CCN2.VEGFC	textfile	2	1	TRUE	372184	89.0399909103814	CCN2.VEGFC
707	rs8060701	G	A	G	A	0.0804769	-6.93396e-05	0.897263	0.900717	FALSE	FALSE	FALSE	ieu-b-4953	Liver cell carcinoma || id:ieu-b-4953	8.24092e-05	0.4	16	73073289	0.0115308	41796	3.01e-12	CCN2	VEGFC	TRUE	reported	CCN2.VEGFC	textfile	2	1	TRUE	372184	48.7106134307699	CCN2.VEGFC
708	rs9493150	G	C	G	C	-0.37788	9.88873e-06	0.713258	0.712739	FALSE	TRUE	FALSE	ieu-b-4953	Liver cell carcinoma || id:ieu-b-4953	5.44181e-05	0.86	6	132273991	0.00741348	41775	1e-200	CCN2	VEGFC	TRUE	reported	CCN2.VEGFC	textfile	2	1	TRUE	372184	2598.14612391386	CCN2.VEGFC
709	rs10020321	A	C	A	C	0.076409	0.000107313	0.0967846	0.095533	FALSE	FALSE	FALSE	ieu-b-4953	Liver cell carcinoma || id:ieu-b-4953	8.37818e-05	0.2	4	177714470	0.0116741	42502	6.01e-11	CPXM1	VEGFC	TRUE	reported	CPXM1.VEGFC	textfile	2	1	TRUE	372184	42.8392849808954	CPXM1.VEGFC
710	rs10876556	G	A	G	A	0.0375421	9.81295e-05	0.47607	0.467262	FALSE	FALSE	FALSE	ieu-b-4953	Liver cell carcinoma || id:ieu-b-4953	4.93029e-05	0.0470002	12	54758960	0.00686294	42550	4.52e-08	CPXM1	VEGFC	TRUE	reported	CPXM1.VEGFC	textfile	2	1	TRUE	372184	29.9237984064695	CPXM1.VEGFC
711	rs10919615	C	T	C	T	0.0886871	3.45285e-05	0.244944	0.244472	FALSE	FALSE	FALSE	ieu-b-4953	Liver cell carcinoma || id:ieu-b-4953	5.72469e-05	0.55	1	198974904	0.00800411	42574	1.71e-28	CPXM1	VEGFC	TRUE	reported	CPXM1.VEGFC	textfile	2	1	TRUE	372184	122.770722341461	CPXM1.VEGFC
712	rs117416842	G	A	G	A	0.20757	-2.24331e-05	0.903697	0.900305	FALSE	FALSE	FALSE	ieu-b-4953	Liver cell carcinoma || id:ieu-b-4953	8.2213e-05	0.780001	20	2787141	0.011351	42627	2.04e-74	CPXM1	VEGFC	TRUE	reported	CPXM1.VEGFC	textfile	2	1	TRUE	372184	334.395884096607	CPXM1.VEGFC
713	rs1505307	T	C	T	C	-0.0669263	1.77175e-05	0.352361	0.34999	FALSE	FALSE	FALSE	ieu-b-4953	Liver cell carcinoma || id:ieu-b-4953	5.16428e-05	0.73	3	24343330	0.00719044	42619	1.37e-20	CPXM1	VEGFC	TRUE	reported	CPXM1.VEGFC	textfile	2	1	TRUE	372184	86.6328692382526	CPXM1.VEGFC
714	rs1585213	C	T	C	T	0.047188	-3.91101e-05	0.60605	0.601667	FALSE	FALSE	FALSE	ieu-b-4953	Liver cell carcinoma || id:ieu-b-4953	5.02257e-05	0.44	4	103444698	0.00698417	42578	1.43e-11	CPXM1	VEGFC	TRUE	reported	CPXM1.VEGFC	textfile	2	1	TRUE	372184	45.6492385521521	CPXM1.VEGFC
715	rs1654418	T	C	T	C	-0.0576341	-6.92548e-05	0.192451	0.187251	FALSE	FALSE	FALSE	ieu-b-4953	Liver cell carcinoma || id:ieu-b-4953	6.31753e-05	0.27	19	55535112	0.00885871	42543	7.81e-11	CPXM1	VEGFC	TRUE	reported	CPXM1.VEGFC	textfile	2	1	TRUE	372184	42.3270559095737	CPXM1.VEGFC
716	rs2146430	G	T	G	T	0.045719	-2.49549e-05	0.309681	0.303607	FALSE	FALSE	FALSE	ieu-b-4953	Liver cell carcinoma || id:ieu-b-4953	5.3467e-05	0.64	14	103071825	0.00742196	42475	7.34e-10	CPXM1	VEGFC	TRUE	reported	CPXM1.VEGFC	textfile	2	1	TRUE	372184	37.9451458420802	CPXM1.VEGFC
717	rs2327613	T	C	T	C	-0.0456007	3.09273e-05	0.427927	0.429728	FALSE	FALSE	FALSE	ieu-b-4953	Liver cell carcinoma || id:ieu-b-4953	4.97379e-05	0.53	6	135662372	0.00689342	42542	3.76e-11	CPXM1	VEGFC	TRUE	reported	CPXM1.VEGFC	textfile	2	1	TRUE	372184	43.7596197093907	CPXM1.VEGFC
718	rs3130933	T	C	T	C	-0.194188	5.13195e-06	0.139605	0.155542	FALSE	FALSE	FALSE	ieu-b-4953	Liver cell carcinoma || id:ieu-b-4953	6.78475e-05	0.94	6	31132085	0.00964295	42545	9.03e-90	CPXM1	VEGFC	TRUE	reported	CPXM1.VEGFC	textfile	2	1	TRUE	372184	405.531830401436	CPXM1.VEGFC
719	rs342281	T	C	T	C	-0.0380499	3.58256e-05	0.559928	0.554641	FALSE	FALSE	FALSE	ieu-b-4953	Liver cell carcinoma || id:ieu-b-4953	4.94999e-05	0.47	7	106361843	0.00687687	42584	3.17e-08	CPXM1	VEGFC	TRUE	reported	CPXM1.VEGFC	textfile	2	1	TRUE	372184	30.61437589822	CPXM1.VEGFC
720	rs3751673	A	G	A	G	-0.0538646	-4.70077e-05	0.614072	0.622575	FALSE	FALSE	FALSE	ieu-b-4953	Liver cell carcinoma || id:ieu-b-4953	5.07494e-05	0.35	16	88552370	0.00708728	42581	3.02e-14	CPXM1	VEGFC	TRUE	reported	CPXM1.VEGFC	textfile	2	1	TRUE	372184	57.7627280745637	CPXM1.VEGFC
721	rs4483440	G	C	G	C	0.0399399	3.17501e-05	0.363909	0.358922	FALSE	TRUE	FALSE	ieu-b-4953	Liver cell carcinoma || id:ieu-b-4953	5.14147e-05	0.54	1	198695546	0.00719851	42514	2.9e-08	CPXM1	VEGFC	TRUE	reported	CPXM1.VEGFC	textfile	2	1	TRUE	372184	30.7842602383013	CPXM1.VEGFC
722	rs4570445	T	C	T	C	0.0438131	-1.54727e-05	0.717257	0.714998	FALSE	FALSE	FALSE	ieu-b-4953	Liver cell carcinoma || id:ieu-b-4953	5.45977e-05	0.780001	1	199243829	0.00761123	42407	8.65e-09	CPXM1	VEGFC	TRUE	reported	CPXM1.VEGFC	textfile	2	1	TRUE	372184	33.1358620782036	CPXM1.VEGFC
723	rs4978561	C	T	C	T	0.050833	-2.29435e-05	0.658709	0.65406	FALSE	FALSE	FALSE	ieu-b-4953	Liver cell carcinoma || id:ieu-b-4953	5.17408e-05	0.66	9	116764283	0.00722689	42573	2.04e-12	CPXM1	VEGFC	TRUE	reported	CPXM1.VEGFC	textfile	2	1	TRUE	372184	49.4753179027959	CPXM1.VEGFC
724	rs631647	C	T	C	T	-0.0399496	-6.57535e-05	0.582351	0.585716	FALSE	FALSE	FALSE	ieu-b-4953	Liver cell carcinoma || id:ieu-b-4953	5e-05	0.19	11	128628935	0.00695071	42508	9.12e-09	CPXM1	VEGFC	TRUE	reported	CPXM1.VEGFC	textfile	2	1	TRUE	372184	33.0344083004366	CPXM1.VEGFC
725	rs6790639	T	C	T	C	-0.0423316	1.42995e-05	0.438152	0.429939	FALSE	FALSE	FALSE	ieu-b-4953	Liver cell carcinoma || id:ieu-b-4953	4.97074e-05	0.77	3	176909408	0.00690345	42608	8.76e-10	CPXM1	VEGFC	TRUE	reported	CPXM1.VEGFC	textfile	2	1	TRUE	372184	37.6007926334654	CPXM1.VEGFC
726	rs6860077	T	C	T	C	-0.042619	-6.19732e-05	0.299097	0.300221	FALSE	FALSE	FALSE	ieu-b-4953	Liver cell carcinoma || id:ieu-b-4953	5.37337e-05	0.25	5	139745154	0.00747749	42523	1.21e-08	CPXM1	VEGFC	TRUE	reported	CPXM1.VEGFC	textfile	2	1	TRUE	372184	32.4858944471845	CPXM1.VEGFC
727	rs6993770	A	T	A	T	-0.167472	5.00028e-06	0.708724	0.712414	FALSE	TRUE	FALSE	ieu-b-4953	Liver cell carcinoma || id:ieu-b-4953	5.43617e-05	0.93	8	106581528	0.00754674	42605	1.72e-108	CPXM1	VEGFC	TRUE	reported	CPXM1.VEGFC	textfile	2	1	TRUE	372184	492.453964110935	CPXM1.VEGFC
728	rs703974	A	G	A	G	-0.0386572	-4.48182e-05	0.59599	0.586562	FALSE	FALSE	FALSE	ieu-b-4953	Liver cell carcinoma || id:ieu-b-4953	4.99964e-05	0.37	10	80948593	0.00699168	42345	3.24e-08	CPXM1	VEGFC	TRUE	reported	CPXM1.VEGFC	textfile	2	1	TRUE	372184	30.5701593440939	CPXM1.VEGFC
729	rs7265519	C	T	C	T	-0.0627188	-5.15962e-05	0.731637	0.731047	FALSE	FALSE	FALSE	ieu-b-4953	Liver cell carcinoma || id:ieu-b-4953	5.54732e-05	0.35	20	43515270	0.00767098	42631	3.01e-16	CPXM1	VEGFC	TRUE	reported	CPXM1.VEGFC	textfile	2	1	TRUE	372184	66.8488252793814	CPXM1.VEGFC
730	rs75219918	G	A	G	A	-0.0728895	4.02466e-05	0.90568	0.903197	FALSE	FALSE	FALSE	ieu-b-4953	Liver cell carcinoma || id:ieu-b-4953	8.31457e-05	0.630001	19	10723572	0.0115519	42639	2.82e-10	CPXM1	VEGFC	TRUE	reported	CPXM1.VEGFC	textfile	2	1	TRUE	372184	39.8128347010786	CPXM1.VEGFC
731	rs7783159	G	A	G	A	-0.0553621	-1.18554e-05	0.811213	0.80616	FALSE	FALSE	FALSE	ieu-b-4953	Liver cell carcinoma || id:ieu-b-4953	6.22492e-05	0.85	7	100017454	0.00860526	42647	1.26e-10	CPXM1	VEGFC	TRUE	reported	CPXM1.VEGFC	textfile	2	1	TRUE	372184	41.3901611760635	CPXM1.VEGFC
732	rs79094566	A	G	A	G	-0.0723353	8.90495e-05	0.919184	0.916621	FALSE	FALSE	FALSE	ieu-b-4953	Liver cell carcinoma || id:ieu-b-4953	8.89796e-05	0.32	18	77255511	0.0121844	42588	2.93e-09	CPXM1	VEGFC	TRUE	reported	CPXM1.VEGFC	textfile	2	1	TRUE	372184	35.2445750067239	CPXM1.VEGFC
733	rs7987027	T	C	T	C	0.0421485	4.6933e-05	0.465571	0.459454	FALSE	FALSE	FALSE	ieu-b-4953	Liver cell carcinoma || id:ieu-b-4953	4.93635e-05	0.34	13	71213147	0.00687999	42503	9.08e-10	CPXM1	VEGFC	TRUE	reported	CPXM1.VEGFC	textfile	2	1	TRUE	372184	37.5308700753357	CPXM1.VEGFC
734	rs9374080	T	C	T	C	0.0483019	4.98831e-05	0.551856	0.544239	FALSE	FALSE	FALSE	ieu-b-4953	Liver cell carcinoma || id:ieu-b-4953	4.95135e-05	0.31	6	109616420	0.00689058	42551	2.42e-12	CPXM1	VEGFC	TRUE	reported	CPXM1.VEGFC	textfile	2	1	TRUE	372184	49.1379314813633	CPXM1.VEGFC
735	rs10020321	A	C	A	C	0.127651	0.000107313	0.0967846	0.095533	FALSE	FALSE	FALSE	ieu-b-4953	Liver cell carcinoma || id:ieu-b-4953	8.37818e-05	0.2	4	177714470	0.0116896	42127	1.01e-27	DKK1	VEGFC	TRUE	reported	DKK1.VEGFC	textfile	2	1	TRUE	372184	119.247461212325	DKK1.VEGFC
736	rs10740118	G	C	G	C	0.140595	3.51922e-05	0.583397	0.581767	FALSE	TRUE	FALSE	ieu-b-4953	Liver cell carcinoma || id:ieu-b-4953	4.99643e-05	0.48	10	65101207	0.00695238	42263	1.66e-90	DKK1	VEGFC	TRUE	reported	DKK1.VEGFC	textfile	2	1	TRUE	372184	408.952388501913	DKK1.VEGFC
737	rs111626441	G	A	G	A	-0.111758	3.98578e-05	0.906925	0.903321	FALSE	FALSE	FALSE	ieu-b-4953	Liver cell carcinoma || id:ieu-b-4953	8.32735e-05	0.630001	18	77250669	0.0114886	42251	2.42e-22	DKK1	VEGFC	TRUE	reported	DKK1.VEGFC	textfile	2	1	TRUE	372184	94.6287328529597	DKK1.VEGFC
738	rs1159798	A	C	A	C	-0.195132	-8.19891e-05	0.231304	0.225419	FALSE	FALSE	FALSE	ieu-b-4953	Liver cell carcinoma || id:ieu-b-4953	5.88417e-05	0.16	10	54412493	0.00824399	42244	4.71e-123	DKK1	VEGFC	TRUE	reported	DKK1.VEGFC	textfile	2	1	TRUE	372184	560.250275942227	DKK1.VEGFC
739	rs11688492	T	C	T	C	-0.0580692	3.20387e-05	0.547017	0.54483	FALSE	FALSE	FALSE	ieu-b-4953	Liver cell carcinoma || id:ieu-b-4953	4.95078e-05	0.52	2	64865804	0.00691431	42087	4.67e-17	DKK1	VEGFC	TRUE	reported	DKK1.VEGFC	textfile	2	1	TRUE	372184	70.5332656349901	DKK1.VEGFC
740	rs11792729	G	A	G	A	0.088889	-2.23492e-05	0.670046	0.668753	FALSE	FALSE	FALSE	ieu-b-4953	Liver cell carcinoma || id:ieu-b-4953	5.2258e-05	0.67	9	136930586	0.00731154	42185	5.98e-34	DKK1	VEGFC	TRUE	reported	DKK1.VEGFC	textfile	2	1	TRUE	372184	147.801322575129	DKK1.VEGFC
741	rs2239547	T	C	T	C	-0.0440584	5.2704e-05	0.741914	0.738601	FALSE	FALSE	FALSE	ieu-b-4953	Liver cell carcinoma || id:ieu-b-4953	5.6033e-05	0.35	3	52855229	0.00783315	42235	1.87e-08	DKK1	VEGFC	TRUE	reported	DKK1.VEGFC	textfile	2	1	TRUE	372184	31.6362178029882	DKK1.VEGFC
742	rs2302685	C	T	C	T	-0.0722134	-8.85538e-06	0.187111	0.190826	FALSE	FALSE	FALSE	ieu-b-4953	Liver cell carcinoma || id:ieu-b-4953	6.26965e-05	0.89	12	12301898	0.00869216	42271	1e-16	DKK1	VEGFC	TRUE	reported	DKK1.VEGFC	textfile	2	1	TRUE	372184	69.0208276175676	DKK1.VEGFC
743	rs34180226	A	C	A	C	0.0625231	-1.40688e-06	0.81582	0.818827	FALSE	FALSE	FALSE	ieu-b-4953	Liver cell carcinoma || id:ieu-b-4953	6.38657e-05	0.98	4	83933138	0.00898192	42251	3.43e-12	DKK1	VEGFC	TRUE	reported	DKK1.VEGFC	textfile	2	1	TRUE	372184	48.4554510639047	DKK1.VEGFC
744	rs34579268	C	T	C	T	0.0405446	1.31812e-05	0.636961	0.626898	FALSE	FALSE	FALSE	ieu-b-4953	Liver cell carcinoma || id:ieu-b-4953	5.09106e-05	0.8	3	58410554	0.00718273	42118	1.66e-08	DKK1	VEGFC	TRUE	reported	DKK1.VEGFC	textfile	2	1	TRUE	372184	31.8630215475315	DKK1.VEGFC
745	rs3743771	A	G	A	G	-0.0587902	-1.97756e-05	0.707453	0.703277	FALSE	FALSE	FALSE	ieu-b-4953	Liver cell carcinoma || id:ieu-b-4953	5.38071e-05	0.709999	16	53358439	0.00751021	42251	5.07e-15	DKK1	VEGFC	TRUE	reported	DKK1.VEGFC	textfile	2	1	TRUE	372184	61.2781596090538	DKK1.VEGFC
746	rs4978561	C	T	C	T	0.0642408	-2.29435e-05	0.658709	0.65406	FALSE	FALSE	FALSE	ieu-b-4953	Liver cell carcinoma || id:ieu-b-4953	5.17408e-05	0.66	9	116764283	0.00724766	42199	8.04e-19	DKK1	VEGFC	TRUE	reported	DKK1.VEGFC	textfile	2	1	TRUE	372184	78.5644831841475	DKK1.VEGFC
747	rs4980826	C	A	C	A	-0.0501332	6.73267e-05	0.605641	0.604022	FALSE	FALSE	FALSE	ieu-b-4953	Liver cell carcinoma || id:ieu-b-4953	5.03255e-05	0.18	12	578349	0.00703035	42188	1.01e-12	DKK1	VEGFC	TRUE	reported	DKK1.VEGFC	textfile	2	1	TRUE	372184	50.8507028342693	DKK1.VEGFC
748	rs6993770	A	T	A	T	-0.222918	5.00028e-06	0.708724	0.712414	FALSE	TRUE	FALSE	ieu-b-4953	Liver cell carcinoma || id:ieu-b-4953	5.43617e-05	0.93	8	106581528	0.00753185	42229	1.47e-190	DKK1	VEGFC	TRUE	reported	DKK1.VEGFC	textfile	2	1	TRUE	372184	875.965398327815	DKK1.VEGFC
749	rs704	G	A	G	A	-0.0422144	-1.74261e-05	0.521041	0.524401	FALSE	FALSE	FALSE	ieu-b-4953	Liver cell carcinoma || id:ieu-b-4953	4.92499e-05	0.719999	17	26694861	0.00688584	42143	8.83e-10	DKK1	VEGFC	TRUE	reported	DKK1.VEGFC	textfile	2	1	TRUE	372184	37.5843797513092	DKK1.VEGFC
750	rs7093925	G	A	G	A	-0.206377	-9.89983e-06	0.574369	0.567469	FALSE	FALSE	FALSE	ieu-b-4953	Liver cell carcinoma || id:ieu-b-4953	4.97105e-05	0.84	10	54129654	0.00688121	42089	1.47e-195	DKK1	VEGFC	TRUE	reported	DKK1.VEGFC	textfile	2	1	TRUE	372184	899.483014037917	DKK1.VEGFC
751	rs78909033	G	A	G	A	0.0915488	-2.17243e-06	0.871403	0.866714	FALSE	FALSE	FALSE	ieu-b-4953	Liver cell carcinoma || id:ieu-b-4953	7.24447e-05	0.98	2	241510903	0.0101112	42124	1.43e-19	DKK1	VEGFC	TRUE	reported	DKK1.VEGFC	textfile	2	1	TRUE	372184	81.9784892133975	DKK1.VEGFC
752	rs7961894	C	T	C	T	-0.0649314	-5.84644e-06	0.890494	0.885492	FALSE	FALSE	FALSE	ieu-b-4953	Liver cell carcinoma || id:ieu-b-4953	7.73586e-05	0.94	12	122365583	0.0107237	42210	1.42e-09	DKK1	VEGFC	TRUE	reported	DKK1.VEGFC	textfile	2	1	TRUE	372184	36.6623434860602	DKK1.VEGFC
753	rs79880068	C	T	C	T	-0.0885543	-5.71208e-05	0.896192	0.900881	FALSE	FALSE	FALSE	ieu-b-4953	Liver cell carcinoma || id:ieu-b-4953	8.30493e-05	0.49	12	54649978	0.0114034	42154	8.31e-15	DKK1	VEGFC	TRUE	reported	DKK1.VEGFC	textfile	2	1	TRUE	372184	60.3046209383921	DKK1.VEGFC
754	rs10020321	A	C	A	C	0.0747904	0.000107313	0.0967846	0.095533	FALSE	FALSE	FALSE	ieu-b-4953	Liver cell carcinoma || id:ieu-b-4953	8.37818e-05	0.2	4	177714470	0.0116397	42502	1.33e-10	CIAPIN1	VEGFC	TRUE	reported	CIAPIN1.VEGFC	textfile	2	1	TRUE	372184	41.2865066647681	CIAPIN1.VEGFC
755	rs11596235	C	T	C	T	-0.0706161	-9.15391e-05	0.696719	0.689721	FALSE	FALSE	FALSE	ieu-b-4953	Liver cell carcinoma || id:ieu-b-4953	5.3216e-05	0.0850002	10	104391034	0.00738818	42362	1.26e-21	CIAPIN1	VEGFC	TRUE	reported	CIAPIN1.VEGFC	textfile	2	1	TRUE	372184	91.3550420272078	CIAPIN1.VEGFC
756	rs13339274	C	T	C	T	-0.0745733	6.85825e-05	0.857746	0.856558	FALSE	FALSE	FALSE	ieu-b-4953	Liver cell carcinoma || id:ieu-b-4953	7.03669e-05	0.33	16	81875559	0.00971936	42533	1.72e-14	CIAPIN1	VEGFC	TRUE	reported	CIAPIN1.VEGFC	textfile	2	1	TRUE	372184	58.8696409052363	CIAPIN1.VEGFC
757	rs13412535	G	A	G	A	0.0537495	-3.08094e-05	0.774226	0.768351	FALSE	FALSE	FALSE	ieu-b-4953	Liver cell carcinoma || id:ieu-b-4953	5.84422e-05	0.6	2	224874874	0.0082693	41365	8.13e-11	CIAPIN1	VEGFC	TRUE	reported	CIAPIN1.VEGFC	textfile	2	1	TRUE	372184	42.2485065373295	CIAPIN1.VEGFC
758	rs1354034	T	C	T	C	-0.14793	5.74565e-05	0.407767	0.401389	FALSE	FALSE	FALSE	ieu-b-4953	Liver cell carcinoma || id:ieu-b-4953	5.01648e-05	0.25	3	56849749	0.00694484	42542	3.74e-100	CIAPIN1	VEGFC	TRUE	reported	CIAPIN1.VEGFC	textfile	2	1	TRUE	372184	453.720106419808	CIAPIN1.VEGFC
759	rs1613662	G	A	G	A	0.0990528	-6.38986e-05	0.166968	0.165655	FALSE	FALSE	FALSE	ieu-b-4953	Liver cell carcinoma || id:ieu-b-4953	6.62437e-05	0.33	19	55536595	0.00921028	42618	6.11e-27	CIAPIN1	VEGFC	TRUE	reported	CIAPIN1.VEGFC	textfile	2	1	TRUE	372184	115.66124066577	CIAPIN1.VEGFC
760	rs223839	A	G	A	G	-0.0460546	4.33365e-05	0.445336	0.440302	FALSE	FALSE	FALSE	ieu-b-4953	Liver cell carcinoma || id:ieu-b-4953	4.95259e-05	0.38	16	57499841	0.00689492	42542	2.43e-11	CIAPIN1	VEGFC	TRUE	reported	CIAPIN1.VEGFC	textfile	2	1	TRUE	372184	44.6156851035136	CIAPIN1.VEGFC
761	rs2875751	G	A	G	A	0.0390019	-0.000170022	0.372212	0.379917	FALSE	FALSE	FALSE	ieu-b-4953	Liver cell carcinoma || id:ieu-b-4953	5.06881e-05	8e-04	17	3818788	0.00701424	42548	2.71e-08	CIAPIN1	VEGFC	TRUE	reported	CIAPIN1.VEGFC	textfile	2	1	TRUE	372184	30.9179211710914	CIAPIN1.VEGFC
762	rs342296	G	A	G	A	-0.0777432	3.12226e-05	0.549236	0.545085	FALSE	FALSE	FALSE	ieu-b-4953	Liver cell carcinoma || id:ieu-b-4953	4.93832e-05	0.53	7	106372903	0.00683444	42614	6.14e-30	CIAPIN1	VEGFC	TRUE	reported	CIAPIN1.VEGFC	textfile	2	1	TRUE	372184	129.395435058398	CIAPIN1.VEGFC
763	rs41273205	A	G	A	G	-0.0710791	-7.61567e-05	0.891206	0.896788	FALSE	FALSE	FALSE	ieu-b-4953	Liver cell carcinoma || id:ieu-b-4953	8.11148e-05	0.35	1	156879504	0.0113647	41831	4.03e-10	CIAPIN1	VEGFC	TRUE	reported	CIAPIN1.VEGFC	textfile	2	1	TRUE	372184	39.1172115248349	CIAPIN1.VEGFC
764	rs4978561	C	T	C	T	0.0488317	-2.29435e-05	0.658709	0.65406	FALSE	FALSE	FALSE	ieu-b-4953	Liver cell carcinoma || id:ieu-b-4953	5.17408e-05	0.66	9	116764283	0.00720623	42573	1.25e-11	CIAPIN1	VEGFC	TRUE	reported	CIAPIN1.VEGFC	textfile	2	1	TRUE	372184	45.9184742380403	CIAPIN1.VEGFC
765	rs78909033	G	A	G	A	0.0560275	-2.17243e-06	0.871403	0.866714	FALSE	FALSE	FALSE	ieu-b-4953	Liver cell carcinoma || id:ieu-b-4953	7.24447e-05	0.98	2	241510903	0.0100616	42498	2.59e-08	CIAPIN1	VEGFC	TRUE	reported	CIAPIN1.VEGFC	textfile	2	1	TRUE	372184	31.0076171169827	CIAPIN1.VEGFC
766	rs7949566	G	A	G	A	-0.0396629	6.49337e-06	0.572815	0.577257	FALSE	FALSE	FALSE	ieu-b-4953	Liver cell carcinoma || id:ieu-b-4953	4.98252e-05	0.9	11	126285301	0.00691486	42584	9.77e-09	CIAPIN1	VEGFC	TRUE	reported	CIAPIN1.VEGFC	textfile	2	1	TRUE	372184	32.9004733683665	CIAPIN1.VEGFC
767	rs10020321	A	C	A	C	0.082116	0.000107313	0.0967846	0.095533	FALSE	FALSE	FALSE	ieu-b-4953	Liver cell carcinoma || id:ieu-b-4953	8.37818e-05	0.2	4	177714470	0.0118082	41438	3.6e-12	FUT8	VEGFC	TRUE	reported	FUT8.VEGFC	textfile	2	1	TRUE	372184	48.3602092542706	FUT8.VEGFC
768	rs1047286	G	A	G	A	-0.0574228	-1.8645e-05	0.794121	0.786778	FALSE	FALSE	FALSE	ieu-b-4953	Liver cell carcinoma || id:ieu-b-4953	6.00693e-05	0.760001	19	6713262	0.00846294	41509	1.17e-11	FUT8	VEGFC	TRUE	reported	FUT8.VEGFC	textfile	2	1	TRUE	372184	46.0390344680739	FUT8.VEGFC
769	rs111626441	G	A	G	A	-0.0763268	3.98578e-05	0.906925	0.903321	FALSE	FALSE	FALSE	ieu-b-4953	Liver cell carcinoma || id:ieu-b-4953	8.32735e-05	0.630001	18	77250669	0.0116107	41559	4.96e-11	FUT8	VEGFC	TRUE	reported	FUT8.VEGFC	textfile	2	1	TRUE	372184	43.215277126405	FUT8.VEGFC
770	rs11596235	C	T	C	T	-0.0422539	-9.15391e-05	0.696719	0.689721	FALSE	FALSE	FALSE	ieu-b-4953	Liver cell carcinoma || id:ieu-b-4953	5.3216e-05	0.0850002	10	104391034	0.00750991	41300	1.85e-08	FUT8	VEGFC	TRUE	reported	FUT8.VEGFC	textfile	2	1	TRUE	372184	31.6565902956261	FUT8.VEGFC
771	rs11734132	G	C	G	C	-0.0511322	-6.01056e-06	0.824658	0.824998	FALSE	TRUE	FALSE	ieu-b-4953	Liver cell carcinoma || id:ieu-b-4953	6.5283e-05	0.93	4	6891519	0.00913379	41548	2.18e-08	FUT8	VEGFC	TRUE	reported	FUT8.VEGFC	textfile	2	1	TRUE	372184	31.3391283717006	FUT8.VEGFC
772	rs11792729	G	A	G	A	0.0409908	-2.23492e-05	0.670046	0.668753	FALSE	FALSE	FALSE	ieu-b-4953	Liver cell carcinoma || id:ieu-b-4953	5.2258e-05	0.67	9	136930586	0.00739141	41496	2.95e-08	FUT8	VEGFC	TRUE	reported	FUT8.VEGFC	textfile	2	1	TRUE	372184	30.7551749850305	FUT8.VEGFC
773	rs12975366	T	C	T	C	-0.0434619	1.69997e-05	0.607274	0.560571	FALSE	FALSE	FALSE	ieu-b-4953	Liver cell carcinoma || id:ieu-b-4953	4.98353e-05	0.73	19	54759361	0.00709549	41495	9.13e-10	FUT8	VEGFC	TRUE	reported	FUT8.VEGFC	textfile	2	1	TRUE	372184	37.5191189820515	FUT8.VEGFC
774	rs1618894	T	C	T	C	-0.132153	-6.88625e-06	0.440514	0.434985	FALSE	FALSE	FALSE	ieu-b-4953	Liver cell carcinoma || id:ieu-b-4953	4.96365e-05	0.89	14	65652777	0.00697484	41449	1.02e-79	FUT8	VEGFC	TRUE	reported	FUT8.VEGFC	textfile	2	1	TRUE	372184	358.992647502453	FUT8.VEGFC
775	rs1760985	A	G	A	G	0.360342	8.21613e-07	0.776154	0.771543	FALSE	FALSE	FALSE	ieu-b-4953	Liver cell carcinoma || id:ieu-b-4953	5.86973e-05	0.99	14	65662153	0.00829002	39932	1e-200	FUT8	VEGFC	TRUE	reported	FUT8.VEGFC	textfile	2	1	TRUE	372184	1889.37694994693	FUT8.VEGFC
776	rs2072078	A	G	A	G	-0.051784	4.84804e-05	0.718158	0.719378	FALSE	FALSE	FALSE	ieu-b-4953	Liver cell carcinoma || id:ieu-b-4953	5.47949e-05	0.38	15	91449015	0.00774315	41358	2.3e-11	FUT8	VEGFC	TRUE	reported	FUT8.VEGFC	textfile	2	1	TRUE	372184	44.7255657741638	FUT8.VEGFC
777	rs4978561	C	T	C	T	0.0537104	-2.29435e-05	0.658709	0.65406	FALSE	FALSE	FALSE	ieu-b-4953	Liver cell carcinoma || id:ieu-b-4953	5.17408e-05	0.66	9	116764283	0.0073199	41509	2.21e-13	FUT8	VEGFC	TRUE	reported	FUT8.VEGFC	textfile	2	1	TRUE	372184	53.8401768050785	FUT8.VEGFC
778	rs6993770	A	T	A	T	-0.0764043	5.00028e-06	0.708724	0.712414	FALSE	TRUE	FALSE	ieu-b-4953	Liver cell carcinoma || id:ieu-b-4953	5.43617e-05	0.93	8	106581528	0.00767873	41540	2.67e-23	FUT8	VEGFC	TRUE	reported	FUT8.VEGFC	textfile	2	1	TRUE	372184	99.0049270242886	FUT8.VEGFC
779	rs7159888	G	A	G	A	0.291452	2.9268e-05	0.589242	0.600931	FALSE	FALSE	FALSE	ieu-b-4953	Liver cell carcinoma || id:ieu-b-4953	5.02904e-05	0.56	14	65758642	0.00693156	41549	1e-200	FUT8	VEGFC	TRUE	reported	FUT8.VEGFC	textfile	2	1	TRUE	372184	1767.95866116343	FUT8.VEGFC
780	rs989986	A	C	A	C	0.0505879	1.74897e-05	0.527855	0.522622	FALSE	FALSE	FALSE	ieu-b-4953	Liver cell carcinoma || id:ieu-b-4953	4.92706e-05	0.719999	12	121274178	0.00715756	38796	1.6e-12	FUT8	VEGFC	TRUE	reported	FUT8.VEGFC	textfile	2	1	TRUE	372184	49.9531992945473	FUT8.VEGFC
781	rs10020773	A	C	A	C	0.290704	-1.45191e-05	0.750991	0.753023	FALSE	FALSE	FALSE	ieu-b-4953	Liver cell carcinoma || id:ieu-b-4953	5.70217e-05	0.8	4	17526682	0.00788408	41890	1e-200	CA13	QDPR	TRUE	reported	CA13.QDPR	textfile	2	1	TRUE	372184	1359.56498280185	CA13.QDPR
782	rs11264486	G	A	G	A	0.0398831	4.99977e-05	0.353509	0.347006	FALSE	FALSE	FALSE	ieu-b-4953	Liver cell carcinoma || id:ieu-b-4953	5.17769e-05	0.33	1	156455173	0.00722423	41912	3.4e-08	CA13	QDPR	TRUE	reported	CA13.QDPR	textfile	2	1	TRUE	372184	30.4785769792222	CA13.QDPR
783	rs1354034	T	C	T	C	-0.0425037	5.74565e-05	0.407767	0.401389	FALSE	FALSE	FALSE	ieu-b-4953	Liver cell carcinoma || id:ieu-b-4953	5.01648e-05	0.25	3	56849749	0.0070499	41829	1.66e-09	CA13	QDPR	TRUE	reported	CA13.QDPR	textfile	2	1	TRUE	372184	36.3485894037035	CA13.QDPR
784	rs16910282	G	T	G	T	0.0537188	0.000182922	0.788213	0.796994	FALSE	FALSE	FALSE	ieu-b-4953	Liver cell carcinoma || id:ieu-b-4953	6.11494e-05	0.00280001	8	83271084	0.00860455	41816	4.33e-10	CA13	QDPR	TRUE	reported	CA13.QDPR	textfile	2	1	TRUE	372184	38.9759114617387	CA13.QDPR
785	rs6605627	A	T	A	T	-0.330749	3.14208e-05	0.32979	0.32712	FALSE	TRUE	FALSE	ieu-b-4953	Liver cell carcinoma || id:ieu-b-4953	5.24454e-05	0.55	8	86069915	0.00716844	41874	1e-200	CA13	QDPR	TRUE	reported	CA13.QDPR	textfile	2	1	TRUE	372184	2128.86327743367	CA13.QDPR
786	rs7080386	C	A	C	A	0.0478903	3.61951e-05	0.585646	0.584192	FALSE	FALSE	FALSE	ieu-b-4953	Liver cell carcinoma || id:ieu-b-4953	5.00006e-05	0.47	10	65048306	0.00700998	41921	8.5e-12	CA13	QDPR	TRUE	reported	CA13.QDPR	textfile	2	1	TRUE	372184	46.6725529873807	CA13.QDPR
787	rs9654096	A	G	A	G	0.0505703	3.68264e-05	0.796203	0.79875	FALSE	FALSE	FALSE	ieu-b-4953	Liver cell carcinoma || id:ieu-b-4953	6.14682e-05	0.55	4	18668094	0.00858135	41702	3.82e-09	CA13	QDPR	TRUE	reported	CA13.QDPR	textfile	2	1	TRUE	372184	34.7280044914742	CA13.QDPR
788	rs10030732	C	T	C	T	-0.0399106	2.21044e-05	0.698425	0.692133	FALSE	FALSE	FALSE	ieu-b-4953	Liver cell carcinoma || id:ieu-b-4953	5.32603e-05	0.68	4	146807997	0.00715661	42974	2.47e-08	ENG	NOTCH1	TRUE	reported	ENG.NOTCH1	textfile	2	1	TRUE	372184	31.1001018847042	ENG.NOTCH1
789	rs11605349	T	C	T	C	0.0652338	3.44281e-06	0.894741	0.892021	FALSE	FALSE	FALSE	ieu-b-4953	Liver cell carcinoma || id:ieu-b-4953	7.92612e-05	0.97	11	126305755	0.0106803	42994	1.02e-09	ENG	NOTCH1	TRUE	reported	ENG.NOTCH1	textfile	2	1	TRUE	372184	37.3059799054134	ENG.NOTCH1
790	rs12487771	T	C	T	C	0.0557183	-8.12701e-05	0.780819	0.785963	FALSE	FALSE	FALSE	ieu-b-4953	Liver cell carcinoma || id:ieu-b-4953	5.99773e-05	0.18	3	194500926	0.0080565	42996	4.71e-12	ENG	NOTCH1	TRUE	reported	ENG.NOTCH1	textfile	2	1	TRUE	372184	47.8302765421193	ENG.NOTCH1
791	rs3124768	A	G	A	G	-0.0906633	8.99063e-06	0.569953	0.57228	FALSE	FALSE	FALSE	ieu-b-4953	Liver cell carcinoma || id:ieu-b-4953	4.96708e-05	0.86	9	136304497	0.00668164	43012	7.46e-42	ENG	NOTCH1	TRUE	reported	ENG.NOTCH1	textfile	2	1	TRUE	372184	184.118276170875	ENG.NOTCH1
792	rs4379550	A	G	A	G	0.0413998	6.80966e-05	0.562815	0.555808	FALSE	FALSE	FALSE	ieu-b-4953	Liver cell carcinoma || id:ieu-b-4953	4.95115e-05	0.17	9	139376426	0.00666212	42990	5.21e-10	ENG	NOTCH1	TRUE	reported	ENG.NOTCH1	textfile	2	1	TRUE	372184	38.6163821847939	ENG.NOTCH1
793	rs4760	A	G	A	G	0.253051	0.000133004	0.848949	0.845082	FALSE	FALSE	FALSE	ieu-b-4953	Liver cell carcinoma || id:ieu-b-4953	6.8025e-05	0.051	19	44153100	0.00900347	42959	3.02e-172	ENG	NOTCH1	TRUE	reported	ENG.NOTCH1	textfile	2	1	TRUE	372184	789.943940627561	ENG.NOTCH1
794	rs4859673	A	G	A	G	0.0463059	4.06758e-05	0.252327	0.250094	FALSE	FALSE	FALSE	ieu-b-4953	Liver cell carcinoma || id:ieu-b-4953	5.67586e-05	0.47	4	77364799	0.00763679	43020	1.34e-09	ENG	NOTCH1	TRUE	reported	ENG.NOTCH1	textfile	2	1	TRUE	372184	36.766387694317	ENG.NOTCH1
795	rs6142209	T	C	T	C	-0.0529122	-6.37541e-05	0.670638	0.662608	FALSE	FALSE	FALSE	ieu-b-4953	Liver cell carcinoma || id:ieu-b-4953	5.21166e-05	0.22	20	33220984	0.00701828	42822	4.82e-14	ENG	NOTCH1	TRUE	reported	ENG.NOTCH1	textfile	2	1	TRUE	372184	56.8395010273543	ENG.NOTCH1
796	rs687621	A	G	A	G	-0.275472	2.63392e-05	0.673214	0.679934	FALSE	FALSE	FALSE	ieu-b-4953	Liver cell carcinoma || id:ieu-b-4953	5.28169e-05	0.62	9	136137065	0.00698107	42675	1e-200	ENG	NOTCH1	TRUE	reported	ENG.NOTCH1	textfile	2	1	TRUE	372184	1557.08004419633	ENG.NOTCH1
797	rs7865146	C	T	C	T	-0.195429	1.97786e-05	0.39724	0.387816	FALSE	FALSE	FALSE	ieu-b-4953	Liver cell carcinoma || id:ieu-b-4953	5.05433e-05	0.7	9	130619637	0.00674378	42984	6.98e-183	ENG	NOTCH1	TRUE	reported	ENG.NOTCH1	textfile	2	1	TRUE	372184	839.791029983351	ENG.NOTCH1
798	rs9376092	C	A	C	A	0.0457676	-1.17313e-05	0.732531	0.727839	FALSE	FALSE	FALSE	ieu-b-4953	Liver cell carcinoma || id:ieu-b-4953	5.53257e-05	0.83	6	135427144	0.0074429	42980	7.86e-10	ENG	NOTCH1	TRUE	reported	ENG.NOTCH1	textfile	2	1	TRUE	372184	37.812196855141	ENG.NOTCH1
799	rs10033356	G	A	G	A	0.0491153	1.21152e-05	0.542495	0.532436	FALSE	FALSE	FALSE	ieu-b-4953	Liver cell carcinoma || id:ieu-b-4953	4.93214e-05	0.81	4	80958253	0.00691577	42041	1.25e-12	CD160	NCR1	TRUE	reported	CD160.NCR1	textfile	2	1	TRUE	372184	50.437380075517	CD160.NCR1
800	rs1021156	T	C	T	C	0.0565325	-0.00014683	0.257199	0.251592	FALSE	FALSE	FALSE	ieu-b-4953	Liver cell carcinoma || id:ieu-b-4953	5.67892e-05	0.00969996	8	79575804	0.00799229	42087	1.54e-12	CD160	NCR1	TRUE	reported	CD160.NCR1	textfile	2	1	TRUE	372184	50.0326971190305	CD160.NCR1
801	rs1049172	C	T	C	T	-0.0439485	6.68658e-06	0.284668	0.282869	FALSE	FALSE	FALSE	ieu-b-4953	Liver cell carcinoma || id:ieu-b-4953	5.45965e-05	0.9	12	10525740	0.00768938	42126	1.1e-08	CD160	NCR1	TRUE	reported	CD160.NCR1	textfile	2	1	TRUE	372184	32.6667151946497	CD160.NCR1
802	rs10936599	C	T	C	T	-0.057222	4.88723e-05	0.757775	0.754722	FALSE	FALSE	FALSE	ieu-b-4953	Liver cell carcinoma || id:ieu-b-4953	5.72154e-05	0.39	3	169492101	0.00799716	42117	8.49e-13	CD160	NCR1	TRUE	reported	CD160.NCR1	textfile	2	1	TRUE	372184	51.198176815789	CD160.NCR1
803	rs11246108	G	A	G	A	0.0493099	-8.17786e-06	0.711758	0.720837	FALSE	FALSE	FALSE	ieu-b-4953	Liver cell carcinoma || id:ieu-b-4953	5.4888e-05	0.88	11	350917	0.00774251	42042	1.93e-10	CD160	NCR1	TRUE	reported	CD160.NCR1	textfile	2	1	TRUE	372184	40.5606301587992	CD160.NCR1
804	rs12451211	G	A	G	A	-0.0435451	3.16833e-05	0.257532	0.258105	FALSE	FALSE	FALSE	ieu-b-4953	Liver cell carcinoma || id:ieu-b-4953	5.62489e-05	0.57	17	1965542	0.00792177	41973	3.89e-08	CD160	NCR1	TRUE	reported	CD160.NCR1	textfile	2	1	TRUE	372184	30.2158020378714	CD160.NCR1
805	rs1346649	C	A	C	A	-0.0648743	7.87129e-06	0.623875	0.630251	FALSE	FALSE	FALSE	ieu-b-4953	Liver cell carcinoma || id:ieu-b-4953	5.09966e-05	0.88	2	198166117	0.00717146	42086	1.54e-19	CD160	NCR1	TRUE	reported	CD160.NCR1	textfile	2	1	TRUE	372184	81.833327123982	CD160.NCR1
806	rs1793328	T	C	T	C	-0.0541793	4.60393e-06	0.713198	0.71179	FALSE	FALSE	FALSE	ieu-b-4953	Liver cell carcinoma || id:ieu-b-4953	5.42604e-05	0.93	11	128096708	0.00761356	42081	1.13e-12	CD160	NCR1	TRUE	reported	CD160.NCR1	textfile	2	1	TRUE	372184	50.6397123406136	CD160.NCR1
807	rs2198347	C	A	C	A	-0.0415206	9.71211e-05	0.689139	0.682635	FALSE	FALSE	FALSE	ieu-b-4953	Liver cell carcinoma || id:ieu-b-4953	5.29377e-05	0.0669993	14	64969342	0.00740113	42071	2.04e-08	CD160	NCR1	TRUE	reported	CD160.NCR1	textfile	2	1	TRUE	372184	31.4724952184576	CD160.NCR1
808	rs2278427	G	A	G	A	0.371467	9.4358e-05	0.911893	0.915176	FALSE	FALSE	FALSE	ieu-b-4953	Liver cell carcinoma || id:ieu-b-4953	8.8292e-05	0.29	19	55417731	0.0123858	42107	1.47e-195	CD160	NCR1	TRUE	reported	CD160.NCR1	textfile	2	1	TRUE	372184	899.48173911778	CD160.NCR1
809	rs2290400	T	C	T	C	-0.053997	-7.22242e-05	0.494053	0.489865	FALSE	FALSE	FALSE	ieu-b-4953	Liver cell carcinoma || id:ieu-b-4953	4.93083e-05	0.14	17	38066240	0.0068994	42093	5.14e-15	CD160	NCR1	TRUE	reported	CD160.NCR1	textfile	2	1	TRUE	372184	61.2514839159061	CD160.NCR1
810	rs2290669	A	C	A	C	-0.0642934	-1.42577e-05	0.214115	0.207732	FALSE	FALSE	FALSE	ieu-b-4953	Liver cell carcinoma || id:ieu-b-4953	6.06671e-05	0.81	19	16495774	0.0084248	42069	2.37e-14	CD160	NCR1	TRUE	reported	CD160.NCR1	textfile	2	1	TRUE	372184	58.2389567084616	CD160.NCR1
811	rs4905819	A	G	A	G	0.0949821	1.42785e-05	0.40609	0.398026	FALSE	FALSE	FALSE	ieu-b-4953	Liver cell carcinoma || id:ieu-b-4953	5.0289e-05	0.780001	14	99794482	0.00705278	42067	2.97e-41	CD160	NCR1	TRUE	reported	CD160.NCR1	textfile	2	1	TRUE	372184	181.368917456707	CD160.NCR1
812	rs612169	A	G	A	G	-0.0598659	3.08179e-05	0.675638	0.680858	FALSE	FALSE	FALSE	ieu-b-4953	Liver cell carcinoma || id:ieu-b-4953	5.27765e-05	0.56	9	136143442	0.0073742	42135	4.86e-16	CD160	NCR1	TRUE	reported	CD160.NCR1	textfile	2	1	TRUE	372184	65.9066454751412	CD160.NCR1
813	rs6670984	C	T	C	T	-0.292291	-9.73064e-06	0.643074	0.653795	FALSE	FALSE	FALSE	ieu-b-4953	Liver cell carcinoma || id:ieu-b-4953	5.17022e-05	0.85	1	145561594	0.00714211	42120	1e-200	CD160	NCR1	TRUE	reported	CD160.NCR1	textfile	2	1	TRUE	372184	1674.85732397489	CD160.NCR1
814	rs6721978	T	C	T	C	0.0474839	4.16839e-05	0.763528	0.769027	FALSE	FALSE	FALSE	ieu-b-4953	Liver cell carcinoma || id:ieu-b-4953	5.84006e-05	0.48	2	232290157	0.00821905	42077	7.64e-09	CD160	NCR1	TRUE	reported	CD160.NCR1	textfile	2	1	TRUE	372184	33.377170596573	CD160.NCR1
815	rs72699833	G	A	G	A	-0.161764	5.25105e-05	0.913808	0.909843	FALSE	FALSE	FALSE	ieu-b-4953	Liver cell carcinoma || id:ieu-b-4953	8.59812e-05	0.54	1	121281487	0.0120937	41724	1.01e-40	CD160	NCR1	TRUE	reported	CD160.NCR1	textfile	2	1	TRUE	372184	178.914431316746	CD160.NCR1
816	rs7545126	C	T	C	T	0.0665818	4.89944e-05	0.883649	0.885136	FALSE	FALSE	FALSE	ieu-b-4953	Liver cell carcinoma || id:ieu-b-4953	7.72441e-05	0.53	1	207938236	0.0109356	42093	1.15e-09	CD160	NCR1	TRUE	reported	CD160.NCR1	textfile	2	1	TRUE	372184	37.0702769908818	CD160.NCR1
817	rs79880068	C	T	C	T	0.0731945	-5.71208e-05	0.896192	0.900881	FALSE	FALSE	FALSE	ieu-b-4953	Liver cell carcinoma || id:ieu-b-4953	8.30493e-05	0.49	12	54649978	0.0114284	42011	1.52e-10	CD160	NCR1	TRUE	reported	CD160.NCR1	textfile	2	1	TRUE	372184	41.0190909826017	CD160.NCR1
818	rs875063	A	C	A	C	-0.0588469	-3.33894e-06	0.690979	0.69473	FALSE	FALSE	FALSE	ieu-b-4953	Liver cell carcinoma || id:ieu-b-4953	5.34588e-05	0.95	2	111813085	0.00758788	41066	9.01e-15	CD160	NCR1	TRUE	reported	CD160.NCR1	textfile	2	1	TRUE	372184	60.1459336737235	CD160.NCR1
819	rs9263740	T	C	T	C	0.0833092	-4.69641e-05	0.800067	0.80235	FALSE	FALSE	FALSE	ieu-b-4953	Liver cell carcinoma || id:ieu-b-4953	6.18255e-05	0.450001	6	31111400	0.00867103	42091	7.81e-22	CD160	NCR1	TRUE	reported	CD160.NCR1	textfile	2	1	TRUE	372184	92.309107191844	CD160.NCR1
820	rs9263875	A	G	A	G	0.147681	1.21093e-05	0.615491	0.611993	FALSE	FALSE	FALSE	ieu-b-4953	Liver cell carcinoma || id:ieu-b-4953	5.04639e-05	0.81	6	31170914	0.00704331	42108	4.08e-97	CD160	NCR1	TRUE	reported	CD160.NCR1	textfile	2	1	TRUE	372184	439.638423365755	CD160.NCR1
821	rs10033356	G	A	G	A	0.0407572	1.21152e-05	0.542495	0.532436	FALSE	FALSE	FALSE	ieu-b-4953	Liver cell carcinoma || id:ieu-b-4953	4.93214e-05	0.81	4	80958253	0.00672676	42882	1.38e-09	KLRB1	KLRD1	TRUE	reported	KLRB1.KLRD1	textfile	2	1	TRUE	372184	36.7110507401662	KLRB1.KLRD1
822	rs10423494	A	G	A	G	-0.0889794	-2.02999e-05	0.230972	0.234485	FALSE	FALSE	FALSE	ieu-b-4953	Liver cell carcinoma || id:ieu-b-4953	5.8091e-05	0.73	19	52299353	0.00788803	42848	1.81e-29	KLRB1	KLRD1	TRUE	reported	KLRB1.KLRD1	textfile	2	1	TRUE	372184	127.245325942146	KLRB1.KLRD1
823	rs12684650	C	T	C	T	0.0539468	6.81736e-05	0.692364	0.683435	FALSE	FALSE	FALSE	ieu-b-4953	Liver cell carcinoma || id:ieu-b-4953	5.29448e-05	0.2	9	139110654	0.00720071	42936	6.92e-14	KLRB1	KLRD1	TRUE	reported	KLRB1.KLRD1	textfile	2	1	TRUE	372184	56.128150997878	KLRB1.KLRD1
824	rs12903227	C	A	C	A	-0.0434172	5.988e-05	0.714662	0.713655	FALSE	FALSE	FALSE	ieu-b-4953	Liver cell carcinoma || id:ieu-b-4953	5.45482e-05	0.27	15	77323029	0.00743784	42851	5.34e-09	KLRB1	KLRD1	TRUE	reported	KLRB1.KLRD1	textfile	2	1	TRUE	372184	34.0745367913549	KLRB1.KLRD1
825	rs13056506	G	T	G	T	-0.0491415	-0.000111907	0.406317	0.402159	FALSE	FALSE	FALSE	ieu-b-4953	Liver cell carcinoma || id:ieu-b-4953	5.02761e-05	0.0259998	22	38580917	0.00682477	42890	6.1e-13	KLRB1	KLRD1	TRUE	reported	KLRB1.KLRD1	textfile	2	1	TRUE	372184	51.8466592514384	KLRB1.KLRD1
826	rs16947438	G	T	G	T	0.0987152	2.82811e-05	0.839553	0.839566	FALSE	FALSE	FALSE	ieu-b-4953	Liver cell carcinoma || id:ieu-b-4953	6.70526e-05	0.67	17	62146498	0.00915161	42918	4.31e-27	KLRB1	KLRD1	TRUE	reported	KLRB1.KLRD1	textfile	2	1	TRUE	372184	116.351785204659	KLRB1.KLRD1
827	rs2229677	A	G	A	G	-0.058249	5.23045e-06	0.308726	0.312955	FALSE	FALSE	FALSE	ieu-b-4953	Liver cell carcinoma || id:ieu-b-4953	5.30387e-05	0.92	14	66028446	0.00724197	42940	8.97e-16	KLRB1	KLRD1	TRUE	reported	KLRB1.KLRD1	textfile	2	1	TRUE	372184	64.6939256448973	KLRB1.KLRD1
828	rs2305479	C	T	C	T	0.0437938	-6.13023e-05	0.503871	0.492943	FALSE	FALSE	FALSE	ieu-b-4953	Liver cell carcinoma || id:ieu-b-4953	4.92846e-05	0.21	17	38062217	0.00672415	42884	7.45e-11	KLRB1	KLRD1	TRUE	reported	KLRB1.KLRD1	textfile	2	1	TRUE	372184	42.4180280957793	KLRB1.KLRD1
829	rs2442752	T	C	T	C	0.107247	2.54176e-05	0.575711	0.576321	FALSE	FALSE	FALSE	ieu-b-4953	Liver cell carcinoma || id:ieu-b-4953	4.97894e-05	0.61	6	31351764	0.0067488	42951	1.06e-56	KLRB1	KLRD1	TRUE	reported	KLRB1.KLRD1	textfile	2	1	TRUE	372184	252.53244819784	KLRB1.KLRD1
830	rs2523700	G	C	G	C	0.077612	4.97837e-05	0.689829	0.690617	FALSE	TRUE	FALSE	ieu-b-4953	Liver cell carcinoma || id:ieu-b-4953	5.32633e-05	0.35	6	31453029	0.00723921	42947	8.77e-27	KLRB1	KLRD1	TRUE	reported	KLRB1.KLRD1	textfile	2	1	TRUE	372184	114.941113417056	KLRB1.KLRD1
831	rs2617170	T	C	T	C	0.120053	1.71529e-05	0.315035	0.307372	FALSE	FALSE	FALSE	ieu-b-4953	Liver cell carcinoma || id:ieu-b-4953	5.33243e-05	0.75	12	10560957	0.00730181	42777	1.48e-60	KLRB1	KLRD1	TRUE	reported	KLRB1.KLRD1	textfile	2	1	TRUE	372184	270.324232224245	KLRB1.KLRD1
832	rs2736100	C	A	C	A	-0.0435874	-0.00010488	0.503056	0.501111	FALSE	FALSE	FALSE	ieu-b-4953	Liver cell carcinoma || id:ieu-b-4953	4.93058e-05	0.0329997	5	1286516	0.00674565	42826	1.05e-10	KLRB1	KLRD1	TRUE	reported	KLRB1.KLRD1	textfile	2	1	TRUE	372184	41.751715076676	KLRB1.KLRD1
833	rs28470808	C	T	C	T	-0.116463	5.82301e-05	0.816273	0.814345	FALSE	FALSE	FALSE	ieu-b-4953	Liver cell carcinoma || id:ieu-b-4953	6.32541e-05	0.36	15	51027607	0.00860309	42960	1.15e-41	KLRB1	KLRD1	TRUE	reported	KLRB1.KLRD1	textfile	2	1	TRUE	372184	183.259717843887	KLRB1.KLRD1
834	rs30187	T	C	T	C	0.0427714	-0.000120023	0.342692	0.337263	FALSE	FALSE	FALSE	ieu-b-4953	Liver cell carcinoma || id:ieu-b-4953	5.2012e-05	0.021	5	96124330	0.00707532	42915	1.5e-09	KLRB1	KLRD1	TRUE	reported	KLRB1.KLRD1	textfile	2	1	TRUE	372184	36.5438885937465	KLRB1.KLRD1
835	rs3094157	C	G	C	G	-0.306219	6.56274e-05	0.140989	0.145666	FALSE	TRUE	FALSE	ieu-b-4953	Liver cell carcinoma || id:ieu-b-4953	6.97171e-05	0.35	6	29836239	0.00938287	42935	1e-200	KLRB1	KLRD1	TRUE	reported	KLRB1.KLRD1	textfile	2	1	TRUE	372184	1065.10609378039	KLRB1.KLRD1
836	rs4763478	A	G	A	G	-0.493105	0.000123224	0.23472	0.237967	FALSE	FALSE	FALSE	ieu-b-4953	Liver cell carcinoma || id:ieu-b-4953	5.8288e-05	0.0350002	12	10396310	0.00784031	40339	1e-200	KLRB1	KLRD1	TRUE	reported	KLRB1.KLRD1	textfile	2	1	TRUE	372184	3955.5997706929	KLRB1.KLRD1
837	rs6488270	G	A	G	A	-0.0785533	-5.22556e-05	0.598638	0.608072	FALSE	FALSE	FALSE	ieu-b-4953	Liver cell carcinoma || id:ieu-b-4953	5.03961e-05	0.3	12	10350587	0.00688485	42871	4.14e-30	KLRB1	KLRD1	TRUE	reported	KLRB1.KLRD1	textfile	2	1	TRUE	372184	130.178691893834	KLRB1.KLRD1
838	rs6767907	A	G	A	G	-0.0483419	-4.06953e-05	0.400921	0.405551	FALSE	FALSE	FALSE	ieu-b-4953	Liver cell carcinoma || id:ieu-b-4953	5.01302e-05	0.42	3	47162661	0.00681128	42922	1.29e-12	KLRB1	KLRD1	TRUE	reported	KLRB1.KLRD1	textfile	2	1	TRUE	372184	50.3720892059916	KLRB1.KLRD1
839	rs7179084	T	C	T	C	0.0691282	1.46074e-05	0.85015	0.852863	FALSE	FALSE	FALSE	ieu-b-4953	Liver cell carcinoma || id:ieu-b-4953	6.94677e-05	0.83	15	51451746	0.00968177	42202	9.48e-13	KLRB1	KLRD1	TRUE	reported	KLRB1.KLRD1	textfile	2	1	TRUE	372184	50.9801342235511	KLRB1.KLRD1
840	rs875063	A	C	A	C	0.0582431	-3.33894e-06	0.690979	0.69473	FALSE	FALSE	FALSE	ieu-b-4953	Liver cell carcinoma || id:ieu-b-4953	5.34588e-05	0.95	2	111813085	0.00737623	41887	2.95e-15	KLRB1	KLRD1	TRUE	reported	KLRB1.KLRD1	textfile	2	1	TRUE	372184	62.3476465127471	KLRB1.KLRD1
841	rs9905543	T	C	T	C	0.0436651	-5.33424e-05	0.761749	0.761661	FALSE	FALSE	FALSE	ieu-b-4953	Liver cell carcinoma || id:ieu-b-4953	5.76995e-05	0.36	17	57957842	0.00784922	42955	2.67e-08	KLRB1	KLRD1	TRUE	reported	KLRB1.KLRD1	textfile	2	1	TRUE	372184	30.9468118599537	KLRB1.KLRD1
842	rs10037512	T	C	T	C	-0.0467198	1.83616e-05	0.522283	0.529543	FALSE	FALSE	FALSE	ieu-b-4953	Liver cell carcinoma || id:ieu-b-4953	4.92826e-05	0.709999	5	88354675	0.00689443	42085	1.25e-11	ENO2	MGLL	TRUE	reported	ENO2.MGLL	textfile	2	1	TRUE	372184	45.9203528924822	ENO2.MGLL
843	rs10455872	A	G	A	G	-0.0758722	-0.000230074	0.924453	0.920992	FALSE	FALSE	FALSE	ieu-b-4953	Liver cell carcinoma || id:ieu-b-4953	9.1351e-05	0.012	6	161010118	0.0125035	42165	1.31e-09	ENO2	MGLL	TRUE	reported	ENO2.MGLL	textfile	2	1	TRUE	372184	36.8215577310365	ENO2.MGLL
844	rs10740118	G	C	G	C	0.0789712	3.51922e-05	0.583397	0.581767	FALSE	TRUE	FALSE	ieu-b-4953	Liver cell carcinoma || id:ieu-b-4953	4.99643e-05	0.48	10	65101207	0.00697783	42164	1.19e-29	ENO2	MGLL	TRUE	reported	ENO2.MGLL	textfile	2	1	TRUE	372184	128.084537828591	ENO2.MGLL
845	rs10876556	G	A	G	A	-0.0508565	9.81295e-05	0.47607	0.467262	FALSE	FALSE	FALSE	ieu-b-4953	Liver cell carcinoma || id:ieu-b-4953	4.93029e-05	0.0470002	12	54758960	0.006881	42078	1.49e-13	ENO2	MGLL	TRUE	reported	ENO2.MGLL	textfile	2	1	TRUE	372184	54.6247950844384	ENO2.MGLL
846	rs116052829	C	T	C	T	-0.0652438	3.64278e-06	0.897251	0.89546	FALSE	FALSE	FALSE	ieu-b-4953	Liver cell carcinoma || id:ieu-b-4953	8.0305e-05	0.96	10	81164146	0.0113245	42068	8.41e-09	ENO2	MGLL	TRUE	reported	ENO2.MGLL	textfile	2	1	TRUE	372184	33.1925351079297	ENO2.MGLL
847	rs11688492	T	C	T	C	0.0394714	3.20387e-05	0.547017	0.54483	FALSE	FALSE	FALSE	ieu-b-4953	Liver cell carcinoma || id:ieu-b-4953	4.95078e-05	0.52	2	64865804	0.00692008	41995	1.18e-08	ENO2	MGLL	TRUE	reported	ENO2.MGLL	textfile	2	1	TRUE	372184	32.5344021614009	ENO2.MGLL
848	rs217181	C	T	C	T	-0.097723	7.70106e-05	0.808355	0.807043	FALSE	FALSE	FALSE	ieu-b-4953	Liver cell carcinoma || id:ieu-b-4953	6.24198e-05	0.22	16	72114002	0.008668	42170	1.94e-29	ENO2	MGLL	TRUE	reported	ENO2.MGLL	textfile	2	1	TRUE	372184	127.102992758666	ENO2.MGLL
849	rs2228203	C	T	C	T	0.0481044	-1.86586e-05	0.806855	0.805808	FALSE	FALSE	FALSE	ieu-b-4953	Liver cell carcinoma || id:ieu-b-4953	6.22212e-05	0.760001	2	70033584	0.00862205	42169	2.43e-08	ENO2	MGLL	TRUE	reported	ENO2.MGLL	textfile	2	1	TRUE	372184	31.1278073650752	ENO2.MGLL
850	rs2581810	C	T	C	T	-0.0684396	-1.58672e-05	0.246715	0.239047	FALSE	FALSE	FALSE	ieu-b-4953	Liver cell carcinoma || id:ieu-b-4953	5.77439e-05	0.780001	3	52960859	0.0080697	42111	2.3e-17	ENO2	MGLL	TRUE	reported	ENO2.MGLL	textfile	2	1	TRUE	372184	71.9283579521143	ENO2.MGLL
851	rs6439096	C	A	C	A	-0.097653	-0.000212444	0.922056	0.925169	FALSE	FALSE	FALSE	ieu-b-4953	Liver cell carcinoma || id:ieu-b-4953	9.36227e-05	0.0230001	3	127631264	0.0131279	42114	1.04e-13	ENO2	MGLL	TRUE	reported	ENO2.MGLL	textfile	2	1	TRUE	372184	55.3325467778602	ENO2.MGLL
852	rs664910	G	A	G	A	-0.0537889	9.19814e-05	0.31881	0.310596	FALSE	FALSE	FALSE	ieu-b-4953	Liver cell carcinoma || id:ieu-b-4953	5.32301e-05	0.0840001	3	127474030	0.00736936	42100	2.95e-13	ENO2	MGLL	TRUE	reported	ENO2.MGLL	textfile	2	1	TRUE	372184	53.2752848398106	ENO2.MGLL
853	rs6993770	A	T	A	T	-0.0697872	5.00028e-06	0.708724	0.712414	FALSE	TRUE	FALSE	ieu-b-4953	Liver cell carcinoma || id:ieu-b-4953	5.43617e-05	0.93	8	106581528	0.00760239	42133	4.52e-20	ENO2	MGLL	TRUE	reported	ENO2.MGLL	textfile	2	1	TRUE	372184	84.2657824646822	ENO2.MGLL
854	rs74333830	G	A	G	A	0.0679806	0.000159098	0.847624	0.842963	FALSE	FALSE	FALSE	ieu-b-4953	Liver cell carcinoma || id:ieu-b-4953	6.76297e-05	0.0189998	6	7265196	0.00945336	42167	6.53e-13	ENO2	MGLL	TRUE	reported	ENO2.MGLL	textfile	2	1	TRUE	372184	51.7127451792943	ENO2.MGLL
855	rs7578	G	A	G	A	0.130927	-4.43358e-05	0.443753	0.441186	FALSE	FALSE	FALSE	ieu-b-4953	Liver cell carcinoma || id:ieu-b-4953	4.96008e-05	0.37	3	127408239	0.00686993	42153	1.23e-80	ENO2	MGLL	TRUE	reported	ENO2.MGLL	textfile	2	1	TRUE	372184	363.206665255365	ENO2.MGLL
856	rs10037512	T	C	T	C	0.0386864	1.83616e-05	0.522283	0.529543	FALSE	FALSE	FALSE	ieu-b-4953	Liver cell carcinoma || id:ieu-b-4953	4.92826e-05	0.709999	5	88354675	0.00697277	41125	2.9e-08	CA13	HARS1	TRUE	reported	CA13.HARS1	textfile	2	1	TRUE	372184	30.7826465506085	CA13.HARS1
857	rs10102392	A	G	A	G	-0.326931	-4.80998e-05	0.384694	0.370023	FALSE	FALSE	FALSE	ieu-b-4953	Liver cell carcinoma || id:ieu-b-4953	5.10021e-05	0.35	8	86467538	0.00712552	40302	1e-200	CA13	HARS1	TRUE	reported	CA13.HARS1	textfile	2	1	TRUE	372184	2105.13076856195	CA13.HARS1
858	rs11264486	G	A	G	A	0.053952	4.99977e-05	0.353509	0.347006	FALSE	FALSE	FALSE	ieu-b-4953	Liver cell carcinoma || id:ieu-b-4953	5.17769e-05	0.33	1	156455173	0.00728066	41187	1.28e-13	CA13	HARS1	TRUE	reported	CA13.HARS1	textfile	2	1	TRUE	372184	54.9128009530089	CA13.HARS1
859	rs2278530	G	A	G	A	0.0416511	-7.64974e-05	0.428582	0.42896	FALSE	FALSE	FALSE	ieu-b-4953	Liver cell carcinoma || id:ieu-b-4953	4.97585e-05	0.12	2	219501133	0.00704246	41130	3.36e-09	CA13	HARS1	TRUE	reported	CA13.HARS1	textfile	2	1	TRUE	372184	34.9787409582787	CA13.HARS1
860	rs2546372	G	A	G	A	-0.047381	1.87611e-05	0.223587	0.222364	FALSE	FALSE	FALSE	ieu-b-4953	Liver cell carcinoma || id:ieu-b-4953	5.91846e-05	0.75	5	159592744	0.00840096	41188	1.71e-08	CA13	HARS1	TRUE	reported	CA13.HARS1	textfile	2	1	TRUE	372184	31.8090435860237	CA13.HARS1
861	rs7080386	C	A	C	A	0.0424081	3.61951e-05	0.585646	0.584192	FALSE	FALSE	FALSE	ieu-b-4953	Liver cell carcinoma || id:ieu-b-4953	5.00006e-05	0.47	10	65048306	0.00706685	41196	1.98e-09	CA13	HARS1	TRUE	reported	CA13.HARS1	textfile	2	1	TRUE	372184	36.0118874652472	CA13.HARS1
862	rs72606626	T	C	T	C	0.130129	0.000104527	0.724798	0.728206	FALSE	FALSE	FALSE	ieu-b-4953	Liver cell carcinoma || id:ieu-b-4953	5.52574e-05	0.0589997	8	87179250	0.00780996	41065	3.97e-62	CA13	HARS1	TRUE	reported	CA13.HARS1	textfile	2	1	TRUE	372184	277.619882213096	CA13.HARS1
863	rs72679367	C	T	C	T	-0.372776	-1.66975e-05	0.831791	0.823783	FALSE	FALSE	FALSE	ieu-b-4953	Liver cell carcinoma || id:ieu-b-4953	6.46233e-05	0.8	8	85479237	0.0088968	41062	1e-200	CA13	HARS1	TRUE	reported	CA13.HARS1	textfile	2	1	TRUE	372184	1755.61075352944	CA13.HARS1
864	rs1003784	G	A	G	A	0.105537	3.88404e-05	0.305129	0.306421	FALSE	FALSE	FALSE	ieu-b-4953	Liver cell carcinoma || id:ieu-b-4953	5.33771e-05	0.47	22	24220358	0.00732736	42276	6.39e-47	SPINT1	SUSD2	TRUE	reported	SPINT1.SUSD2	textfile	2	1	TRUE	372184	207.450473662499	SPINT1.SUSD2
865	rs11640203	C	A	C	A	-0.0656579	-2.9481e-05	0.905619	0.901808	FALSE	FALSE	FALSE	ieu-b-4953	Liver cell carcinoma || id:ieu-b-4953	8.26743e-05	0.719999	16	48640197	0.0113156	42283	6.58e-09	SPINT1	SUSD2	TRUE	reported	SPINT1.SUSD2	textfile	2	1	TRUE	372184	33.6681150309516	SPINT1.SUSD2
866	rs1553933	C	T	C	T	-0.0409412	-2.75813e-05	0.410867	0.413807	FALSE	FALSE	FALSE	ieu-b-4953	Liver cell carcinoma || id:ieu-b-4953	4.99554e-05	0.58	2	60509080	0.00685541	42262	2.36e-09	SPINT1	SUSD2	TRUE	reported	SPINT1.SUSD2	textfile	2	1	TRUE	372184	35.665988757537	SPINT1.SUSD2
867	rs2256057	T	C	T	C	-0.048981	1.45565e-05	0.229562	0.232674	FALSE	FALSE	FALSE	ieu-b-4953	Liver cell carcinoma || id:ieu-b-4953	5.82754e-05	0.8	1	117942591	0.0080236	42255	1.04e-09	SPINT1	SUSD2	TRUE	reported	SPINT1.SUSD2	textfile	2	1	TRUE	372184	37.2663411674033	SPINT1.SUSD2
868	rs310762	T	C	T	C	0.0388185	-2.84081e-05	0.60128	0.604035	FALSE	FALSE	FALSE	ieu-b-4953	Liver cell carcinoma || id:ieu-b-4953	5.03288e-05	0.57	3	12224151	0.00689911	42353	1.85e-08	SPINT1	SUSD2	TRUE	reported	SPINT1.SUSD2	textfile	2	1	TRUE	372184	31.6585748327944	SPINT1.SUSD2
869	rs3132506	T	C	T	C	-0.0424877	-3.66583e-05	0.729227	0.725751	FALSE	FALSE	FALSE	ieu-b-4953	Liver cell carcinoma || id:ieu-b-4953	5.51891e-05	0.51	6	31176226	0.00757887	42067	2.08e-08	SPINT1	SUSD2	TRUE	reported	SPINT1.SUSD2	textfile	2	1	TRUE	372184	31.4280567336939	SPINT1.SUSD2
870	rs34794275	T	C	T	C	0.0715743	3.90491e-05	0.874925	0.871512	FALSE	FALSE	FALSE	ieu-b-4953	Liver cell carcinoma || id:ieu-b-4953	7.34914e-05	0.6	3	186661767	0.0100068	42362	8.65e-13	SPINT1	SUSD2	TRUE	reported	SPINT1.SUSD2	textfile	2	1	TRUE	372184	51.1592040314013	SPINT1.SUSD2
871	rs34895054	G	C	G	C	0.0423604	4.29989e-05	0.744855	0.740948	FALSE	TRUE	FALSE	ieu-b-4953	Liver cell carcinoma || id:ieu-b-4953	5.62576e-05	0.44	15	49285001	0.00770441	42336	3.86e-08	SPINT1	SUSD2	TRUE	reported	SPINT1.SUSD2	textfile	2	1	TRUE	372184	30.2302217062349	SPINT1.SUSD2
872	rs59435073	G	A	G	A	0.0404043	2.3335e-05	0.712982	0.682704	FALSE	FALSE	FALSE	ieu-b-4953	Liver cell carcinoma || id:ieu-b-4953	5.28423e-05	0.66	4	151172930	0.00738701	42272	4.53e-08	SPINT1	SUSD2	TRUE	reported	SPINT1.SUSD2	textfile	2	1	TRUE	372184	29.9169833854098	SPINT1.SUSD2
873	rs5996789	T	C	T	C	-0.0964334	7.50883e-05	0.910088	0.912082	FALSE	FALSE	FALSE	ieu-b-4953	Liver cell carcinoma || id:ieu-b-4953	8.69841e-05	0.39	22	25291682	0.0118588	42218	4.34e-16	SPINT1	SUSD2	TRUE	reported	SPINT1.SUSD2	textfile	2	1	TRUE	372184	66.1261851738032	SPINT1.SUSD2
874	rs601338	G	A	G	A	-0.036987	-1.5807e-05	0.498471	0.492003	FALSE	FALSE	FALSE	ieu-b-4953	Liver cell carcinoma || id:ieu-b-4953	4.91763e-05	0.75	19	49206674	0.00675758	42340	4.44e-08	SPINT1	SUSD2	TRUE	reported	SPINT1.SUSD2	textfile	2	1	TRUE	372184	29.9582073930693	SPINT1.SUSD2
875	rs71313510	G	A	G	A	0.112053	0.000109324	0.92188	0.919725	FALSE	FALSE	FALSE	ieu-b-4953	Liver cell carcinoma || id:ieu-b-4953	9.05708e-05	0.23	3	98683370	0.0121488	42261	3.01e-20	SPINT1	SUSD2	TRUE	reported	SPINT1.SUSD2	textfile	2	1	TRUE	372184	85.0707402278323	SPINT1.SUSD2
876	rs7250689	T	C	T	C	-0.0430592	5.76378e-05	0.484385	0.483739	FALSE	FALSE	FALSE	ieu-b-4953	Liver cell carcinoma || id:ieu-b-4953	4.92011e-05	0.24	19	38753625	0.00674259	42301	1.72e-10	SPINT1	SUSD2	TRUE	reported	SPINT1.SUSD2	textfile	2	1	TRUE	372184	40.7829286275365	SPINT1.SUSD2
877	rs778805	G	A	G	A	0.0652735	-1.24836e-05	0.687292	0.695945	FALSE	FALSE	FALSE	ieu-b-4953	Liver cell carcinoma || id:ieu-b-4953	5.34098e-05	0.82	19	5832209	0.00733753	42283	6.02e-19	SPINT1	SUSD2	TRUE	reported	SPINT1.SUSD2	textfile	2	1	TRUE	372184	79.1359865814638	SPINT1.SUSD2
878	rs880303	C	T	C	T	-0.0802218	2.29626e-05	0.54844	0.537833	FALSE	FALSE	FALSE	ieu-b-4953	Liver cell carcinoma || id:ieu-b-4953	4.93132e-05	0.64	1	39340282	0.00676213	42273	2.06e-32	SPINT1	SUSD2	TRUE	reported	SPINT1.SUSD2	textfile	2	1	TRUE	372184	140.740073447561	SPINT1.SUSD2
879	rs1003878	G	A	G	A	0.0688579	7.59619e-05	0.761033	0.761981	FALSE	FALSE	FALSE	ieu-b-4953	Liver cell carcinoma || id:ieu-b-4953	5.77697e-05	0.19	6	32299822	0.0079553	43010	5.07e-18	NOTCH1	TIE1	TRUE	reported	NOTCH1.TIE1	textfile	2	1	TRUE	372184	74.9194229366329	NOTCH1.TIE1
880	rs10058089	G	C	G	C	0.0451046	4.15661e-06	0.725171	0.723945	FALSE	TRUE	FALSE	ieu-b-4953	Liver cell carcinoma || id:ieu-b-4953	5.5178e-05	0.94	5	110990801	0.00762556	42967	3.35e-09	NOTCH1	TIE1	TRUE	reported	NOTCH1.TIE1	textfile	2	1	TRUE	372184	34.986313736204	NOTCH1.TIE1
881	rs10104997	C	T	C	T	-0.0733833	-5.81145e-05	0.793167	0.792311	FALSE	FALSE	FALSE	ieu-b-4953	Liver cell carcinoma || id:ieu-b-4953	6.06669e-05	0.34	8	55440068	0.00835427	42985	1.64e-18	NOTCH1	TIE1	TRUE	reported	NOTCH1.TIE1	textfile	2	1	TRUE	372184	77.1573781291581	NOTCH1.TIE1
882	rs10935473	G	T	G	T	0.234281	-3.29939e-05	0.565633	0.559226	FALSE	FALSE	FALSE	ieu-b-4953	Liver cell carcinoma || id:ieu-b-4953	4.95593e-05	0.51	3	98416900	0.0067805	42946	1e-200	NOTCH1	TIE1	TRUE	reported	NOTCH1.TIE1	textfile	2	1	TRUE	372184	1193.85256702718	NOTCH1.TIE1
883	rs1198921	A	G	A	G	-0.084878	-5.30335e-05	0.909141	0.914064	FALSE	FALSE	FALSE	ieu-b-4953	Liver cell carcinoma || id:ieu-b-4953	8.7924e-05	0.55	1	43699343	0.0122102	43033	3.67e-12	NOTCH1	TIE1	TRUE	reported	NOTCH1.TIE1	textfile	2	1	TRUE	372184	48.3219798591365	NOTCH1.TIE1
884	rs1209384	A	G	A	G	0.234116	1.40837e-05	0.379631	0.390811	FALSE	FALSE	FALSE	ieu-b-4953	Liver cell carcinoma || id:ieu-b-4953	5.04841e-05	0.780001	1	43765089	0.00690648	42983	1e-200	NOTCH1	TIE1	TRUE	reported	NOTCH1.TIE1	textfile	2	1	TRUE	372184	1149.07578770444	NOTCH1.TIE1
885	rs13040247	C	T	C	T	-0.0445028	-2.0242e-05	0.729761	0.72911	FALSE	FALSE	FALSE	ieu-b-4953	Liver cell carcinoma || id:ieu-b-4953	5.54115e-05	0.709999	20	17724911	0.00765924	43026	6.28e-09	NOTCH1	TIE1	TRUE	reported	NOTCH1.TIE1	textfile	2	1	TRUE	372184	33.760068300408	NOTCH1.TIE1
886	rs174546	C	T	C	T	-0.0581434	2.40568e-05	0.664622	0.655247	FALSE	FALSE	FALSE	ieu-b-4953	Liver cell carcinoma || id:ieu-b-4953	5.18176e-05	0.64	11	61569830	0.00715634	42995	4.6e-16	NOTCH1	TIE1	TRUE	reported	NOTCH1.TIE1	textfile	2	1	TRUE	372184	66.0113958632809	NOTCH1.TIE1
887	rs2129904	T	C	T	C	0.0657512	5.35359e-05	0.844841	0.85138	FALSE	FALSE	FALSE	ieu-b-4953	Liver cell carcinoma || id:ieu-b-4953	6.92047e-05	0.44	7	130280748	0.00966804	43016	1.05e-11	NOTCH1	TIE1	TRUE	reported	NOTCH1.TIE1	textfile	2	1	TRUE	372184	46.2519970875577	NOTCH1.TIE1
888	rs2236249	C	T	C	T	-0.0425734	2.19338e-05	0.704927	0.713603	FALSE	FALSE	FALSE	ieu-b-4953	Liver cell carcinoma || id:ieu-b-4953	5.44046e-05	0.69	20	17551427	0.00754685	42926	1.7e-08	NOTCH1	TIE1	TRUE	reported	NOTCH1.TIE1	textfile	2	1	TRUE	372184	31.8233015592642	NOTCH1.TIE1
889	rs35057576	C	T	C	T	0.0440572	2.13235e-05	0.62938	0.626244	FALSE	FALSE	FALSE	ieu-b-4953	Liver cell carcinoma || id:ieu-b-4953	5.09665e-05	0.68	5	57490467	0.00709102	42836	5.24e-10	NOTCH1	TIE1	TRUE	reported	NOTCH1.TIE1	textfile	2	1	TRUE	372184	38.6025829374752	NOTCH1.TIE1
890	rs4015	C	T	C	T	0.0660093	-6.464e-05	0.796353	0.802281	FALSE	FALSE	FALSE	ieu-b-4953	Liver cell carcinoma || id:ieu-b-4953	6.18641e-05	0.3	19	49253389	0.00857356	42960	1.4e-14	NOTCH1	TIE1	TRUE	reported	NOTCH1.TIE1	textfile	2	1	TRUE	372184	59.277225971428	NOTCH1.TIE1
891	rs4980826	C	A	C	A	0.0415296	6.73267e-05	0.605641	0.604022	FALSE	FALSE	FALSE	ieu-b-4953	Liver cell carcinoma || id:ieu-b-4953	5.03255e-05	0.18	12	578349	0.00696221	42955	2.47e-09	NOTCH1	TIE1	TRUE	reported	NOTCH1.TIE1	textfile	2	1	TRUE	372184	35.5812547298621	NOTCH1.TIE1
892	rs554710	C	T	C	T	0.121413	-3.45943e-05	0.29147	0.290382	FALSE	FALSE	FALSE	ieu-b-4953	Liver cell carcinoma || id:ieu-b-4953	5.41785e-05	0.52	9	136181848	0.00747504	43003	3.79e-59	NOTCH1	TIE1	TRUE	reported	NOTCH1.TIE1	textfile	2	1	TRUE	372184	263.817340849576	NOTCH1.TIE1
893	rs7853989	G	C	G	C	-0.514476	-7.03264e-05	0.909529	0.913914	FALSE	TRUE	FALSE	ieu-b-4953	Liver cell carcinoma || id:ieu-b-4953	8.75833e-05	0.42	9	136131592	0.0120667	42882	1e-200	NOTCH1	TIE1	TRUE	reported	NOTCH1.TIE1	textfile	2	1	TRUE	372184	1817.8297595299	NOTCH1.TIE1
894	rs878381	C	T	C	T	-0.173971	8.58746e-06	0.143213	0.143429	FALSE	FALSE	FALSE	ieu-b-4953	Liver cell carcinoma || id:ieu-b-4953	7.01722e-05	0.9	16	138032	0.00978377	42999	1.76e-70	NOTCH1	TIE1	TRUE	reported	NOTCH1.TIE1	textfile	2	1	TRUE	372184	316.184990929709	NOTCH1.TIE1
895	rs885140	C	T	C	T	-0.0605568	7.03521e-05	0.668097	0.667801	FALSE	FALSE	FALSE	ieu-b-4953	Liver cell carcinoma || id:ieu-b-4953	5.22922e-05	0.18	17	74479814	0.00722149	42995	5.2e-17	NOTCH1	TIE1	TRUE	reported	NOTCH1.TIE1	textfile	2	1	TRUE	372184	70.3189224360885	NOTCH1.TIE1
896	rs9321572	G	A	G	A	0.0392201	-4.51479e-05	0.413711	0.410785	FALSE	FALSE	FALSE	ieu-b-4953	Liver cell carcinoma || id:ieu-b-4953	5.00139e-05	0.37	6	137134513	0.0069145	42982	1.42e-08	NOTCH1	TIE1	TRUE	reported	NOTCH1.TIE1	textfile	2	1	TRUE	372184	32.1733165078133	NOTCH1.TIE1
897	rs1003879	G	A	G	A	-0.0660633	-1.77629e-06	0.636397	0.643706	FALSE	FALSE	FALSE	ieu-b-4953	Liver cell carcinoma || id:ieu-b-4953	5.13977e-05	0.97	6	32299592	0.00724843	41678	8.27e-20	CD163	SIGLEC1	TRUE	reported	CD163.SIGLEC1	textfile	2	1	TRUE	372184	83.0677848324933	CD163.SIGLEC1
898	rs11123526	T	C	T	C	-0.0568027	1.33388e-05	0.130971	0.133308	FALSE	FALSE	FALSE	ieu-b-4953	Liver cell carcinoma || id:ieu-b-4953	7.24147e-05	0.85	2	120204052	0.0101265	42092	2.04e-08	CD163	SIGLEC1	TRUE	reported	CD163.SIGLEC1	textfile	2	1	TRUE	372184	31.4643833644914	CD163.SIGLEC1
899	rs111981233	T	G	T	G	0.0811852	-6.24722e-05	0.921451	0.920635	FALSE	FALSE	FALSE	ieu-b-4953	Liver cell carcinoma || id:ieu-b-4953	9.09478e-05	0.49	19	50016479	0.0127538	42130	1.97e-10	CD163	SIGLEC1	TRUE	reported	CD163.SIGLEC1	textfile	2	1	TRUE	372184	40.5204747707439	CD163.SIGLEC1
900	rs11220462	G	A	G	A	-0.0973855	-7.61336e-05	0.868667	0.867407	FALSE	FALSE	FALSE	ieu-b-4953	Liver cell carcinoma || id:ieu-b-4953	7.25754e-05	0.29	11	126243952	0.0101949	42075	1.33e-21	CD163	SIGLEC1	TRUE	reported	CD163.SIGLEC1	textfile	2	1	TRUE	372184	91.2478533598317	CD163.SIGLEC1
901	rs11554159	G	A	G	A	-0.133911	-3.58958e-05	0.733284	0.729999	FALSE	FALSE	FALSE	ieu-b-4953	Liver cell carcinoma || id:ieu-b-4953	5.54088e-05	0.52	19	18285944	0.00776186	42096	1.82e-66	CD163	SIGLEC1	TRUE	reported	CD163.SIGLEC1	textfile	2	1	TRUE	372184	297.646579536898	CD163.SIGLEC1
902	rs1257221	A	C	A	C	0.0590313	6.64322e-05	0.238161	0.23822	FALSE	FALSE	FALSE	ieu-b-4953	Liver cell carcinoma || id:ieu-b-4953	5.77932e-05	0.25	2	135016618	0.00812483	41924	3.78e-13	CD163	SIGLEC1	TRUE	reported	CD163.SIGLEC1	textfile	2	1	TRUE	372184	52.7881119859698	CD163.SIGLEC1
903	rs12952653	T	G	T	G	-0.0941121	8.72926e-05	0.846894	0.84284	FALSE	FALSE	FALSE	ieu-b-4953	Liver cell carcinoma || id:ieu-b-4953	6.76629e-05	0.2	17	57913289	0.00947746	41906	3.27e-23	CD163	SIGLEC1	TRUE	reported	CD163.SIGLEC1	textfile	2	1	TRUE	372184	98.6068324778722	CD163.SIGLEC1
904	rs217181	C	T	C	T	-0.0791017	7.70106e-05	0.808355	0.807043	FALSE	FALSE	FALSE	ieu-b-4953	Liver cell carcinoma || id:ieu-b-4953	6.24198e-05	0.22	16	72114002	0.00870308	42120	1.04e-19	CD163	SIGLEC1	TRUE	reported	CD163.SIGLEC1	textfile	2	1	TRUE	372184	82.6086800746262	CD163.SIGLEC1
905	rs2293579	G	A	G	A	0.0851658	-7.39261e-05	0.61381	0.610355	FALSE	FALSE	FALSE	ieu-b-4953	Liver cell carcinoma || id:ieu-b-4953	5.05138e-05	0.14	11	47440758	0.00706295	42103	2e-33	CD163	SIGLEC1	TRUE	reported	CD163.SIGLEC1	textfile	2	1	TRUE	372184	145.397921083344	CD163.SIGLEC1
906	rs34376913	T	C	T	C	0.0474321	7.42213e-05	0.73476	0.726411	FALSE	FALSE	FALSE	ieu-b-4953	Liver cell carcinoma || id:ieu-b-4953	5.51638e-05	0.18	9	139378914	0.00792911	40788	2.22e-09	CD163	SIGLEC1	TRUE	reported	CD163.SIGLEC1	textfile	2	1	TRUE	372184	35.7845714250088	CD163.SIGLEC1
907	rs3856451	C	T	C	T	-0.0391442	3.50861e-05	0.601197	0.59469	FALSE	FALSE	FALSE	ieu-b-4953	Liver cell carcinoma || id:ieu-b-4953	5.01716e-05	0.48	2	8786568	0.00702995	42013	2.59e-08	CD163	SIGLEC1	TRUE	reported	CD163.SIGLEC1	textfile	2	1	TRUE	372184	31.0049025818834	CD163.SIGLEC1
908	rs4345115	T	C	T	C	0.059835	6.08449e-05	0.610178	0.608289	FALSE	FALSE	FALSE	ieu-b-4953	Liver cell carcinoma || id:ieu-b-4953	5.04073e-05	0.23	3	167837748	0.00703944	42038	1.96e-17	CD163	SIGLEC1	TRUE	reported	CD163.SIGLEC1	textfile	2	1	TRUE	372184	72.249420409604	CD163.SIGLEC1
909	rs505922	T	C	T	C	0.0569994	3.45203e-05	0.67881	0.682156	FALSE	FALSE	FALSE	ieu-b-4953	Liver cell carcinoma || id:ieu-b-4953	5.283e-05	0.51	9	136149229	0.0073817	42086	1.17e-14	CD163	SIGLEC1	TRUE	reported	CD163.SIGLEC1	textfile	2	1	TRUE	372184	59.6249168196318	CD163.SIGLEC1
910	rs55714927	C	T	C	T	0.134771	-3.42803e-05	0.813408	0.80961	FALSE	FALSE	FALSE	ieu-b-4953	Liver cell carcinoma || id:ieu-b-4953	6.27204e-05	0.58	17	7080316	0.00870433	42041	6.35e-54	CD163	SIGLEC1	TRUE	reported	CD163.SIGLEC1	textfile	2	1	TRUE	372184	239.729901124555	CD163.SIGLEC1
911	rs75050741	T	C	T	C	-0.0625317	-5.88173e-05	0.865067	0.864138	FALSE	FALSE	FALSE	ieu-b-4953	Liver cell carcinoma || id:ieu-b-4953	7.17279e-05	0.41	3	186589499	0.0100742	42124	5.45e-10	CD163	SIGLEC1	TRUE	reported	CD163.SIGLEC1	textfile	2	1	TRUE	372184	38.5282545247601	CD163.SIGLEC1
912	rs78717929	C	G	C	G	-0.0654582	2.60529e-06	0.859594	0.856459	FALSE	TRUE	FALSE	ieu-b-4953	Liver cell carcinoma || id:ieu-b-4953	7.01777e-05	0.97	12	124855577	0.0100429	40201	7.22e-11	CD163	SIGLEC1	TRUE	reported	CD163.SIGLEC1	textfile	2	1	TRUE	372184	42.4824779597329	CD163.SIGLEC1
913	rs1003879	G	A	G	A	0.0565448	-1.77629e-06	0.636397	0.643706	FALSE	FALSE	FALSE	ieu-b-4953	Liver cell carcinoma || id:ieu-b-4953	5.13977e-05	0.97	6	32299592	0.00720635	42091	4.38e-15	IL6ST	NRCAM	TRUE	reported	IL6ST.NRCAM	textfile	2	1	TRUE	372184	61.5679427427129	IL6ST.NRCAM
914	rs10935473	G	T	G	T	-0.123206	-3.29939e-05	0.565633	0.559226	FALSE	FALSE	FALSE	ieu-b-4953	Liver cell carcinoma || id:ieu-b-4953	4.95593e-05	0.51	3	98416900	0.00689905	42452	4.53e-71	IL6ST	NRCAM	TRUE	reported	IL6ST.NRCAM	textfile	2	1	TRUE	372184	318.922478930293	IL6ST.NRCAM
915	rs10953562	T	C	T	C	-0.350325	3.89932e-05	0.703554	0.698899	FALSE	FALSE	FALSE	ieu-b-4953	Liver cell carcinoma || id:ieu-b-4953	5.36924e-05	0.47	7	107967042	0.00727394	42468	1e-200	IL6ST	NRCAM	TRUE	reported	IL6ST.NRCAM	textfile	2	1	TRUE	372184	2319.54516104019	IL6ST.NRCAM
916	rs11220462	G	A	G	A	-0.0914307	-7.61336e-05	0.868667	0.867407	FALSE	FALSE	FALSE	ieu-b-4953	Liver cell carcinoma || id:ieu-b-4953	7.25754e-05	0.29	11	126243952	0.0101339	42495	1.92e-19	IL6ST	NRCAM	TRUE	reported	IL6ST.NRCAM	textfile	2	1	TRUE	372184	81.4012100265021	IL6ST.NRCAM
917	rs2228043	G	C	G	C	0.181036	4.66713e-05	0.87612	0.878854	FALSE	TRUE	FALSE	ieu-b-4953	Liver cell carcinoma || id:ieu-b-4953	7.55176e-05	0.54	5	55251931	0.0105014	42460	2.27e-66	IL6ST	NRCAM	TRUE	reported	IL6ST.NRCAM	textfile	2	1	TRUE	372184	297.19088708776	IL6ST.NRCAM
918	rs2229357	G	A	G	A	-0.051995	9.99234e-05	0.767232	0.759702	FALSE	FALSE	FALSE	ieu-b-4953	Liver cell carcinoma || id:ieu-b-4953	5.75035e-05	0.0819993	12	57843711	0.00795644	42438	6.43e-11	IL6ST	NRCAM	TRUE	reported	IL6ST.NRCAM	textfile	2	1	TRUE	372184	42.7056740420513	IL6ST.NRCAM
919	rs3809272	G	A	G	A	0.0436301	-8.49164e-06	0.699784	0.698237	FALSE	FALSE	FALSE	ieu-b-4953	Liver cell carcinoma || id:ieu-b-4953	5.36527e-05	0.87	12	111800258	0.00747729	42246	5.42e-09	IL6ST	NRCAM	TRUE	reported	IL6ST.NRCAM	textfile	2	1	TRUE	372184	34.0474011281431	IL6ST.NRCAM
920	rs6037651	C	T	C	T	0.0476626	9.51491e-05	0.406159	0.413369	FALSE	FALSE	FALSE	ieu-b-4953	Liver cell carcinoma || id:ieu-b-4953	4.9982e-05	0.0569994	20	3686436	0.00695463	42513	7.31e-12	IL6ST	NRCAM	TRUE	reported	IL6ST.NRCAM	textfile	2	1	TRUE	372184	46.9685766825684	IL6ST.NRCAM
921	rs61804211	G	T	G	T	-0.0923832	0.000175369	0.898011	0.894697	FALSE	FALSE	FALSE	ieu-b-4953	Liver cell carcinoma || id:ieu-b-4953	8.02813e-05	0.0290001	1	161671306	0.0111876	42506	1.53e-16	IL6ST	NRCAM	TRUE	reported	IL6ST.NRCAM	textfile	2	1	TRUE	372184	68.1886578376351	IL6ST.NRCAM
922	rs781658	G	A	G	A	-0.0530576	1.18737e-05	0.811491	0.814793	FALSE	FALSE	FALSE	ieu-b-4953	Liver cell carcinoma || id:ieu-b-4953	6.3412e-05	0.85	4	57779567	0.00889493	42499	2.47e-09	IL6ST	NRCAM	TRUE	reported	IL6ST.NRCAM	textfile	2	1	TRUE	372184	35.5803432246621	IL6ST.NRCAM
923	rs868875	A	G	A	G	0.045641	0.000102991	0.706058	0.699799	FALSE	FALSE	FALSE	ieu-b-4953	Liver cell carcinoma || id:ieu-b-4953	5.37781e-05	0.0549997	19	7831166	0.00753357	42246	1.39e-09	IL6ST	NRCAM	TRUE	reported	IL6ST.NRCAM	textfile	2	1	TRUE	372184	36.7035985954491	IL6ST.NRCAM
924	rs10038829	G	A	G	A	0.0468237	-2.45307e-05	0.736977	0.744603	FALSE	FALSE	FALSE	ieu-b-4953	Liver cell carcinoma || id:ieu-b-4953	5.64642e-05	0.66	5	109104703	0.00746621	41675	3.61e-10	DSG3	DSG4	TRUE	reported	DSG3.DSG4	textfile	2	1	TRUE	372184	39.3306437718879	DSG3.DSG4
925	rs1043413	C	G	C	G	-0.0492465	-1.51714e-05	0.606289	0.605891	FALSE	TRUE	FALSE	ieu-b-4953	Liver cell carcinoma || id:ieu-b-4953	5.03485e-05	0.760001	19	41939297	0.00664287	41735	1.25e-13	DSG3	DSG4	TRUE	reported	DSG3.DSG4	textfile	2	1	TRUE	372184	54.9590520719339	DSG3.DSG4
926	rs117949324	C	T	C	T	0.0831024	-0.000127071	0.908558	0.907387	FALSE	FALSE	FALSE	ieu-b-4953	Liver cell carcinoma || id:ieu-b-4953	8.48273e-05	0.13	6	138357290	0.011341	41746	2.39e-13	DSG3	DSG4	TRUE	reported	DSG3.DSG4	textfile	2	1	TRUE	372184	53.6938359933453	DSG3.DSG4
927	rs12209059	T	C	T	C	-0.0404495	-0.000126666	0.691427	0.688732	FALSE	FALSE	FALSE	ieu-b-4953	Liver cell carcinoma || id:ieu-b-4953	5.31618e-05	0.017	6	10313664	0.0069835	41639	7e-09	DSG3	DSG4	TRUE	reported	DSG3.DSG4	textfile	2	1	TRUE	372184	33.5490355866444	DSG3.DSG4
928	rs12375	C	T	C	T	0.049902	-5.92554e-05	0.676928	0.669004	FALSE	FALSE	FALSE	ieu-b-4953	Liver cell carcinoma || id:ieu-b-4953	5.23873e-05	0.26	1	10596341	0.006938	41720	6.47e-13	DSG3	DSG4	TRUE	reported	DSG3.DSG4	textfile	2	1	TRUE	372184	51.7329581673067	DSG3.DSG4
929	rs1405982	G	T	G	T	0.0701225	3.43569e-05	0.799207	0.812952	FALSE	FALSE	FALSE	ieu-b-4953	Liver cell carcinoma || id:ieu-b-4953	6.36968e-05	0.59	8	117308780	0.0082239	41742	1.56e-17	DSG3	DSG4	TRUE	reported	DSG3.DSG4	textfile	2	1	TRUE	372184	72.7041398314981	DSG3.DSG4
930	rs1432874	G	A	G	A	-0.0498731	-3.87703e-05	0.309443	0.316189	FALSE	FALSE	FALSE	ieu-b-4953	Liver cell carcinoma || id:ieu-b-4953	5.30081e-05	0.46	5	139611280	0.00696468	41720	8.15e-13	DSG3	DSG4	TRUE	reported	DSG3.DSG4	textfile	2	1	TRUE	372184	51.27791917874	DSG3.DSG4
931	rs1741317	G	A	G	A	-0.0404097	-3.39056e-05	0.571309	0.563841	FALSE	FALSE	FALSE	ieu-b-4953	Liver cell carcinoma || id:ieu-b-4953	4.96781e-05	0.49	20	4157136	0.00655382	41711	7.08e-10	DSG3	DSG4	TRUE	reported	DSG3.DSG4	textfile	2	1	TRUE	372184	38.0173843803033	DSG3.DSG4
932	rs17646946	G	A	G	A	0.0541388	4.60881e-05	0.815327	0.811656	FALSE	FALSE	FALSE	ieu-b-4953	Liver cell carcinoma || id:ieu-b-4953	6.28738e-05	0.46	1	152062767	0.008303	41733	7.09e-11	DSG3	DSG4	TRUE	reported	DSG3.DSG4	textfile	2	1	TRUE	372184	42.5154886263175	DSG3.DSG4
933	rs199515	G	C	G	C	-0.0902508	1.93115e-05	0.209452	0.216316	FALSE	TRUE	FALSE	ieu-b-4953	Liver cell carcinoma || id:ieu-b-4953	5.96883e-05	0.75	17	44856641	0.0077809	41763	4.65e-31	DSG3	DSG4	TRUE	reported	DSG3.DSG4	textfile	2	1	TRUE	372184	134.537221080036	DSG3.DSG4
934	rs2073344	G	A	G	A	0.0542812	4.56227e-05	0.676895	0.680039	FALSE	FALSE	FALSE	ieu-b-4953	Liver cell carcinoma || id:ieu-b-4953	5.27991e-05	0.39	14	23292248	0.00697965	41741	7.59e-15	DSG3	DSG4	TRUE	reported	DSG3.DSG4	textfile	2	1	TRUE	372184	60.4827584500261	DSG3.DSG4
935	rs2230283	C	T	C	T	0.143025	4.53591e-06	0.661978	0.654762	FALSE	FALSE	FALSE	ieu-b-4953	Liver cell carcinoma || id:ieu-b-4953	5.17535e-05	0.93	12	89916811	0.00679827	41763	9.4e-98	DSG3	DSG4	TRUE	reported	DSG3.DSG4	textfile	2	1	TRUE	372184	442.615985493108	DSG3.DSG4
936	rs2256057	T	C	T	C	0.045388	1.45565e-05	0.229562	0.232674	FALSE	FALSE	FALSE	ieu-b-4953	Liver cell carcinoma || id:ieu-b-4953	5.82754e-05	0.8	1	117942591	0.00773508	41660	4.45e-09	DSG3	DSG4	TRUE	reported	DSG3.DSG4	textfile	2	1	TRUE	372184	34.4312248816669	DSG3.DSG4
937	rs2260219	C	T	C	T	0.04161	5.49593e-05	0.47383	0.475192	FALSE	FALSE	FALSE	ieu-b-4953	Liver cell carcinoma || id:ieu-b-4953	4.92209e-05	0.26	19	43967147	0.00649607	41725	1.52e-10	DSG3	DSG4	TRUE	reported	DSG3.DSG4	textfile	2	1	TRUE	372184	41.0292935601101	DSG3.DSG4
938	rs4146621	C	T	C	T	0.0647303	5.65369e-05	0.874544	0.873244	FALSE	FALSE	FALSE	ieu-b-4953	Liver cell carcinoma || id:ieu-b-4953	7.38651e-05	0.44	5	53125213	0.00982659	41714	4.53e-11	DSG3	DSG4	TRUE	reported	DSG3.DSG4	textfile	2	1	TRUE	372184	43.3919899591702	DSG3.DSG4
939	rs4717829	C	T	C	T	-0.0598921	1.34285e-05	0.869468	0.871995	FALSE	FALSE	FALSE	ieu-b-4953	Liver cell carcinoma || id:ieu-b-4953	7.36904e-05	0.86	7	73301666	0.00976957	41787	8.84e-10	DSG3	DSG4	TRUE	reported	DSG3.DSG4	textfile	2	1	TRUE	372184	37.5827178951426	DSG3.DSG4
940	rs4932370	G	A	G	A	0.0427151	-4.21072e-06	0.662067	0.662864	FALSE	FALSE	FALSE	ieu-b-4953	Liver cell carcinoma || id:ieu-b-4953	5.20339e-05	0.94	15	91404705	0.00683548	41681	4.17e-10	DSG3	DSG4	TRUE	reported	DSG3.DSG4	textfile	2	1	TRUE	372184	39.0503401325954	DSG3.DSG4
941	rs4937126	G	A	G	A	-0.050708	6.64477e-05	0.683855	0.683123	FALSE	FALSE	FALSE	ieu-b-4953	Liver cell carcinoma || id:ieu-b-4953	5.28974e-05	0.21	11	126281897	0.0069779	41761	3.74e-13	DSG3	DSG4	TRUE	reported	DSG3.DSG4	textfile	2	1	TRUE	372184	52.8084573166353	DSG3.DSG4
942	rs4977756	G	A	G	A	0.0454668	-5.19008e-05	0.394973	0.398808	FALSE	FALSE	FALSE	ieu-b-4953	Liver cell carcinoma || id:ieu-b-4953	5.02447e-05	0.3	9	22068652	0.00663266	41725	7.23e-12	DSG3	DSG4	TRUE	reported	DSG3.DSG4	textfile	2	1	TRUE	372184	46.9908507483531	DSG3.DSG4
943	rs55672765	C	T	C	T	-0.0558958	1.25168e-06	0.804781	0.802886	FALSE	FALSE	FALSE	ieu-b-4953	Liver cell carcinoma || id:ieu-b-4953	6.18138e-05	0.98	10	105504654	0.00816716	41738	7.81e-12	DSG3	DSG4	TRUE	reported	DSG3.DSG4	textfile	2	1	TRUE	372184	46.8399286706116	DSG3.DSG4
944	rs55779595	C	T	C	T	-0.203448	-7.54942e-05	0.81764	0.819161	FALSE	FALSE	FALSE	ieu-b-4953	Liver cell carcinoma || id:ieu-b-4953	6.38988e-05	0.24	18	29015187	0.00848608	41405	3.75e-126	DSG3	DSG4	TRUE	reported	DSG3.DSG4	textfile	2	1	TRUE	372184	574.768033782443	DSG3.DSG4
945	rs56050758	G	A	G	A	0.109782	-0.000104761	0.800938	0.798921	FALSE	FALSE	FALSE	ieu-b-4953	Liver cell carcinoma || id:ieu-b-4953	6.13914e-05	0.0879995	12	622560	0.00803117	41732	1.91e-42	DSG3	DSG4	TRUE	reported	DSG3.DSG4	textfile	2	1	TRUE	372184	186.854963657085	DSG3.DSG4
946	rs612169	A	G	A	G	0.0834029	3.08179e-05	0.675638	0.680858	FALSE	FALSE	FALSE	ieu-b-4953	Liver cell carcinoma || id:ieu-b-4953	5.27765e-05	0.56	9	136143442	0.00694156	41794	3.36e-33	DSG3	DSG4	TRUE	reported	DSG3.DSG4	textfile	2	1	TRUE	372184	144.360420935562	DSG3.DSG4
947	rs68176600	A	G	A	G	-0.0611687	3.2495e-05	0.671622	0.670819	FALSE	FALSE	FALSE	ieu-b-4953	Liver cell carcinoma || id:ieu-b-4953	5.23687e-05	0.53	12	57618419	0.00692321	41727	1.04e-18	DSG3	DSG4	TRUE	reported	DSG3.DSG4	textfile	2	1	TRUE	372184	78.062686090559	DSG3.DSG4
948	rs7220336	A	G	A	G	-0.0706343	-1.90971e-05	0.556376	0.549078	FALSE	FALSE	FALSE	ieu-b-4953	Liver cell carcinoma || id:ieu-b-4953	4.943e-05	0.7	17	76933311	0.00649703	41739	1.71e-27	DSG3	DSG4	TRUE	reported	DSG3.DSG4	textfile	2	1	TRUE	372184	118.195664580054	DSG3.DSG4
949	rs76631718	T	C	T	C	-0.119305	7.83439e-05	0.803239	0.795834	FALSE	FALSE	FALSE	ieu-b-4953	Liver cell carcinoma || id:ieu-b-4953	6.10004e-05	0.2	12	54289381	0.00804514	41619	1.27e-49	DSG3	DSG4	TRUE	reported	DSG3.DSG4	textfile	2	1	TRUE	372184	219.912582240852	DSG3.DSG4
950	rs7756992	A	G	A	G	0.0423145	4.8397e-06	0.72659	0.733433	FALSE	FALSE	FALSE	ieu-b-4953	Liver cell carcinoma || id:ieu-b-4953	5.56552e-05	0.93	6	20679709	0.00732908	41743	7.82e-09	DSG3	DSG4	TRUE	reported	DSG3.DSG4	textfile	2	1	TRUE	372184	33.3333914551359	DSG3.DSG4
951	rs800587	T	G	T	G	0.0422282	-6.31403e-05	0.229921	0.233292	FALSE	FALSE	FALSE	ieu-b-4953	Liver cell carcinoma || id:ieu-b-4953	5.82236e-05	0.28	8	116813278	0.00769104	41718	4.03e-08	DSG3	DSG4	TRUE	reported	DSG3.DSG4	textfile	2	1	TRUE	372184	30.1463682157735	DSG3.DSG4
952	rs833070	T	C	T	C	0.0391947	-8.07886e-05	0.493325	0.500836	FALSE	FALSE	FALSE	ieu-b-4953	Liver cell carcinoma || id:ieu-b-4953	4.91575e-05	0.1	6	43742626	0.00648735	41744	1.54e-09	DSG3	DSG4	TRUE	reported	DSG3.DSG4	textfile	2	1	TRUE	372184	36.5022832516951	DSG3.DSG4
953	rs833270	T	C	T	C	0.0423937	9.13843e-06	0.377794	0.384647	FALSE	FALSE	FALSE	ieu-b-4953	Liver cell carcinoma || id:ieu-b-4953	5.05606e-05	0.86	3	181520166	0.00668423	41632	2.29e-10	DSG3	DSG4	TRUE	reported	DSG3.DSG4	textfile	2	1	TRUE	372184	40.2253539155448	DSG3.DSG4
954	rs9321490	T	C	T	C	-0.054184	-4.62111e-05	0.759288	0.763266	FALSE	FALSE	FALSE	ieu-b-4953	Liver cell carcinoma || id:ieu-b-4953	5.78991e-05	0.42	6	135494875	0.00761082	41765	1.1e-12	DSG3	DSG4	TRUE	reported	DSG3.DSG4	textfile	2	1	TRUE	372184	50.6849734887234	DSG3.DSG4
955	rs10039559	T	C	T	C	-0.0527394	3.51547e-05	0.77229	0.768931	FALSE	FALSE	FALSE	ieu-b-4953	Liver cell carcinoma || id:ieu-b-4953	5.84408e-05	0.55	5	131804507	0.00818248	42127	1.17e-10	CD160	IL15	TRUE	reported	CD160.IL15	textfile	2	1	TRUE	372184	41.5432495456333	CD160.IL15
956	rs10048703	A	G	A	G	0.0559448	2.03666e-05	0.629441	0.635753	FALSE	FALSE	FALSE	ieu-b-4953	Liver cell carcinoma || id:ieu-b-4953	5.12131e-05	0.69	2	111590560	0.00715946	42104	5.66e-15	CD160	IL15	TRUE	reported	CD160.IL15	textfile	2	1	TRUE	372184	61.0602976714337	CD160.IL15
957	rs11879589	G	A	G	A	-0.0653972	-0.000197862	0.903415	0.906435	FALSE	FALSE	FALSE	ieu-b-4953	Liver cell carcinoma || id:ieu-b-4953	8.45171e-05	0.0189998	19	45373276	0.0118908	42152	3.82e-08	CD160	IL15	TRUE	reported	CD160.IL15	textfile	2	1	TRUE	372184	30.2479648473641	CD160.IL15
958	rs12451746	G	A	G	A	-0.125058	5.64151e-05	0.573446	0.567538	FALSE	FALSE	FALSE	ieu-b-4953	Liver cell carcinoma || id:ieu-b-4953	4.96381e-05	0.26	17	33806863	0.00691221	42129	6.92e-73	CD160	IL15	TRUE	reported	CD160.IL15	textfile	2	1	TRUE	372184	327.3324867586	CD160.IL15
959	rs12736138	C	T	C	T	-0.252275	-1.99511e-05	0.587759	0.594096	FALSE	FALSE	FALSE	ieu-b-4953	Liver cell carcinoma || id:ieu-b-4953	5.01256e-05	0.69	1	145626119	0.00694319	41962	1e-200	CD160	IL15	TRUE	reported	CD160.IL15	textfile	2	1	TRUE	372184	1320.17143021605	CD160.IL15
960	rs1324551	C	T	C	T	-0.0530651	7.64724e-05	0.495899	0.500152	FALSE	FALSE	FALSE	ieu-b-4953	Liver cell carcinoma || id:ieu-b-4953	4.91184e-05	0.12	10	90751516	0.00687823	42092	1.24e-14	CD160	IL15	TRUE	reported	CD160.IL15	textfile	2	1	TRUE	372184	59.5202279651842	CD160.IL15
961	rs1346649	C	A	C	A	-0.055405	7.87129e-06	0.623875	0.630251	FALSE	FALSE	FALSE	ieu-b-4953	Liver cell carcinoma || id:ieu-b-4953	5.09966e-05	0.88	2	198166117	0.00715504	42150	9.89e-15	CD160	IL15	TRUE	reported	CD160.IL15	textfile	2	1	TRUE	372184	59.9616791771872	CD160.IL15
962	rs1378901	T	C	T	C	-0.0442023	7.58298e-05	0.553448	0.562872	FALSE	FALSE	FALSE	ieu-b-4953	Liver cell carcinoma || id:ieu-b-4953	4.96014e-05	0.13	8	128213807	0.00693818	41929	1.9e-10	CD160	IL15	TRUE	reported	CD160.IL15	textfile	2	1	TRUE	372184	40.5880895724064	CD160.IL15
963	rs1507101	G	A	G	A	-0.0473195	-1.00232e-05	0.434648	0.428248	FALSE	FALSE	FALSE	ieu-b-4953	Liver cell carcinoma || id:ieu-b-4953	4.96826e-05	0.84	1	25251326	0.00698393	42101	1.26e-11	CD160	IL15	TRUE	reported	CD160.IL15	textfile	2	1	TRUE	372184	45.9071718465107	CD160.IL15
964	rs1572598	A	G	A	G	0.0575213	-0.000100059	0.680064	0.673692	FALSE	FALSE	FALSE	ieu-b-4953	Liver cell carcinoma || id:ieu-b-4953	5.25606e-05	0.0569994	10	8468686	0.00739994	41866	7.83e-15	CD160	IL15	TRUE	reported	CD160.IL15	textfile	2	1	TRUE	372184	60.4228197395253	CD160.IL15
965	rs214082	T	C	T	C	0.0448301	-3.88833e-06	0.413518	0.418723	FALSE	FALSE	FALSE	ieu-b-4953	Liver cell carcinoma || id:ieu-b-4953	4.99845e-05	0.94	11	17299390	0.00703132	41870	1.84e-10	CD160	IL15	TRUE	reported	CD160.IL15	textfile	2	1	TRUE	372184	40.6504809660337	CD160.IL15
966	rs2497306	A	C	A	C	0.0615308	1.18196e-05	0.519284	0.50746	FALSE	FALSE	FALSE	ieu-b-4953	Liver cell carcinoma || id:ieu-b-4953	4.92375e-05	0.81	10	94485211	0.00685561	42124	2.94e-19	CD160	IL15	TRUE	reported	CD160.IL15	textfile	2	1	TRUE	372184	80.5550768152544	CD160.IL15
967	rs2712429	A	C	A	C	-0.0725676	0.000156407	0.0883406	0.085818	FALSE	FALSE	FALSE	ieu-b-4953	Liver cell carcinoma || id:ieu-b-4953	8.79517e-05	0.0749998	3	128336221	0.0124957	41732	6.39e-09	CD160	IL15	TRUE	reported	CD160.IL15	textfile	2	1	TRUE	372184	33.7259615169923	CD160.IL15
968	rs2761437	A	G	A	G	0.0589412	1.90379e-05	0.217848	0.222639	FALSE	FALSE	FALSE	ieu-b-4953	Liver cell carcinoma || id:ieu-b-4953	5.90728e-05	0.75	1	207923081	0.0082445	41930	8.87e-13	CD160	IL15	TRUE	reported	CD160.IL15	textfile	2	1	TRUE	372184	51.1104026503705	CD160.IL15
969	rs2844575	T	C	T	C	0.119813	-2.86995e-05	0.537026	0.535763	FALSE	FALSE	FALSE	ieu-b-4953	Liver cell carcinoma || id:ieu-b-4953	4.93396e-05	0.56	6	31334945	0.00686878	42142	6.73e-68	CD160	IL15	TRUE	reported	CD160.IL15	textfile	2	1	TRUE	372184	304.262670014776	CD160.IL15
970	rs3809272	G	A	G	A	-0.106586	-8.49164e-06	0.699784	0.698237	FALSE	FALSE	FALSE	ieu-b-4953	Liver cell carcinoma || id:ieu-b-4953	5.36527e-05	0.87	12	111800258	0.00748147	41892	6.02e-46	CD160	IL15	TRUE	reported	CD160.IL15	textfile	2	1	TRUE	372184	202.967475818821	CD160.IL15
971	rs601338	G	A	G	A	0.0523535	-1.5807e-05	0.498471	0.492003	FALSE	FALSE	FALSE	ieu-b-4953	Liver cell carcinoma || id:ieu-b-4953	4.91763e-05	0.75	19	49206674	0.00689461	42148	3.18e-14	CD160	IL15	TRUE	reported	CD160.IL15	textfile	2	1	TRUE	372184	57.6596540117763	CD160.IL15
972	rs6031304	T	C	T	C	-0.0486636	-1.86175e-05	0.274158	0.270397	FALSE	FALSE	FALSE	ieu-b-4953	Liver cell carcinoma || id:ieu-b-4953	5.54534e-05	0.74	20	42657548	0.00773509	41964	3.18e-10	CD160	IL15	TRUE	reported	CD160.IL15	textfile	2	1	TRUE	372184	39.580176360023	CD160.IL15
973	rs62185637	T	C	T	C	0.0606445	-0.000173419	0.87363	0.872861	FALSE	FALSE	FALSE	ieu-b-4953	Liver cell carcinoma || id:ieu-b-4953	7.38789e-05	0.0189998	2	197711388	0.0103567	42128	4.79e-09	CD160	IL15	TRUE	reported	CD160.IL15	textfile	2	1	TRUE	372184	34.2878336616361	CD160.IL15
974	rs7132088	C	T	C	T	-0.0486997	-1.73604e-05	0.565053	0.56033	FALSE	FALSE	FALSE	ieu-b-4953	Liver cell carcinoma || id:ieu-b-4953	4.96234e-05	0.73	12	113235279	0.00694943	42004	2.46e-12	CD160	IL15	TRUE	reported	CD160.IL15	textfile	2	1	TRUE	372184	49.1082210769697	CD160.IL15
975	rs7193701	G	A	G	A	0.0574111	-3.50661e-05	0.833225	0.837877	FALSE	FALSE	FALSE	ieu-b-4953	Liver cell carcinoma || id:ieu-b-4953	6.67563e-05	0.6	16	68185160	0.00936028	42119	8.67e-10	CD160	IL15	TRUE	reported	CD160.IL15	textfile	2	1	TRUE	372184	37.6195897871785	CD160.IL15
976	rs72699833	G	A	G	A	-0.0956984	5.25105e-05	0.913808	0.909843	FALSE	FALSE	FALSE	ieu-b-4953	Liver cell carcinoma || id:ieu-b-4953	8.59812e-05	0.54	1	121281487	0.0120756	41788	2.34e-15	CD160	IL15	TRUE	reported	CD160.IL15	textfile	2	1	TRUE	372184	62.8046668318038	CD160.IL15
977	rs75842619	C	T	C	T	0.081195	2.1725e-05	0.899741	0.906271	FALSE	FALSE	FALSE	ieu-b-4953	Liver cell carcinoma || id:ieu-b-4953	8.45152e-05	0.8	22	39492651	0.0122718	38101	3.73e-11	CD160	IL15	TRUE	reported	CD160.IL15	textfile	2	1	TRUE	372184	43.7766006709866	CD160.IL15
978	rs78997768	G	T	G	T	0.0634172	-0.000106085	0.836609	0.833495	FALSE	FALSE	FALSE	ieu-b-4953	Liver cell carcinoma || id:ieu-b-4953	6.60375e-05	0.11	8	60080075	0.00935277	41642	1.21e-11	CD160	IL15	TRUE	reported	CD160.IL15	textfile	2	1	TRUE	372184	45.9762575870288	CD160.IL15
979	rs875063	A	C	A	C	-0.169329	-3.33894e-06	0.690979	0.69473	FALSE	FALSE	FALSE	ieu-b-4953	Liver cell carcinoma || id:ieu-b-4953	5.34588e-05	0.95	2	111813085	0.00752358	41129	1.7e-111	CD160	IL15	TRUE	reported	CD160.IL15	textfile	2	1	TRUE	372184	506.539830374111	CD160.IL15
980	rs9374080	T	C	T	C	-0.0482806	4.98831e-05	0.551856	0.544239	FALSE	FALSE	FALSE	ieu-b-4953	Liver cell carcinoma || id:ieu-b-4953	4.95135e-05	0.31	6	109616420	0.00692228	42093	3.11e-12	CD160	IL15	TRUE	reported	CD160.IL15	textfile	2	1	TRUE	372184	48.6459840314454	CD160.IL15
981	rs9465733	A	C	A	C	0.0428768	9.37553e-08	0.333304	0.333643	FALSE	FALSE	FALSE	ieu-b-4953	Liver cell carcinoma || id:ieu-b-4953	5.2233e-05	1	6	20409775	0.00729335	42081	4.16e-09	CD160	IL15	TRUE	reported	CD160.IL15	textfile	2	1	TRUE	372184	34.5613437928283	CD160.IL15
982	rs949839	A	G	A	G	-0.0436956	-9.69429e-05	0.508409	0.512104	FALSE	FALSE	FALSE	ieu-b-4953	Liver cell carcinoma || id:ieu-b-4953	4.91762e-05	0.0490004	1	221065176	0.00689485	42093	2.36e-10	CD160	IL15	TRUE	reported	CD160.IL15	textfile	2	1	TRUE	372184	40.1629652610556	CD160.IL15
983	rs10039559	T	C	T	C	0.0581412	3.51547e-05	0.77229	0.768931	FALSE	FALSE	FALSE	ieu-b-4953	Liver cell carcinoma || id:ieu-b-4953	5.84408e-05	0.55	5	131804507	0.00814673	42302	9.71e-13	IL15	NCR1	TRUE	reported	IL15.NCR1	textfile	2	1	TRUE	372184	50.9332437900285	IL15.NCR1
984	rs10048703	A	G	A	G	-0.0450259	2.03666e-05	0.629441	0.635753	FALSE	FALSE	FALSE	ieu-b-4953	Liver cell carcinoma || id:ieu-b-4953	5.12131e-05	0.69	2	111590560	0.00713986	42279	2.89e-10	IL15	NCR1	TRUE	reported	IL15.NCR1	textfile	2	1	TRUE	372184	39.7690679477903	IL15.NCR1
985	rs113646461	T	C	T	C	-0.0881089	-5.03021e-06	0.926191	0.923352	FALSE	FALSE	FALSE	ieu-b-4953	Liver cell carcinoma || id:ieu-b-4953	9.24358e-05	0.96	16	85995436	0.0128157	42354	6.28e-12	IL15	NCR1	TRUE	reported	IL15.NCR1	textfile	2	1	TRUE	372184	47.2666576745544	IL15.NCR1
986	rs12145290	C	T	C	T	-0.069544	5.73657e-05	0.762164	0.75856	FALSE	FALSE	FALSE	ieu-b-4953	Liver cell carcinoma || id:ieu-b-4953	5.74909e-05	0.32	1	208037821	0.00793977	42319	2.04e-18	IL15	NCR1	TRUE	reported	IL15.NCR1	textfile	2	1	TRUE	372184	76.7190982237041	IL15.NCR1
987	rs12451746	G	A	G	A	0.151074	5.64151e-05	0.573446	0.567538	FALSE	FALSE	FALSE	ieu-b-4953	Liver cell carcinoma || id:ieu-b-4953	4.96381e-05	0.26	17	33806863	0.00687569	42305	2.1e-106	IL15	NCR1	TRUE	reported	IL15.NCR1	textfile	2	1	TRUE	372184	482.777343917473	IL15.NCR1
988	rs12501705	G	T	G	T	-0.0453551	3.33282e-06	0.269952	0.274957	FALSE	FALSE	FALSE	ieu-b-4953	Liver cell carcinoma || id:ieu-b-4953	5.51674e-05	0.95	4	142387243	0.00770316	42305	3.94e-09	IL15	NCR1	TRUE	reported	IL15.NCR1	textfile	2	1	TRUE	372184	34.666853130375	IL15.NCR1
989	rs12950743	T	C	T	C	-0.0675705	-5.42882e-05	0.493684	0.486083	FALSE	FALSE	FALSE	ieu-b-4953	Liver cell carcinoma || id:ieu-b-4953	4.92894e-05	0.27	17	38049233	0.00688099	42294	9.78e-23	IL15	NCR1	TRUE	reported	IL15.NCR1	textfile	2	1	TRUE	372184	96.4300543994611	IL15.NCR1
990	rs1324551	C	T	C	T	0.0691715	7.64724e-05	0.495899	0.500152	FALSE	FALSE	FALSE	ieu-b-4953	Liver cell carcinoma || id:ieu-b-4953	4.91184e-05	0.12	10	90751516	0.00685281	42267	6.26e-24	IL15	NCR1	TRUE	reported	IL15.NCR1	textfile	2	1	TRUE	372184	101.886584898173	IL15.NCR1
991	rs1507101	G	A	G	A	0.0446331	-1.00232e-05	0.434648	0.428248	FALSE	FALSE	FALSE	ieu-b-4953	Liver cell carcinoma || id:ieu-b-4953	4.96826e-05	0.84	1	25251326	0.00695889	42274	1.43e-10	IL15	NCR1	TRUE	reported	IL15.NCR1	textfile	2	1	TRUE	372184	41.137146237921	IL15.NCR1
992	rs1572598	A	G	A	G	-0.0759342	-0.000100059	0.680064	0.673692	FALSE	FALSE	FALSE	ieu-b-4953	Liver cell carcinoma || id:ieu-b-4953	5.25606e-05	0.0569994	10	8468686	0.00736438	42042	6.73e-25	IL15	NCR1	TRUE	reported	IL15.NCR1	textfile	2	1	TRUE	372184	106.316938914456	IL15.NCR1
993	rs214082	T	C	T	C	-0.0476558	-3.88833e-06	0.413518	0.418723	FALSE	FALSE	FALSE	ieu-b-4953	Liver cell carcinoma || id:ieu-b-4953	4.99845e-05	0.94	11	17299390	0.00700902	42043	1.07e-11	IL15	NCR1	TRUE	reported	IL15.NCR1	textfile	2	1	TRUE	372184	46.2292588083	IL15.NCR1
994	rs2278427	G	A	G	A	0.328684	9.4358e-05	0.911893	0.915176	FALSE	FALSE	FALSE	ieu-b-4953	Liver cell carcinoma || id:ieu-b-4953	8.8292e-05	0.29	19	55417731	0.0123418	42346	5.54e-155	IL15	NCR1	TRUE	reported	IL15.NCR1	textfile	2	1	TRUE	372184	709.25126402308	IL15.NCR1
995	rs2712429	A	C	A	C	0.0820813	0.000156407	0.0883406	0.085818	FALSE	FALSE	FALSE	ieu-b-4953	Liver cell carcinoma || id:ieu-b-4953	8.79517e-05	0.0749998	3	128336221	0.0124547	41904	4.44e-11	IL15	NCR1	TRUE	reported	IL15.NCR1	textfile	2	1	TRUE	372184	43.4332082507627	IL15.NCR1
996	rs3132722	T	C	T	C	-0.0471539	6.34154e-06	0.243007	0.241542	FALSE	FALSE	FALSE	ieu-b-4953	Liver cell carcinoma || id:ieu-b-4953	5.75825e-05	0.91	6	29834951	0.00798538	42327	3.55e-09	IL15	NCR1	TRUE	reported	IL15.NCR1	textfile	2	1	TRUE	372184	34.8693667868264	IL15.NCR1
997	rs3809272	G	A	G	A	0.122437	-8.49164e-06	0.699784	0.698237	FALSE	FALSE	FALSE	ieu-b-4953	Liver cell carcinoma || id:ieu-b-4953	5.36527e-05	0.87	12	111800258	0.00745414	42067	1.94e-60	IL15	NCR1	TRUE	reported	IL15.NCR1	textfile	2	1	TRUE	372184	269.79274644391	IL15.NCR1
998	rs4635727	G	A	G	A	0.0475252	1.04253e-06	0.27235	0.271012	FALSE	FALSE	FALSE	ieu-b-4953	Liver cell carcinoma || id:ieu-b-4953	5.53358e-05	0.98	3	18705035	0.00780171	41961	1.13e-09	IL15	NCR1	TRUE	reported	IL15.NCR1	textfile	2	1	TRUE	372184	37.1080642966655	IL15.NCR1
999	rs4905819	A	G	A	G	0.0592072	1.42785e-05	0.40609	0.398026	FALSE	FALSE	FALSE	ieu-b-4953	Liver cell carcinoma || id:ieu-b-4953	5.0289e-05	0.780001	14	99794482	0.00702103	42306	3.48e-17	IL15	NCR1	TRUE	reported	IL15.NCR1	textfile	2	1	TRUE	372184	71.1127361161228	IL15.NCR1
1000	rs4916009	C	T	C	T	-0.0667338	-0.000157818	0.913673	0.909988	FALSE	FALSE	FALSE	ieu-b-4953	Liver cell carcinoma || id:ieu-b-4953	8.59044e-05	0.0659994	1	65371418	0.0119318	42334	2.25e-08	IL15	NCR1	TRUE	reported	IL15.NCR1	textfile	2	1	TRUE	372184	31.2809389454967	IL15.NCR1
1001	rs6031304	T	C	T	C	0.0707679	-1.86175e-05	0.274158	0.270397	FALSE	FALSE	FALSE	ieu-b-4953	Liver cell carcinoma || id:ieu-b-4953	5.54534e-05	0.74	20	42657548	0.00770852	42137	4.48e-20	IL15	NCR1	TRUE	reported	IL15.NCR1	textfile	2	1	TRUE	372184	84.2811804230806	IL15.NCR1
1002	rs6767907	A	G	A	G	0.0490977	-4.06953e-05	0.400921	0.405551	FALSE	FALSE	FALSE	ieu-b-4953	Liver cell carcinoma || id:ieu-b-4953	5.01302e-05	0.42	3	47162661	0.00696521	42318	1.83e-12	IL15	NCR1	TRUE	reported	IL15.NCR1	textfile	2	1	TRUE	372184	49.6882688492381	IL15.NCR1
1003	rs6796	T	C	T	C	-0.0420662	-1.22109e-05	0.7202	0.723265	FALSE	FALSE	FALSE	ieu-b-4953	Liver cell carcinoma || id:ieu-b-4953	5.50174e-05	0.82	7	6502367	0.00767549	42304	4.26e-08	IL15	NCR1	TRUE	reported	IL15.NCR1	textfile	2	1	TRUE	372184	30.0368471276297	IL15.NCR1
1004	rs6831020	C	A	C	A	0.0466899	-0.000113356	0.716165	0.706978	FALSE	FALSE	FALSE	ieu-b-4953	Liver cell carcinoma || id:ieu-b-4953	5.40778e-05	0.0359998	4	55500226	0.00751915	42291	5.37e-10	IL15	NCR1	TRUE	reported	IL15.NCR1	textfile	2	1	TRUE	372184	38.5574576429299	IL15.NCR1
1005	rs7132088	C	T	C	T	0.060509	-1.73604e-05	0.565053	0.56033	FALSE	FALSE	FALSE	ieu-b-4953	Liver cell carcinoma || id:ieu-b-4953	4.96234e-05	0.73	12	113235279	0.00692427	42178	2.44e-18	IL15	NCR1	TRUE	reported	IL15.NCR1	textfile	2	1	TRUE	372184	76.3645792205508	IL15.NCR1
1006	rs7193701	G	A	G	A	-0.0585223	-3.50661e-05	0.833225	0.837877	FALSE	FALSE	FALSE	ieu-b-4953	Liver cell carcinoma || id:ieu-b-4953	6.67563e-05	0.6	16	68185160	0.00932852	42294	3.56e-10	IL15	NCR1	TRUE	reported	IL15.NCR1	textfile	2	1	TRUE	372184	39.3565733018674	IL15.NCR1
1007	rs78997768	G	T	G	T	-0.0934497	-0.000106085	0.836609	0.833495	FALSE	FALSE	FALSE	ieu-b-4953	Liver cell carcinoma || id:ieu-b-4953	6.60375e-05	0.11	8	60080075	0.00931444	41816	1.16e-23	IL15	NCR1	TRUE	reported	IL15.NCR1	textfile	2	1	TRUE	372184	100.656615624532	IL15.NCR1
1008	rs875063	A	C	A	C	0.156212	-3.33894e-06	0.690979	0.69473	FALSE	FALSE	FALSE	ieu-b-4953	Liver cell carcinoma || id:ieu-b-4953	5.34588e-05	0.95	2	111813085	0.00750181	41302	8.3e-96	IL15	NCR1	TRUE	reported	IL15.NCR1	textfile	2	1	TRUE	372184	433.607379255326	IL15.NCR1
1009	rs9263980	A	G	A	G	0.0583161	2.67046e-05	0.456321	0.456483	FALSE	FALSE	FALSE	ieu-b-4953	Liver cell carcinoma || id:ieu-b-4953	4.93917e-05	0.59	6	31188397	0.00689543	42250	2.82e-17	IL15	NCR1	TRUE	reported	IL15.NCR1	textfile	2	1	TRUE	372184	71.5244020872096	IL15.NCR1
1010	rs9374080	T	C	T	C	0.0468555	4.98831e-05	0.551856	0.544239	FALSE	FALSE	FALSE	ieu-b-4953	Liver cell carcinoma || id:ieu-b-4953	4.95135e-05	0.31	6	109616420	0.00689753	42268	1.11e-11	IL15	NCR1	TRUE	reported	IL15.NCR1	textfile	2	1	TRUE	372184	46.1459888866862	IL15.NCR1
1011	rs949839	A	G	A	G	0.0610654	-9.69429e-05	0.508409	0.512104	FALSE	FALSE	FALSE	ieu-b-4953	Liver cell carcinoma || id:ieu-b-4953	4.91762e-05	0.0490004	1	221065176	0.00686951	42268	6.38e-19	IL15	NCR1	TRUE	reported	IL15.NCR1	textfile	2	1	TRUE	372184	79.0203396944766	IL15.NCR1
1012	rs10047918	G	A	G	A	0.0447733	-1.01075e-06	0.776816	0.773758	FALSE	FALSE	FALSE	ieu-b-4953	Liver cell carcinoma || id:ieu-b-4953	5.8869e-05	0.99	14	69172166	0.0081774	42348	4.39e-08	PDCD1	TNFRSF4	TRUE	reported	PDCD1.TNFRSF4	textfile	2	1	TRUE	372184	29.978350041752	PDCD1.TNFRSF4
1013	rs1049281	T	C	T	C	-0.113254	2.50435e-05	0.350809	0.355261	FALSE	FALSE	FALSE	ieu-b-4953	Liver cell carcinoma || id:ieu-b-4953	5.13385e-05	0.630001	6	31236567	0.00708391	42383	2.3e-57	PDCD1	TNFRSF4	TRUE	reported	PDCD1.TNFRSF4	textfile	2	1	TRUE	372184	255.600106034532	PDCD1.TNFRSF4
1014	rs10865331	A	G	A	G	-0.0452674	0.000106426	0.378853	0.375556	FALSE	FALSE	FALSE	ieu-b-4953	Liver cell carcinoma || id:ieu-b-4953	5.07353e-05	0.0359998	2	62551472	0.00704102	42390	1.3e-10	PDCD1	TNFRSF4	TRUE	reported	PDCD1.TNFRSF4	textfile	2	1	TRUE	372184	41.333287214682	PDCD1.TNFRSF4
1015	rs111543205	G	A	G	A	0.212118	2.02432e-05	0.857143	0.854299	FALSE	FALSE	FALSE	ieu-b-4953	Liver cell carcinoma || id:ieu-b-4953	6.96944e-05	0.77	2	242702343	0.00958681	42377	7.27e-108	PDCD1	TNFRSF4	TRUE	reported	PDCD1.TNFRSF4	textfile	2	1	TRUE	372184	489.560992777634	PDCD1.TNFRSF4
1016	rs12667978	C	T	C	T	0.0416908	1.56993e-05	0.434628	0.429218	FALSE	FALSE	FALSE	ieu-b-4953	Liver cell carcinoma || id:ieu-b-4953	4.97719e-05	0.75	7	128777461	0.00687542	42416	1.34e-09	PDCD1	TNFRSF4	TRUE	reported	PDCD1.TNFRSF4	textfile	2	1	TRUE	372184	36.7690146294365	PDCD1.TNFRSF4
1017	rs16948048	A	G	A	G	-0.0551187	-6.79083e-05	0.637959	0.632823	FALSE	FALSE	FALSE	ieu-b-4953	Liver cell carcinoma || id:ieu-b-4953	5.11363e-05	0.18	17	47440466	0.00704324	42419	5.16e-15	PDCD1	TNFRSF4	TRUE	reported	PDCD1.TNFRSF4	textfile	2	1	TRUE	372184	61.2425065501487	PDCD1.TNFRSF4
1018	rs2233945	C	A	C	A	0.0685456	-6.8924e-05	0.836196	0.833731	FALSE	FALSE	FALSE	ieu-b-4953	Liver cell carcinoma || id:ieu-b-4953	6.61127e-05	0.3	6	31107361	0.00908793	42436	4.7e-14	PDCD1	TNFRSF4	TRUE	reported	PDCD1.TNFRSF4	textfile	2	1	TRUE	372184	56.8891203005325	PDCD1.TNFRSF4
1019	rs2288904	A	G	A	G	0.0807213	4.43407e-05	0.220601	0.223803	FALSE	FALSE	FALSE	ieu-b-4953	Liver cell carcinoma || id:ieu-b-4953	5.91329e-05	0.450001	19	10742170	0.00823547	42134	1.17e-22	PDCD1	TNFRSF4	TRUE	reported	PDCD1.TNFRSF4	textfile	2	1	TRUE	372184	96.0725937888771	PDCD1.TNFRSF4
1020	rs28697194	T	C	T	C	0.100977	-9.02264e-05	0.749141	0.746316	FALSE	FALSE	FALSE	ieu-b-4953	Liver cell carcinoma || id:ieu-b-4953	5.66243e-05	0.11	10	71215483	0.00791397	41568	3.25e-37	PDCD1	TNFRSF4	TRUE	reported	PDCD1.TNFRSF4	textfile	2	1	TRUE	372184	162.800647667394	PDCD1.TNFRSF4
1021	rs3087243	G	A	G	A	-0.0454497	5.80914e-05	0.552044	0.550233	FALSE	FALSE	FALSE	ieu-b-4953	Liver cell carcinoma || id:ieu-b-4953	4.94983e-05	0.24	2	204738919	0.0068302	42387	2.88e-11	PDCD1	TNFRSF4	TRUE	reported	PDCD1.TNFRSF4	textfile	2	1	TRUE	372184	44.2787345214172	PDCD1.TNFRSF4
1022	rs37459	A	G	A	G	0.0809503	5.95218e-05	0.657757	0.64793	FALSE	FALSE	FALSE	ieu-b-4953	Liver cell carcinoma || id:ieu-b-4953	5.16032e-05	0.25	1	44289397	0.00707121	42362	2.67e-30	PDCD1	TNFRSF4	TRUE	reported	PDCD1.TNFRSF4	textfile	2	1	TRUE	372184	131.053750776148	PDCD1.TNFRSF4
1023	rs3826408	C	T	C	T	0.0390721	4.5439e-05	0.546906	0.543121	FALSE	FALSE	FALSE	ieu-b-4953	Liver cell carcinoma || id:ieu-b-4953	4.93637e-05	0.36	17	7101292	0.00682049	42395	1.02e-08	PDCD1	TNFRSF4	TRUE	reported	PDCD1.TNFRSF4	textfile	2	1	TRUE	372184	32.8172627745095	PDCD1.TNFRSF4
1024	rs507666	G	A	G	A	0.0803115	-2.74685e-05	0.819282	0.815451	FALSE	FALSE	FALSE	ieu-b-4953	Liver cell carcinoma || id:ieu-b-4953	6.34138e-05	0.66	9	136149399	0.00881729	42381	8.71e-20	PDCD1	TNFRSF4	TRUE	reported	PDCD1.TNFRSF4	textfile	2	1	TRUE	372184	82.9631484115706	PDCD1.TNFRSF4
1025	rs7182229	T	G	T	G	0.102836	-9.2099e-05	0.113344	0.120496	FALSE	FALSE	FALSE	ieu-b-4953	Liver cell carcinoma || id:ieu-b-4953	7.58896e-05	0.22	15	58765183	0.0108161	42419	2.05e-21	PDCD1	TNFRSF4	TRUE	reported	PDCD1.TNFRSF4	textfile	2	1	TRUE	372184	90.395947956148	PDCD1.TNFRSF4
1026	rs7202742	G	A	G	A	-0.0413735	-1.06756e-05	0.686167	0.692279	FALSE	FALSE	FALSE	ieu-b-4953	Liver cell carcinoma || id:ieu-b-4953	5.33484e-05	0.84	16	57319479	0.0074043	42348	2.31e-08	PDCD1	TNFRSF4	TRUE	reported	PDCD1.TNFRSF4	textfile	2	1	TRUE	372184	31.2231352193001	PDCD1.TNFRSF4
1027	rs72928038	G	A	G	A	0.0491634	4.98459e-05	0.828357	0.820571	FALSE	FALSE	FALSE	ieu-b-4953	Liver cell carcinoma || id:ieu-b-4953	6.41149e-05	0.44	6	90976768	0.00882551	42463	2.55e-08	PDCD1	TNFRSF4	TRUE	reported	PDCD1.TNFRSF4	textfile	2	1	TRUE	372184	31.0316020258318	PDCD1.TNFRSF4
1028	rs73069541	A	G	A	G	-0.0461785	-9.85135e-06	0.770526	0.765526	FALSE	FALSE	FALSE	ieu-b-4953	Liver cell carcinoma || id:ieu-b-4953	5.8145e-05	0.87	7	26904928	0.00801266	42443	8.31e-09	PDCD1	TNFRSF4	TRUE	reported	PDCD1.TNFRSF4	textfile	2	1	TRUE	372184	33.2143848904862	PDCD1.TNFRSF4
1029	rs79832570	T	C	T	C	0.0749696	0.000102406	0.920699	0.91737	FALSE	FALSE	FALSE	ieu-b-4953	Liver cell carcinoma || id:ieu-b-4953	8.92283e-05	0.25	8	145097720	0.0125436	42401	2.29e-09	PDCD1	TNFRSF4	TRUE	reported	PDCD1.TNFRSF4	textfile	2	1	TRUE	372184	35.7211962602946	PDCD1.TNFRSF4
1030	rs10048703	A	G	A	G	-0.0620205	2.03666e-05	0.629441	0.635753	FALSE	FALSE	FALSE	ieu-b-4953	Liver cell carcinoma || id:ieu-b-4953	5.12131e-05	0.69	2	111590560	0.00704515	42878	1.38e-18	CXCL16	NOTCH1	TRUE	reported	CXCL16.NOTCH1	textfile	2	1	TRUE	372184	77.4979184640486	CXCL16.NOTCH1
1031	rs1108617	A	G	A	G	-0.0684726	-3.38828e-05	0.555757	0.560979	FALSE	FALSE	FALSE	ieu-b-4953	Liver cell carcinoma || id:ieu-b-4953	4.95741e-05	0.49	10	81043573	0.00680303	42907	8.38e-24	CXCL16	NOTCH1	TRUE	reported	CXCL16.NOTCH1	textfile	2	1	TRUE	372184	101.304529922668	CXCL16.NOTCH1
1032	rs140522	T	C	T	C	-0.0399608	-5.1453e-05	0.331044	0.327901	FALSE	FALSE	FALSE	ieu-b-4953	Liver cell carcinoma || id:ieu-b-4953	5.24305e-05	0.33	22	50971266	0.00725211	42957	3.6e-08	CXCL16	NOTCH1	TRUE	reported	CXCL16.NOTCH1	textfile	2	1	TRUE	372184	30.3626436410041	CXCL16.NOTCH1
1033	rs2070722	A	C	A	C	0.0499222	4.05262e-05	0.65743	0.661129	FALSE	FALSE	FALSE	ieu-b-4953	Liver cell carcinoma || id:ieu-b-4953	5.20033e-05	0.44	5	131824486	0.00717122	42901	3.42e-12	CXCL16	NOTCH1	TRUE	reported	CXCL16.NOTCH1	textfile	2	1	TRUE	372184	48.4620006983099	CXCL16.NOTCH1
1034	rs2290669	A	C	A	C	0.0729655	-1.42577e-05	0.214115	0.207732	FALSE	FALSE	FALSE	ieu-b-4953	Liver cell carcinoma || id:ieu-b-4953	6.06671e-05	0.81	19	16495774	0.00827547	42908	1.22e-18	CXCL16	NOTCH1	TRUE	reported	CXCL16.NOTCH1	textfile	2	1	TRUE	372184	77.740940154603	CXCL16.NOTCH1
1035	rs2478571	G	A	G	A	0.048899	3.09097e-05	0.700725	0.693345	FALSE	FALSE	FALSE	ieu-b-4953	Liver cell carcinoma || id:ieu-b-4953	5.33502e-05	0.56	10	18282427	0.00735257	42805	2.95e-11	CXCL16	NOTCH1	TRUE	reported	CXCL16.NOTCH1	textfile	2	1	TRUE	372184	44.2304766659107	CXCL16.NOTCH1
1036	rs34625233	T	C	T	C	-0.178331	1.78952e-05	0.764099	0.760772	FALSE	FALSE	FALSE	ieu-b-4953	Liver cell carcinoma || id:ieu-b-4953	5.76583e-05	0.760001	17	4625958	0.00782703	42929	3.15e-114	CXCL16	NOTCH1	TRUE	reported	CXCL16.NOTCH1	textfile	2	1	TRUE	372184	519.110356056979	CXCL16.NOTCH1
1037	rs3809272	G	A	G	A	0.0868956	-8.49164e-06	0.699784	0.698237	FALSE	FALSE	FALSE	ieu-b-4953	Liver cell carcinoma || id:ieu-b-4953	5.36527e-05	0.87	12	111800258	0.00737023	42666	4.92e-32	CXCL16	NOTCH1	TRUE	reported	CXCL16.NOTCH1	textfile	2	1	TRUE	372184	139.005982188339	CXCL16.NOTCH1
1038	rs4682804	G	A	G	A	-0.112377	-0.000145601	0.804562	0.803718	FALSE	FALSE	FALSE	ieu-b-4953	Liver cell carcinoma || id:ieu-b-4953	6.18717e-05	0.0189998	3	46126332	0.00850091	42933	8.11e-40	CXCL16	NOTCH1	TRUE	reported	CXCL16.NOTCH1	textfile	2	1	TRUE	372184	174.752755144154	CXCL16.NOTCH1
1039	rs4905819	A	G	A	G	-0.0410757	1.42785e-05	0.40609	0.398026	FALSE	FALSE	FALSE	ieu-b-4953	Liver cell carcinoma || id:ieu-b-4953	5.0289e-05	0.780001	14	99794482	0.00693751	42908	3.23e-09	CXCL16	NOTCH1	TRUE	reported	CXCL16.NOTCH1	textfile	2	1	TRUE	372184	35.0560276125673	CXCL16.NOTCH1
1040	rs6031304	T	C	T	C	0.0794353	-1.86175e-05	0.274158	0.270397	FALSE	FALSE	FALSE	ieu-b-4953	Liver cell carcinoma || id:ieu-b-4953	5.54534e-05	0.74	20	42657548	0.00761252	42735	1.84e-25	CXCL16	NOTCH1	TRUE	reported	CXCL16.NOTCH1	textfile	2	1	TRUE	372184	108.88553437509	CXCL16.NOTCH1
1041	rs6089070	G	A	G	A	0.0466409	1.11448e-05	0.794294	0.787292	FALSE	FALSE	FALSE	ieu-b-4953	Liver cell carcinoma || id:ieu-b-4953	6.01109e-05	0.85	20	30377773	0.00831506	42909	2.05e-08	CXCL16	NOTCH1	TRUE	reported	CXCL16.NOTCH1	textfile	2	1	TRUE	372184	31.4632129403079	CXCL16.NOTCH1
1042	rs61804211	G	T	G	T	-0.0659492	0.000175369	0.898011	0.894697	FALSE	FALSE	FALSE	ieu-b-4953	Liver cell carcinoma || id:ieu-b-4953	8.02813e-05	0.0290001	1	161671306	0.0110392	42928	2.33e-09	CXCL16	NOTCH1	TRUE	reported	CXCL16.NOTCH1	textfile	2	1	TRUE	372184	35.6897791139664	CXCL16.NOTCH1
1043	rs6679677	C	A	C	A	-0.0618657	-2.90905e-05	0.903602	0.89894	FALSE	FALSE	FALSE	ieu-b-4953	Liver cell carcinoma || id:ieu-b-4953	8.16027e-05	0.719999	1	114303808	0.0112302	42937	3.63e-08	CXCL16	NOTCH1	TRUE	reported	CXCL16.NOTCH1	textfile	2	1	TRUE	372184	30.3476370275409	CXCL16.NOTCH1
1044	rs7340470	G	A	G	A	-0.040966	9.90398e-06	0.470301	0.468158	FALSE	FALSE	FALSE	ieu-b-4953	Liver cell carcinoma || id:ieu-b-4953	4.93773e-05	0.84	2	198545462	0.00680657	42866	1.77e-09	CXCL16	NOTCH1	TRUE	reported	CXCL16.NOTCH1	textfile	2	1	TRUE	372184	36.2235066964881	CXCL16.NOTCH1
1045	rs748113	T	C	T	C	-0.106613	3.82956e-05	0.57189	0.56455	FALSE	FALSE	FALSE	ieu-b-4953	Liver cell carcinoma || id:ieu-b-4953	4.97118e-05	0.44	10	73508791	0.00701876	40791	5.74e-52	CXCL16	NOTCH1	TRUE	reported	CXCL16.NOTCH1	textfile	2	1	TRUE	372184	230.727597369591	CXCL16.NOTCH1
1046	rs7726159	C	A	C	A	-0.0595852	0.000231234	0.672918	0.673414	FALSE	FALSE	FALSE	ieu-b-4953	Liver cell carcinoma || id:ieu-b-4953	5.24866e-05	1.09999e-05	5	1282319	0.00722523	42913	1.67e-16	CXCL16	NOTCH1	TRUE	reported	CXCL16.NOTCH1	textfile	2	1	TRUE	372184	68.0101056999982	CXCL16.NOTCH1
1047	rs7853989	G	C	G	C	-0.27396	-7.03264e-05	0.909529	0.913914	FALSE	TRUE	FALSE	ieu-b-4953	Liver cell carcinoma || id:ieu-b-4953	8.75833e-05	0.42	9	136131592	0.0121824	42813	2.4e-111	CXCL16	NOTCH1	TRUE	reported	CXCL16.NOTCH1	textfile	2	1	TRUE	372184	505.718224826607	CXCL16.NOTCH1
1048	rs8104483	T	G	T	G	0.042078	-0.000109034	0.726065	0.7268	FALSE	FALSE	FALSE	ieu-b-4953	Liver cell carcinoma || id:ieu-b-4953	5.52324e-05	0.0479999	19	45372354	0.00764399	42946	3.72e-08	CXCL16	NOTCH1	TRUE	reported	CXCL16.NOTCH1	textfile	2	1	TRUE	372184	30.3019068004292	CXCL16.NOTCH1
1049	rs8177655	G	A	G	A	-0.0496967	2.27772e-05	0.671988	0.670962	FALSE	FALSE	FALSE	ieu-b-4953	Liver cell carcinoma || id:ieu-b-4953	5.2132e-05	0.66	10	6015119	0.00717291	42849	4.32e-12	CXCL16	NOTCH1	TRUE	reported	CXCL16.NOTCH1	textfile	2	1	TRUE	372184	48.0025533837216	CXCL16.NOTCH1
1050	rs875063	A	C	A	C	0.163946	-3.33894e-06	0.690979	0.69473	FALSE	FALSE	FALSE	ieu-b-4953	Liver cell carcinoma || id:ieu-b-4953	5.34588e-05	0.95	2	111813085	0.00740222	41885	4.54e-108	CXCL16	NOTCH1	TRUE	reported	CXCL16.NOTCH1	textfile	2	1	TRUE	372184	490.543666831395	CXCL16.NOTCH1
1051	rs9266258	T	C	T	C	-0.0635987	-5.8853e-05	0.829137	0.823269	FALSE	FALSE	FALSE	ieu-b-4953	Liver cell carcinoma || id:ieu-b-4953	6.45695e-05	0.36	6	31325912	0.00889248	42931	8.69e-13	CXCL16	NOTCH1	TRUE	reported	CXCL16.NOTCH1	textfile	2	1	TRUE	372184	51.1505941552163	CXCL16.NOTCH1
1052	rs9374080	T	C	T	C	0.0400726	4.98831e-05	0.551856	0.544239	FALSE	FALSE	FALSE	ieu-b-4953	Liver cell carcinoma || id:ieu-b-4953	4.95135e-05	0.31	6	109616420	0.00681506	42871	4.13e-09	CXCL16	NOTCH1	TRUE	reported	CXCL16.NOTCH1	textfile	2	1	TRUE	372184	34.5744814479002	CXCL16.NOTCH1
1053	rs9911764	T	A	T	A	-0.0490655	-3.28902e-05	0.329865	0.328808	FALSE	TRUE	FALSE	ieu-b-4953	Liver cell carcinoma || id:ieu-b-4953	5.24063e-05	0.53	17	4965589	0.00725181	42754	1.34e-11	CXCL16	NOTCH1	TRUE	reported	CXCL16.NOTCH1	textfile	2	1	TRUE	372184	45.7782961026304	CXCL16.NOTCH1
1054	rs10048703	A	G	A	G	-0.0430616	2.03666e-05	0.629441	0.635753	FALSE	FALSE	FALSE	ieu-b-4953	Liver cell carcinoma || id:ieu-b-4953	5.12131e-05	0.69	2	111590560	0.00706565	42104	1.11e-09	IL15	KLRD1	TRUE	reported	IL15.KLRD1	textfile	2	1	TRUE	372184	37.1429234789566	IL15.KLRD1
1055	rs10423494	A	G	A	G	-0.0621593	-2.02999e-05	0.230972	0.234485	FALSE	FALSE	FALSE	ieu-b-4953	Liver cell carcinoma || id:ieu-b-4953	5.8091e-05	0.73	19	52299353	0.00799691	42069	7.84e-15	IL15	KLRD1	TRUE	reported	IL15.KLRD1	textfile	2	1	TRUE	372184	60.418204306748	IL15.KLRD1
1056	rs12451746	G	A	G	A	0.121203	5.64151e-05	0.573446	0.567538	FALSE	FALSE	FALSE	ieu-b-4953	Liver cell carcinoma || id:ieu-b-4953	4.96381e-05	0.26	17	33806863	0.00681816	42129	1.95e-70	IL15	KLRD1	TRUE	reported	IL15.KLRD1	textfile	2	1	TRUE	372184	316.00384149495	IL15.KLRD1
1057	rs12684650	C	T	C	T	0.0458592	6.81736e-05	0.692364	0.683435	FALSE	FALSE	FALSE	ieu-b-4953	Liver cell carcinoma || id:ieu-b-4953	5.29448e-05	0.2	9	139110654	0.00729076	42156	3.2e-10	IL15	KLRD1	TRUE	reported	IL15.KLRD1	textfile	2	1	TRUE	372184	39.5646514626747	IL15.KLRD1
1058	rs1324551	C	T	C	T	0.039741	7.64724e-05	0.495899	0.500152	FALSE	FALSE	FALSE	ieu-b-4953	Liver cell carcinoma || id:ieu-b-4953	4.91184e-05	0.12	10	90751516	0.00678476	42092	4.74e-09	IL15	KLRD1	TRUE	reported	IL15.KLRD1	textfile	2	1	TRUE	372184	34.3090428616723	IL15.KLRD1
1059	rs214084	A	G	A	G	-0.0376254	2.84035e-06	0.416926	0.420981	FALSE	FALSE	FALSE	ieu-b-4953	Liver cell carcinoma || id:ieu-b-4953	4.97793e-05	0.95	11	17298814	0.00686851	42113	4.33e-08	IL15	KLRD1	TRUE	reported	IL15.KLRD1	textfile	2	1	TRUE	372184	30.0080090112805	IL15.KLRD1
1060	rs2404233	G	T	G	T	-0.0450934	-5.31437e-05	0.336115	0.327022	FALSE	FALSE	FALSE	ieu-b-4953	Liver cell carcinoma || id:ieu-b-4953	5.2557e-05	0.31	15	77381222	0.00724696	42143	4.94e-10	IL15	KLRD1	TRUE	reported	IL15.KLRD1	textfile	2	1	TRUE	372184	38.718117676477	IL15.KLRD1
1061	rs2617170	T	C	T	C	0.0669502	1.71529e-05	0.315035	0.307372	FALSE	FALSE	FALSE	ieu-b-4953	Liver cell carcinoma || id:ieu-b-4953	5.33243e-05	0.75	12	10560957	0.00740024	42001	1.53e-19	IL15	KLRD1	TRUE	reported	IL15.KLRD1	textfile	2	1	TRUE	372184	81.8487682341261	IL15.KLRD1
1062	rs2743931	C	T	C	T	-0.241554	6.41344e-05	0.141588	0.145987	FALSE	FALSE	FALSE	ieu-b-4953	Liver cell carcinoma || id:ieu-b-4953	6.96438e-05	0.36	6	29787072	0.00949632	42191	1.17e-141	IL15	KLRD1	TRUE	reported	IL15.KLRD1	textfile	2	1	TRUE	372184	647.02011967382	IL15.KLRD1
1063	rs2761437	A	G	A	G	-0.0488281	1.90379e-05	0.217848	0.222639	FALSE	FALSE	FALSE	ieu-b-4953	Liver cell carcinoma || id:ieu-b-4953	5.90728e-05	0.75	1	207923081	0.0081315	41930	1.93e-09	IL15	KLRD1	TRUE	reported	IL15.KLRD1	textfile	2	1	TRUE	372184	36.0577246523793	IL15.KLRD1
1064	rs2844805	G	A	G	A	0.110475	4.21202e-05	0.681362	0.682124	FALSE	FALSE	FALSE	ieu-b-4953	Liver cell carcinoma || id:ieu-b-4953	5.28809e-05	0.43	6	29940679	0.00722677	42163	1.29e-52	IL15	KLRD1	TRUE	reported	IL15.KLRD1	textfile	2	1	TRUE	372184	233.689691042791	IL15.KLRD1
1065	rs289728	T	C	T	C	0.0479398	2.16745e-05	0.192509	0.197148	FALSE	FALSE	FALSE	ieu-b-4953	Liver cell carcinoma || id:ieu-b-4953	6.19376e-05	0.73	16	57076976	0.00857098	41923	2.24e-08	IL15	KLRD1	TRUE	reported	IL15.KLRD1	textfile	2	1	TRUE	372184	31.284662369524	IL15.KLRD1
1066	rs321919	G	C	G	C	0.0395344	-8.83943e-05	0.331253	0.332479	FALSE	TRUE	FALSE	ieu-b-4953	Liver cell carcinoma || id:ieu-b-4953	5.23106e-05	0.0909997	19	52839199	0.0072337	41940	4.65e-08	IL15	KLRD1	TRUE	reported	IL15.KLRD1	textfile	2	1	TRUE	372184	29.8695938322925	IL15.KLRD1
1067	rs35915710	C	A	C	A	0.0613812	-6.83744e-06	0.834601	0.832319	FALSE	FALSE	FALSE	ieu-b-4953	Liver cell carcinoma || id:ieu-b-4953	6.58799e-05	0.92	20	35515151	0.00911095	42110	1.64e-11	IL15	KLRD1	TRUE	reported	IL15.KLRD1	textfile	2	1	TRUE	372184	45.388248366846	IL15.KLRD1
1068	rs3809272	G	A	G	A	0.0858044	-8.49164e-06	0.699784	0.698237	FALSE	FALSE	FALSE	ieu-b-4953	Liver cell carcinoma || id:ieu-b-4953	5.36527e-05	0.87	12	111800258	0.00738518	41892	3.71e-31	IL15	KLRD1	TRUE	reported	IL15.KLRD1	textfile	2	1	TRUE	372184	134.988554805635	IL15.KLRD1
1069	rs4763478	A	G	A	G	-0.358093	0.000123224	0.23472	0.237967	FALSE	FALSE	FALSE	ieu-b-4953	Liver cell carcinoma || id:ieu-b-4953	5.8288e-05	0.0350002	12	10396310	0.00810822	39612	1e-200	IL15	KLRD1	TRUE	reported	IL15.KLRD1	textfile	2	1	TRUE	372184	1950.47601996241	IL15.KLRD1
1070	rs6488270	G	A	G	A	-0.047666	-5.22556e-05	0.598638	0.608072	FALSE	FALSE	FALSE	ieu-b-4953	Liver cell carcinoma || id:ieu-b-4953	5.03961e-05	0.3	12	10350587	0.00697711	42094	8.5e-12	IL15	KLRD1	TRUE	reported	IL15.KLRD1	textfile	2	1	TRUE	372184	46.673060212814	IL15.KLRD1
1071	rs78997768	G	T	G	T	-0.0729953	-0.000106085	0.836609	0.833495	FALSE	FALSE	FALSE	ieu-b-4953	Liver cell carcinoma || id:ieu-b-4953	6.60375e-05	0.11	8	60080075	0.0092195	41642	2.48e-15	IL15	KLRD1	TRUE	reported	IL15.KLRD1	textfile	2	1	TRUE	372184	62.6866495231876	IL15.KLRD1
1072	rs875063	A	C	A	C	0.139922	-3.33894e-06	0.690979	0.69473	FALSE	FALSE	FALSE	ieu-b-4953	Liver cell carcinoma || id:ieu-b-4953	5.34588e-05	0.95	2	111813085	0.00742649	41129	7.5e-79	IL15	KLRD1	TRUE	reported	IL15.KLRD1	textfile	2	1	TRUE	372184	354.980753696526	IL15.KLRD1
1073	rs9374080	T	C	T	C	0.0432273	4.98831e-05	0.551856	0.544239	FALSE	FALSE	FALSE	ieu-b-4953	Liver cell carcinoma || id:ieu-b-4953	4.95135e-05	0.31	6	109616420	0.00682796	42093	2.46e-10	IL15	KLRD1	TRUE	reported	IL15.KLRD1	textfile	2	1	TRUE	372184	40.0806064173264	IL15.KLRD1
1074	rs949839	A	G	A	G	0.0408529	-9.69429e-05	0.508409	0.512104	FALSE	FALSE	FALSE	ieu-b-4953	Liver cell carcinoma || id:ieu-b-4953	4.91762e-05	0.0490004	1	221065176	0.00680021	42093	1.9e-09	IL15	KLRD1	TRUE	reported	IL15.KLRD1	textfile	2	1	TRUE	372184	36.0911842646219	IL15.KLRD1
1075	rs10048703	A	G	A	G	-0.039432	2.03666e-05	0.629441	0.635753	FALSE	FALSE	FALSE	ieu-b-4953	Liver cell carcinoma || id:ieu-b-4953	5.12131e-05	0.69	2	111590560	0.00710866	41622	2.92e-08	IL15	IL18BP	TRUE	reported	IL15.IL18BP	textfile	2	1	TRUE	372184	30.7696194162878	IL15.IL18BP
1076	rs12451746	G	A	G	A	0.118014	5.64151e-05	0.573446	0.567538	FALSE	FALSE	FALSE	ieu-b-4953	Liver cell carcinoma || id:ieu-b-4953	4.96381e-05	0.26	17	33806863	0.00686478	41646	5.22e-66	IL15	IL18BP	TRUE	reported	IL15.IL18BP	textfile	2	1	TRUE	372184	295.538329414566	IL15.IL18BP
1077	rs1324551	C	T	C	T	0.062844	7.64724e-05	0.495899	0.500152	FALSE	FALSE	FALSE	ieu-b-4953	Liver cell carcinoma || id:ieu-b-4953	4.91184e-05	0.12	10	90751516	0.00682364	41610	3.42e-20	IL15	IL18BP	TRUE	reported	IL15.IL18BP	textfile	2	1	TRUE	372184	84.8194451512349	IL15.IL18BP
1078	rs1378901	T	C	T	C	0.0392276	7.58298e-05	0.553448	0.562872	FALSE	FALSE	FALSE	ieu-b-4953	Liver cell carcinoma || id:ieu-b-4953	4.96014e-05	0.13	8	128213807	0.00689139	41451	1.26e-08	IL15	IL18BP	TRUE	reported	IL15.IL18BP	textfile	2	1	TRUE	372184	32.4018509318792	IL15.IL18BP
1079	rs1572598	A	G	A	G	-0.049027	-0.000100059	0.680064	0.673692	FALSE	FALSE	FALSE	ieu-b-4953	Liver cell carcinoma || id:ieu-b-4953	5.25606e-05	0.0569994	10	8468686	0.00734135	41384	2.45e-11	IL15	IL18BP	TRUE	reported	IL15.IL18BP	textfile	2	1	TRUE	372184	44.5983487449621	IL15.IL18BP
1080	rs228942	G	T	G	T	0.064163	2.74751e-05	0.825901	0.824327	FALSE	FALSE	FALSE	ieu-b-4953	Liver cell carcinoma || id:ieu-b-4953	6.47475e-05	0.67	22	37524619	0.00902053	41282	1.15e-12	IL15	IL18BP	TRUE	reported	IL15.IL18BP	textfile	2	1	TRUE	372184	50.5947218614127	IL15.IL18BP
1081	rs2293579	G	A	G	A	-0.039234	-7.39261e-05	0.61381	0.610355	FALSE	FALSE	FALSE	ieu-b-4953	Liver cell carcinoma || id:ieu-b-4953	5.05138e-05	0.14	11	47440758	0.00700309	41685	2.13e-08	IL15	IL18BP	TRUE	reported	IL15.IL18BP	textfile	2	1	TRUE	372184	31.3867074969441	IL15.IL18BP
1082	rs2712429	A	C	A	C	0.0715014	0.000156407	0.0883406	0.085818	FALSE	FALSE	FALSE	ieu-b-4953	Liver cell carcinoma || id:ieu-b-4953	8.79517e-05	0.0749998	3	128336221	0.0123996	41260	8.15e-09	IL15	IL18BP	TRUE	reported	IL15.IL18BP	textfile	2	1	TRUE	372184	33.2516912943377	IL15.IL18BP
1083	rs2761437	A	G	A	G	-0.0483501	1.90379e-05	0.217848	0.222639	FALSE	FALSE	FALSE	ieu-b-4953	Liver cell carcinoma || id:ieu-b-4953	5.90728e-05	0.75	1	207923081	0.00818017	41451	3.43e-09	IL15	IL18BP	TRUE	reported	IL15.IL18BP	textfile	2	1	TRUE	372184	34.9357519037901	IL15.IL18BP
1084	rs34271700	G	A	G	A	-0.046125	-7.49724e-05	0.6836	0.679118	FALSE	FALSE	FALSE	ieu-b-4953	Liver cell carcinoma || id:ieu-b-4953	5.26924e-05	0.15	11	126328903	0.00730901	41636	2.81e-10	IL15	IL18BP	TRUE	reported	IL15.IL18BP	textfile	2	1	TRUE	372184	39.8249873188535	IL15.IL18BP
1085	rs3809272	G	A	G	A	0.097517	-8.49164e-06	0.699784	0.698237	FALSE	FALSE	FALSE	ieu-b-4953	Liver cell carcinoma || id:ieu-b-4953	5.36527e-05	0.87	12	111800258	0.00743749	41411	3.39e-39	IL15	IL18BP	TRUE	reported	IL15.IL18BP	textfile	2	1	TRUE	372184	171.91266580142	IL15.IL18BP
1086	rs507666	G	A	G	A	0.0499627	-2.74685e-05	0.819282	0.815451	FALSE	FALSE	FALSE	ieu-b-4953	Liver cell carcinoma || id:ieu-b-4953	6.34138e-05	0.66	9	136149399	0.00885581	41631	1.69e-08	IL15	IL18BP	TRUE	reported	IL15.IL18BP	textfile	2	1	TRUE	372184	31.8298959536106	IL15.IL18BP
1087	rs55714927	C	T	C	T	-0.0542002	-3.42803e-05	0.813408	0.80961	FALSE	FALSE	FALSE	ieu-b-4953	Liver cell carcinoma || id:ieu-b-4953	6.27204e-05	0.58	17	7080316	0.00864376	41622	3.64e-10	IL15	IL18BP	TRUE	reported	IL15.IL18BP	textfile	2	1	TRUE	372184	39.3184490532414	IL15.IL18BP
1088	rs6767907	A	G	A	G	0.0420808	-4.06953e-05	0.400921	0.405551	FALSE	FALSE	FALSE	ieu-b-4953	Liver cell carcinoma || id:ieu-b-4953	5.01302e-05	0.42	3	47162661	0.00693925	41660	1.34e-09	IL15	IL18BP	TRUE	reported	IL15.IL18BP	textfile	2	1	TRUE	372184	36.7741723436086	IL15.IL18BP
1089	rs7132088	C	T	C	T	0.0440987	-1.73604e-05	0.565053	0.56033	FALSE	FALSE	FALSE	ieu-b-4953	Liver cell carcinoma || id:ieu-b-4953	4.96234e-05	0.73	12	113235279	0.00690206	41521	1.69e-10	IL15	IL18BP	TRUE	reported	IL15.IL18BP	textfile	2	1	TRUE	372184	40.8219844797949	IL15.IL18BP
1090	rs78997768	G	T	G	T	-0.061438	-0.000106085	0.836609	0.833495	FALSE	FALSE	FALSE	ieu-b-4953	Liver cell carcinoma || id:ieu-b-4953	6.60375e-05	0.11	8	60080075	0.00928528	41164	3.72e-11	IL15	IL18BP	TRUE	reported	IL15.IL18BP	textfile	2	1	TRUE	372184	43.7808440570334	IL15.IL18BP
1091	rs875063	A	C	A	C	0.115192	-3.33894e-06	0.690979	0.69473	FALSE	FALSE	FALSE	ieu-b-4953	Liver cell carcinoma || id:ieu-b-4953	5.34588e-05	0.95	2	111813085	0.0074956	40657	3.79e-53	IL15	IL18BP	TRUE	reported	IL15.IL18BP	textfile	2	1	TRUE	372184	236.173862517336	IL15.IL18BP
1092	rs9263980	A	G	A	G	0.0663489	2.67046e-05	0.456321	0.456483	FALSE	FALSE	FALSE	ieu-b-4953	Liver cell carcinoma || id:ieu-b-4953	4.93917e-05	0.59	6	31188397	0.0068652	41594	4.5e-22	IL15	IL18BP	TRUE	reported	IL15.IL18BP	textfile	2	1	TRUE	372184	93.4030518376945	IL15.IL18BP
1093	rs9374080	T	C	T	C	0.0422934	4.98831e-05	0.551856	0.544239	FALSE	FALSE	FALSE	ieu-b-4953	Liver cell carcinoma || id:ieu-b-4953	4.95135e-05	0.31	6	109616420	0.00687715	41610	7.83e-10	IL15	IL18BP	TRUE	reported	IL15.IL18BP	textfile	2	1	TRUE	372184	37.8205818241943	IL15.IL18BP
1094	rs949839	A	G	A	G	0.0382509	-9.69429e-05	0.508409	0.512104	FALSE	FALSE	FALSE	ieu-b-4953	Liver cell carcinoma || id:ieu-b-4953	4.91762e-05	0.0490004	1	221065176	0.00684835	41609	2.35e-08	IL15	IL18BP	TRUE	reported	IL15.IL18BP	textfile	2	1	TRUE	372184	31.1968985405286	IL15.IL18BP
1095	rs10048703	A	G	A	G	0.0678343	2.03666e-05	0.629441	0.635753	FALSE	FALSE	FALSE	ieu-b-4953	Liver cell carcinoma || id:ieu-b-4953	5.12131e-05	0.69	2	111590560	0.00713348	42463	2.02e-21	CD160	CXCL16	TRUE	reported	CD160.CXCL16	textfile	2	1	TRUE	372184	90.4265162432298	CD160.CXCL16
1096	rs1006368	C	T	C	T	0.0629355	7.14593e-05	0.887655	0.889408	FALSE	FALSE	FALSE	ieu-b-4953	Liver cell carcinoma || id:ieu-b-4953	7.85577e-05	0.36	10	126346603	0.0109026	42488	7.86e-09	CD160	CXCL16	TRUE	reported	CD160.CXCL16	textfile	2	1	TRUE	372184	33.3220119800873	CD160.CXCL16
1097	rs10178946	G	T	G	T	-0.064573	-8.10448e-06	0.324272	0.324948	FALSE	FALSE	FALSE	ieu-b-4953	Liver cell carcinoma || id:ieu-b-4953	5.25163e-05	0.88	2	198463090	0.00732691	42464	1.26e-18	CD160	CXCL16	TRUE	reported	CD160.CXCL16	textfile	2	1	TRUE	372184	77.6712355502339	CD160.CXCL16
1098	rs10899489	C	A	C	A	0.0561599	-5.02125e-05	0.83439	0.841523	FALSE	FALSE	FALSE	ieu-b-4953	Liver cell carcinoma || id:ieu-b-4953	6.72995e-05	0.46	11	78095373	0.00953727	42492	3.93e-09	CD160	CXCL16	TRUE	reported	CD160.CXCL16	textfile	2	1	TRUE	372184	34.6740440236469	CD160.CXCL16
1099	rs12451746	G	A	G	A	-0.0444996	5.64151e-05	0.573446	0.567538	FALSE	FALSE	FALSE	ieu-b-4953	Liver cell carcinoma || id:ieu-b-4953	4.96381e-05	0.26	17	33806863	0.00691729	42491	1.26e-10	CD160	CXCL16	TRUE	reported	CD160.CXCL16	textfile	2	1	TRUE	372184	41.3847415737596	CD160.CXCL16
1100	rs12736138	C	T	C	T	-0.296517	-1.99511e-05	0.587759	0.594096	FALSE	FALSE	FALSE	ieu-b-4953	Liver cell carcinoma || id:ieu-b-4953	5.01256e-05	0.69	1	145626119	0.00687587	42317	1e-200	CD160	CXCL16	TRUE	reported	CD160.CXCL16	textfile	2	1	TRUE	372184	1859.70423895656	CD160.CXCL16
1101	rs13092573	C	T	C	T	-0.0407299	-4.65298e-05	0.655597	0.651463	FALSE	FALSE	FALSE	ieu-b-4953	Liver cell carcinoma || id:ieu-b-4953	5.16727e-05	0.37	3	46988561	0.00719053	42454	1.49e-08	CD160	CXCL16	TRUE	reported	CD160.CXCL16	textfile	2	1	TRUE	372184	32.0852097310981	CD160.CXCL16
1102	rs1324551	C	T	C	T	-0.042936	7.64724e-05	0.495899	0.500152	FALSE	FALSE	FALSE	ieu-b-4953	Liver cell carcinoma || id:ieu-b-4953	4.91184e-05	0.12	10	90751516	0.00685676	42457	3.84e-10	CD160	CXCL16	TRUE	reported	CD160.CXCL16	textfile	2	1	TRUE	372184	39.2107606627066	CD160.CXCL16
1103	rs1507101	G	A	G	A	-0.0395675	-1.00232e-05	0.434648	0.428248	FALSE	FALSE	FALSE	ieu-b-4953	Liver cell carcinoma || id:ieu-b-4953	4.96826e-05	0.84	1	25251326	0.00696277	42460	1.33e-08	CD160	CXCL16	TRUE	reported	CD160.CXCL16	textfile	2	1	TRUE	372184	32.2933517574138	CD160.CXCL16
1104	rs17810546	A	G	A	G	0.0604713	-5.36587e-05	0.883262	0.878591	FALSE	FALSE	FALSE	ieu-b-4953	Liver cell carcinoma || id:ieu-b-4953	7.53281e-05	0.48	3	159665050	0.0104853	42549	8.11e-09	CD160	CXCL16	TRUE	reported	CD160.CXCL16	textfile	2	1	TRUE	372184	33.2611214920531	CD160.CXCL16
1105	rs1793328	T	C	T	C	-0.0589238	4.60393e-06	0.713198	0.71179	FALSE	FALSE	FALSE	ieu-b-4953	Liver cell carcinoma || id:ieu-b-4953	5.42604e-05	0.93	11	128096708	0.00757048	42507	7.22e-15	CD160	CXCL16	TRUE	reported	CD160.CXCL16	textfile	2	1	TRUE	372184	60.5807520829922	CD160.CXCL16
1106	rs2070722	A	C	A	C	-0.0735941	4.05262e-05	0.65743	0.661129	FALSE	FALSE	FALSE	ieu-b-4953	Liver cell carcinoma || id:ieu-b-4953	5.20033e-05	0.44	5	131824486	0.00725487	42486	3.75e-24	CD160	CXCL16	TRUE	reported	CD160.CXCL16	textfile	2	1	TRUE	372184	102.90268995626	CD160.CXCL16
1107	rs214084	A	G	A	G	0.0427967	2.84035e-06	0.416926	0.420981	FALSE	FALSE	FALSE	ieu-b-4953	Liver cell carcinoma || id:ieu-b-4953	4.97793e-05	0.95	11	17298814	0.00694074	42474	7.07e-10	CD160	CXCL16	TRUE	reported	CD160.CXCL16	textfile	2	1	TRUE	372184	38.0197286297888	CD160.CXCL16
1108	rs2290669	A	C	A	C	-0.0833363	-1.42577e-05	0.214115	0.207732	FALSE	FALSE	FALSE	ieu-b-4953	Liver cell carcinoma || id:ieu-b-4953	6.06671e-05	0.81	19	16495774	0.00837452	42494	2.64e-23	CD160	CXCL16	TRUE	reported	CD160.CXCL16	textfile	2	1	TRUE	372184	99.0258504641522	CD160.CXCL16
1109	rs2497306	A	C	A	C	0.0659649	1.18196e-05	0.519284	0.50746	FALSE	FALSE	FALSE	ieu-b-4953	Liver cell carcinoma || id:ieu-b-4953	4.92375e-05	0.81	10	94485211	0.00683493	42487	5.12e-22	CD160	CXCL16	TRUE	reported	CD160.CXCL16	textfile	2	1	TRUE	372184	93.1445984135362	CD160.CXCL16
1110	rs2761437	A	G	A	G	0.0510939	1.90379e-05	0.217848	0.222639	FALSE	FALSE	FALSE	ieu-b-4953	Liver cell carcinoma || id:ieu-b-4953	5.90728e-05	0.75	1	207923081	0.00821528	42295	5.04e-10	CD160	CXCL16	TRUE	reported	CD160.CXCL16	textfile	2	1	TRUE	372184	38.6806147162254	CD160.CXCL16
1111	rs28366130	A	C	A	C	-0.0424369	-6.02944e-05	0.682291	0.685361	FALSE	FALSE	FALSE	ieu-b-4953	Liver cell carcinoma || id:ieu-b-4953	5.29973e-05	0.26	6	31363805	0.00749274	42431	1.49e-08	CD160	CXCL16	TRUE	reported	CD160.CXCL16	textfile	2	1	TRUE	372184	32.0779035476806	CD160.CXCL16
1112	rs34625233	T	C	T	C	0.10037	1.78952e-05	0.764099	0.760772	FALSE	FALSE	FALSE	ieu-b-4953	Liver cell carcinoma || id:ieu-b-4953	5.76583e-05	0.760001	17	4625958	0.00795469	42515	1.96e-36	CD160	CXCL16	TRUE	reported	CD160.CXCL16	textfile	2	1	TRUE	372184	159.206695867348	CD160.CXCL16
1113	rs3809272	G	A	G	A	-0.119645	-8.49164e-06	0.699784	0.698237	FALSE	FALSE	FALSE	ieu-b-4953	Liver cell carcinoma || id:ieu-b-4953	5.36527e-05	0.87	12	111800258	0.00745331	42252	8.13e-58	CD160	CXCL16	TRUE	reported	CD160.CXCL16	textfile	2	1	TRUE	372184	257.685949073368	CD160.CXCL16
1114	rs433402	A	G	A	G	-0.0463564	-9.47583e-06	0.73084	0.732411	FALSE	FALSE	FALSE	ieu-b-4953	Liver cell carcinoma || id:ieu-b-4953	5.56523e-05	0.86	9	136898627	0.00789395	41349	4.33e-09	CD160	CXCL16	TRUE	reported	CD160.CXCL16	textfile	2	1	TRUE	372184	34.4850341794384	CD160.CXCL16
1115	rs4905819	A	G	A	G	0.0428658	1.42785e-05	0.40609	0.398026	FALSE	FALSE	FALSE	ieu-b-4953	Liver cell carcinoma || id:ieu-b-4953	5.0289e-05	0.780001	14	99794482	0.00702368	42494	1.05e-09	CD160	CXCL16	TRUE	reported	CD160.CXCL16	textfile	2	1	TRUE	372184	37.2470972638444	CD160.CXCL16
1116	rs601338	G	A	G	A	0.0707083	-1.5807e-05	0.498471	0.492003	FALSE	FALSE	FALSE	ieu-b-4953	Liver cell carcinoma || id:ieu-b-4953	4.91763e-05	0.75	19	49206674	0.00686928	42509	8.07e-25	CD160	CXCL16	TRUE	reported	CD160.CXCL16	textfile	2	1	TRUE	372184	105.954243140966	CD160.CXCL16
1117	rs6031304	T	C	T	C	-0.071073	-1.86175e-05	0.274158	0.270397	FALSE	FALSE	FALSE	ieu-b-4953	Liver cell carcinoma || id:ieu-b-4953	5.54534e-05	0.74	20	42657548	0.00771427	42320	3.31e-20	CD160	CXCL16	TRUE	reported	CD160.CXCL16	textfile	2	1	TRUE	372184	84.8827858461827	CD160.CXCL16
1118	rs6089070	G	A	G	A	-0.0503407	1.11448e-05	0.794294	0.787292	FALSE	FALSE	FALSE	ieu-b-4953	Liver cell carcinoma || id:ieu-b-4953	6.01109e-05	0.85	20	30377773	0.00841991	42493	2.27e-09	CD160	CXCL16	TRUE	reported	CD160.CXCL16	textfile	2	1	TRUE	372184	35.7456831709068	CD160.CXCL16
1119	rs61897793	G	A	G	A	-0.0506721	5.37959e-05	0.819566	0.812495	FALSE	FALSE	FALSE	ieu-b-4953	Liver cell carcinoma || id:ieu-b-4953	6.30552e-05	0.39	11	61599347	0.00872273	42569	6.32e-09	CD160	CXCL16	TRUE	reported	CD160.CXCL16	textfile	2	1	TRUE	372184	33.7468271289568	CD160.CXCL16
1120	rs7132088	C	T	C	T	-0.044722	-1.73604e-05	0.565053	0.56033	FALSE	FALSE	FALSE	ieu-b-4953	Liver cell carcinoma || id:ieu-b-4953	4.96234e-05	0.73	12	113235279	0.0069241	42364	1.07e-10	CD160	CXCL16	TRUE	reported	CD160.CXCL16	textfile	2	1	TRUE	372184	41.7172595675592	CD160.CXCL16
1121	rs72699833	G	A	G	A	-0.111512	5.25105e-05	0.913808	0.909843	FALSE	FALSE	FALSE	ieu-b-4953	Liver cell carcinoma || id:ieu-b-4953	8.59812e-05	0.54	1	121281487	0.0120453	42145	2.18e-20	CD160	CXCL16	TRUE	reported	CD160.CXCL16	textfile	2	1	TRUE	372184	85.7053569776934	CD160.CXCL16
1122	rs748113	T	C	T	C	0.0849705	3.82956e-05	0.57189	0.56455	FALSE	FALSE	FALSE	ieu-b-4953	Liver cell carcinoma || id:ieu-b-4953	4.97118e-05	0.44	10	73508791	0.0071339	40398	1.18e-32	CD160	CXCL16	TRUE	reported	CD160.CXCL16	textfile	2	1	TRUE	372184	141.867303164633	CD160.CXCL16
1123	rs75842619	C	T	C	T	0.0822448	2.1725e-05	0.899741	0.906271	FALSE	FALSE	FALSE	ieu-b-4953	Liver cell carcinoma || id:ieu-b-4953	8.45152e-05	0.8	22	39492651	0.012245	38438	1.89e-11	CD160	CXCL16	TRUE	reported	CD160.CXCL16	textfile	2	1	TRUE	372184	45.1127517621796	CD160.CXCL16
1124	rs7726159	C	A	C	A	0.0504095	0.000231234	0.672918	0.673414	FALSE	FALSE	FALSE	ieu-b-4953	Liver cell carcinoma || id:ieu-b-4953	5.24866e-05	1.09999e-05	5	1282319	0.0073204	42497	5.81e-12	CD160	CXCL16	TRUE	reported	CD160.CXCL16	textfile	2	1	TRUE	372184	47.419301771323	CD160.CXCL16
1125	rs8177655	G	A	G	A	0.0831031	2.27772e-05	0.671988	0.670962	FALSE	FALSE	FALSE	ieu-b-4953	Liver cell carcinoma || id:ieu-b-4953	5.2132e-05	0.66	10	6015119	0.00725272	42436	2.37e-30	CD160	CXCL16	TRUE	reported	CD160.CXCL16	textfile	2	1	TRUE	372184	131.2902957243	CD160.CXCL16
1126	rs875063	A	C	A	C	-0.191652	-3.33894e-06	0.690979	0.69473	FALSE	FALSE	FALSE	ieu-b-4953	Liver cell carcinoma || id:ieu-b-4953	5.34588e-05	0.95	2	111813085	0.00748657	41476	2.02e-143	CD160	CXCL16	TRUE	reported	CD160.CXCL16	textfile	2	1	TRUE	372184	655.331331590735	CD160.CXCL16
1127	rs9263740	T	C	T	C	0.0651358	-4.69641e-05	0.800067	0.80235	FALSE	FALSE	FALSE	ieu-b-4953	Liver cell carcinoma || id:ieu-b-4953	6.18255e-05	0.450001	6	31111400	0.00863745	42518	4.75e-14	CD160	CXCL16	TRUE	reported	CD160.CXCL16	textfile	2	1	TRUE	372184	56.8680596551902	CD160.CXCL16
1128	rs9263875	A	G	A	G	0.115614	1.21093e-05	0.615491	0.611993	FALSE	FALSE	FALSE	ieu-b-4953	Liver cell carcinoma || id:ieu-b-4953	5.04639e-05	0.81	6	31170914	0.00702237	42536	1.03e-60	CD160	CXCL16	TRUE	reported	CD160.CXCL16	textfile	2	1	TRUE	372184	271.052512872659	CD160.CXCL16
1129	rs10048703	A	G	A	G	0.0412559	2.03666e-05	0.629441	0.635753	FALSE	FALSE	FALSE	ieu-b-4953	Liver cell carcinoma || id:ieu-b-4953	5.12131e-05	0.69	2	111590560	0.00722342	41107	1.13e-08	CD160	KIR2DL3	TRUE	reported	CD160.KIR2DL3	textfile	2	1	TRUE	372184	32.6201832790588	CD160.KIR2DL3
1130	rs10416527	A	G	A	G	-0.092817	-2.55697e-05	0.255507	0.258285	FALSE	FALSE	FALSE	ieu-b-4953	Liver cell carcinoma || id:ieu-b-4953	5.62518e-05	0.649999	19	55215632	0.00804771	41018	9.99e-31	CD160	KIR2DL3	TRUE	reported	CD160.KIR2DL3	textfile	2	1	TRUE	372184	133.018001344576	CD160.KIR2DL3
1131	rs10447393	T	C	T	C	-0.0772056	-2.13157e-06	0.394751	0.389831	FALSE	FALSE	FALSE	ieu-b-4953	Liver cell carcinoma || id:ieu-b-4953	5.05176e-05	0.97	6	29316852	0.00711747	41122	2.24e-27	CD160	KIR2DL3	TRUE	reported	CD160.KIR2DL3	textfile	2	1	TRUE	372184	117.664733167264	CD160.KIR2DL3
1132	rs12729444	T	G	T	G	0.0685262	0.000111927	0.921013	0.918829	FALSE	FALSE	FALSE	ieu-b-4953	Liver cell carcinoma || id:ieu-b-4953	9.02289e-05	0.21	1	27037154	0.0125452	41162	4.73e-08	CD160	KIR2DL3	TRUE	reported	CD160.KIR2DL3	textfile	2	1	TRUE	372184	29.8372037605746	CD160.KIR2DL3
1133	rs12736138	C	T	C	T	-0.17534	-1.99511e-05	0.587759	0.594096	FALSE	FALSE	FALSE	ieu-b-4953	Liver cell carcinoma || id:ieu-b-4953	5.01256e-05	0.69	1	145626119	0.00705932	40969	3.49e-135	CD160	KIR2DL3	TRUE	reported	CD160.KIR2DL3	textfile	2	1	TRUE	372184	616.930535413978	CD160.KIR2DL3
1134	rs130067	T	G	T	G	0.113589	-1.60272e-05	0.801519	0.802363	FALSE	FALSE	FALSE	ieu-b-4953	Liver cell carcinoma || id:ieu-b-4953	6.1785e-05	0.8	6	31118511	0.0087412	41188	1.56e-38	CD160	KIR2DL3	TRUE	reported	CD160.KIR2DL3	textfile	2	1	TRUE	372184	168.861420448924	CD160.KIR2DL3
1135	rs1743325	T	G	T	G	0.165136	-2.50687e-05	0.400274	0.397091	FALSE	FALSE	FALSE	ieu-b-4953	Liver cell carcinoma || id:ieu-b-4953	5.03592e-05	0.62	19	55252385	0.00704841	41111	1.35e-120	CD160	KIR2DL3	TRUE	reported	CD160.KIR2DL3	textfile	2	1	TRUE	372184	548.910077427218	CD160.KIR2DL3
1136	rs2497306	A	C	A	C	0.0650105	1.18196e-05	0.519284	0.50746	FALSE	FALSE	FALSE	ieu-b-4953	Liver cell carcinoma || id:ieu-b-4953	4.92375e-05	0.81	10	94485211	0.0069162	41129	5.74e-21	CD160	KIR2DL3	TRUE	reported	CD160.KIR2DL3	textfile	2	1	TRUE	372184	88.3551615711103	CD160.KIR2DL3
1137	rs2844498	C	T	C	T	0.249633	-0.00010839	0.57342	0.576265	FALSE	FALSE	FALSE	ieu-b-4953	Liver cell carcinoma || id:ieu-b-4953	4.97485e-05	0.0290001	6	31476854	0.00692039	41111	1e-200	CD160	KIR2DL3	TRUE	reported	CD160.KIR2DL3	textfile	2	1	TRUE	372184	1301.19639716944	CD160.KIR2DL3
1138	rs3095345	C	T	C	T	-0.344473	4.73019e-05	0.174197	0.17743	FALSE	FALSE	FALSE	ieu-b-4953	Liver cell carcinoma || id:ieu-b-4953	6.43611e-05	0.46	6	30822413	0.00886489	41181	1e-200	CD160	KIR2DL3	TRUE	reported	CD160.KIR2DL3	textfile	2	1	TRUE	372184	1509.9538458047	CD160.KIR2DL3
1139	rs7310149	G	T	G	T	0.0727435	-7.60509e-05	0.171903	0.1659	FALSE	FALSE	FALSE	ieu-b-4953	Liver cell carcinoma || id:ieu-b-4953	6.63342e-05	0.25	12	10621215	0.00954727	40681	2.61e-14	CD160	KIR2DL3	TRUE	reported	CD160.KIR2DL3	textfile	2	1	TRUE	372184	58.0537096479118	CD160.KIR2DL3
1140	rs875063	A	C	A	C	-0.102819	-3.33894e-06	0.690979	0.69473	FALSE	FALSE	FALSE	ieu-b-4953	Liver cell carcinoma || id:ieu-b-4953	5.34588e-05	0.95	2	111813085	0.00762093	40159	2.16e-41	CD160	KIR2DL3	TRUE	reported	CD160.KIR2DL3	textfile	2	1	TRUE	372184	182.024902146988	CD160.KIR2DL3
1141	rs10051838	G	A	G	A	-0.061914	-1.13057e-05	0.858695	0.874063	FALSE	FALSE	FALSE	ieu-b-4953	Liver cell carcinoma || id:ieu-b-4953	7.42366e-05	0.88	5	157102159	0.00978935	42186	2.56e-10	CD74	TIMD4	TRUE	reported	CD74.TIMD4	textfile	2	1	TRUE	372184	40.0009230703562	CD74.TIMD4
1142	rs10189685	G	A	G	A	-0.114599	-2.46074e-05	0.707807	0.70384	FALSE	FALSE	FALSE	ieu-b-4953	Liver cell carcinoma || id:ieu-b-4953	5.38161e-05	0.649999	2	203488449	0.00732547	42141	5.22e-55	CD74	TIMD4	TRUE	reported	CD74.TIMD4	textfile	2	1	TRUE	372184	244.7319483299	CD74.TIMD4
1143	rs11204744	A	G	A	G	-0.0425369	-2.06297e-05	0.749562	0.744675	FALSE	FALSE	FALSE	ieu-b-4953	Liver cell carcinoma || id:ieu-b-4953	5.64045e-05	0.709999	1	150902941	0.00766583	42094	2.89e-08	CD74	TIMD4	TRUE	reported	CD74.TIMD4	textfile	2	1	TRUE	372184	30.7902563393294	CD74.TIMD4
1144	rs11605334	A	G	A	G	0.0499139	5.33334e-05	0.82449	0.819244	FALSE	FALSE	FALSE	ieu-b-4953	Liver cell carcinoma || id:ieu-b-4953	6.3953e-05	0.4	11	126006811	0.00872806	41925	1.08e-08	CD74	TIMD4	TRUE	reported	CD74.TIMD4	textfile	2	1	TRUE	372184	32.7045037015323	CD74.TIMD4
1145	rs12922863	G	A	G	A	0.0863211	-7.52201e-05	0.762598	0.762134	FALSE	FALSE	FALSE	ieu-b-4953	Liver cell carcinoma || id:ieu-b-4953	5.78057e-05	0.19	16	10965126	0.00798104	41610	3.15e-27	CD74	TIMD4	TRUE	reported	CD74.TIMD4	textfile	2	1	TRUE	372184	116.980899663295	CD74.TIMD4
1146	rs1507101	G	A	G	A	-0.0465658	-1.00232e-05	0.434648	0.428248	FALSE	FALSE	FALSE	ieu-b-4953	Liver cell carcinoma || id:ieu-b-4953	4.96826e-05	0.84	1	25251326	0.00680281	42082	7.75e-12	CD74	TIMD4	TRUE	reported	CD74.TIMD4	textfile	2	1	TRUE	372184	46.8551631218227	CD74.TIMD4
1147	rs2068888	G	A	G	A	-0.04416	-9.66133e-06	0.547448	0.549485	FALSE	FALSE	FALSE	ieu-b-4953	Liver cell carcinoma || id:ieu-b-4953	4.94709e-05	0.85	10	94839642	0.00674501	42146	5.94e-11	CD74	TIMD4	TRUE	reported	CD74.TIMD4	textfile	2	1	TRUE	372184	42.8640234319896	CD74.TIMD4
1148	rs2070730	G	A	G	A	-0.0557607	4.19542e-05	0.659843	0.663421	FALSE	FALSE	FALSE	ieu-b-4953	Liver cell carcinoma || id:ieu-b-4953	5.20679e-05	0.42	5	131819800	0.00712256	42100	5.04e-15	CD74	TIMD4	TRUE	reported	CD74.TIMD4	textfile	2	1	TRUE	372184	61.2892351133922	CD74.TIMD4
1149	rs2074491	T	C	T	C	0.0769125	-7.66748e-06	0.860009	0.85871	FALSE	FALSE	FALSE	ieu-b-4953	Liver cell carcinoma || id:ieu-b-4953	7.05588e-05	0.91	6	31239896	0.0095755	42141	9.82e-16	CD74	TIMD4	TRUE	reported	CD74.TIMD4	textfile	2	1	TRUE	372184	64.5165201964972	CD74.TIMD4
1150	rs2083637	A	G	A	G	-0.0468364	5.51943e-05	0.736811	0.734857	FALSE	FALSE	FALSE	ieu-b-4953	Liver cell carcinoma || id:ieu-b-4953	5.57862e-05	0.32	8	19865175	0.00762848	42152	8.34e-10	CD74	TIMD4	TRUE	reported	CD74.TIMD4	textfile	2	1	TRUE	372184	37.6956285118321	CD74.TIMD4
1151	rs2193045	A	G	A	G	0.0534676	7.77439e-06	0.290478	0.296234	FALSE	FALSE	FALSE	ieu-b-4953	Liver cell carcinoma || id:ieu-b-4953	5.38352e-05	0.89	12	68534520	0.00734554	42102	3.42e-13	CD74	TIMD4	TRUE	reported	CD74.TIMD4	textfile	2	1	TRUE	372184	52.982680296827	CD74.TIMD4
1152	rs2270501	C	T	C	T	0.0666063	-8.13608e-05	0.819708	0.815938	FALSE	FALSE	FALSE	ieu-b-4953	Liver cell carcinoma || id:ieu-b-4953	6.3558e-05	0.2	16	85932988	0.00868303	42093	1.75e-14	CD74	TIMD4	TRUE	reported	CD74.TIMD4	textfile	2	1	TRUE	372184	58.8420798778843	CD74.TIMD4
1153	rs2277862	C	T	C	T	-0.103892	3.45159e-05	0.856137	0.859987	FALSE	FALSE	FALSE	ieu-b-4953	Liver cell carcinoma || id:ieu-b-4953	7.09823e-05	0.630001	20	34152782	0.00975662	42157	1.92e-26	CD74	TIMD4	TRUE	reported	CD74.TIMD4	textfile	2	1	TRUE	372184	113.38756601143	CD74.TIMD4
1154	rs2293579	G	A	G	A	0.0668986	-7.39261e-05	0.61381	0.610355	FALSE	FALSE	FALSE	ieu-b-4953	Liver cell carcinoma || id:ieu-b-4953	5.05138e-05	0.14	11	47440758	0.00687964	42152	2.51e-22	CD74	TIMD4	TRUE	reported	CD74.TIMD4	textfile	2	1	TRUE	372184	94.558948183792	CD74.TIMD4
1155	rs2549782	G	T	G	T	-0.045014	9.165e-05	0.497014	0.501562	FALSE	FALSE	FALSE	ieu-b-4953	Liver cell carcinoma || id:ieu-b-4953	4.92564e-05	0.0629999	5	96231000	0.00670881	42089	1.98e-11	CD74	TIMD4	TRUE	reported	CD74.TIMD4	textfile	2	1	TRUE	372184	45.0198691490491	CD74.TIMD4
1156	rs2802929	A	G	A	G	0.055436	1.91446e-05	0.665544	0.671912	FALSE	FALSE	FALSE	ieu-b-4953	Liver cell carcinoma || id:ieu-b-4953	5.24719e-05	0.719999	1	235095444	0.00718168	41852	1.2e-14	CD74	TIMD4	TRUE	reported	CD74.TIMD4	textfile	2	1	TRUE	372184	59.5842767566483	CD74.TIMD4
1157	rs28687047	G	A	G	A	-0.0686046	-9.85202e-05	0.788479	0.78394	FALSE	FALSE	FALSE	ieu-b-4953	Liver cell carcinoma || id:ieu-b-4953	5.97506e-05	0.0990011	8	134470361	0.00820706	41646	6.51e-17	CD74	TIMD4	TRUE	reported	CD74.TIMD4	textfile	2	1	TRUE	372184	69.8765180769447	CD74.TIMD4
1158	rs3021302	T	C	T	C	0.0992412	0.000104715	0.833382	0.831399	FALSE	FALSE	FALSE	ieu-b-4953	Liver cell carcinoma || id:ieu-b-4953	6.56387e-05	0.11	6	32623150	0.00893665	41699	1.3e-28	CD74	TIMD4	TRUE	reported	CD74.TIMD4	textfile	2	1	TRUE	372184	123.320283768941	CD74.TIMD4
1159	rs34271700	G	A	G	A	-0.105552	-7.49724e-05	0.6836	0.679118	FALSE	FALSE	FALSE	ieu-b-4953	Liver cell carcinoma || id:ieu-b-4953	5.26924e-05	0.15	11	126328903	0.00715806	42101	4.34e-49	CD74	TIMD4	TRUE	reported	CD74.TIMD4	textfile	2	1	TRUE	372184	217.441414556486	CD74.TIMD4
1160	rs35636563	C	T	C	T	-0.0634841	-1.54633e-06	0.854302	0.854799	FALSE	FALSE	FALSE	ieu-b-4953	Liver cell carcinoma || id:ieu-b-4953	6.98355e-05	0.98	12	29410853	0.00955725	42037	3.12e-11	CD74	TIMD4	TRUE	reported	CD74.TIMD4	textfile	2	1	TRUE	372184	44.1228992092553	CD74.TIMD4
1161	rs370157	C	T	C	T	0.0423364	-3.03355e-05	0.67313	0.682046	FALSE	FALSE	FALSE	ieu-b-4953	Liver cell carcinoma || id:ieu-b-4953	5.29111e-05	0.57	3	155415005	0.00720084	42074	4.15e-09	CD74	TIMD4	TRUE	reported	CD74.TIMD4	textfile	2	1	TRUE	372184	34.5669872355697	CD74.TIMD4
1162	rs3779500	T	C	T	C	0.0472492	-1.68544e-05	0.201497	0.205284	FALSE	FALSE	FALSE	ieu-b-4953	Liver cell carcinoma || id:ieu-b-4953	6.09966e-05	0.780001	7	106792704	0.00835995	42035	1.6e-08	CD74	TIMD4	TRUE	reported	CD74.TIMD4	textfile	2	1	TRUE	372184	31.9434308576432	CD74.TIMD4
1163	rs3809272	G	A	G	A	-0.0748843	-8.49164e-06	0.699784	0.698237	FALSE	FALSE	FALSE	ieu-b-4953	Liver cell carcinoma || id:ieu-b-4953	5.36527e-05	0.87	12	111800258	0.00731106	41876	1.37e-24	CD74	TIMD4	TRUE	reported	CD74.TIMD4	textfile	2	1	TRUE	372184	104.910957994947	CD74.TIMD4
1164	rs411174	G	A	G	A	-0.042401	0.000103295	0.691026	0.692416	FALSE	FALSE	FALSE	ieu-b-4953	Liver cell carcinoma || id:ieu-b-4953	5.33985e-05	0.0530005	5	156609000	0.00725418	42182	5.1e-09	CD74	TIMD4	TRUE	reported	CD74.TIMD4	textfile	2	1	TRUE	372184	34.164537292903	CD74.TIMD4
1165	rs507666	G	A	G	A	-0.18323	-2.74685e-05	0.819282	0.815451	FALSE	FALSE	FALSE	ieu-b-4953	Liver cell carcinoma || id:ieu-b-4953	6.34138e-05	0.66	9	136149399	0.00865315	42096	5.35e-99	CD74	TIMD4	TRUE	reported	CD74.TIMD4	textfile	2	1	TRUE	372184	448.378416507836	CD74.TIMD4
1166	rs55714927	C	T	C	T	-0.0539276	-3.42803e-05	0.813408	0.80961	FALSE	FALSE	FALSE	ieu-b-4953	Liver cell carcinoma || id:ieu-b-4953	6.27204e-05	0.58	17	7080316	0.00849461	42087	2.2e-10	CD74	TIMD4	TRUE	reported	CD74.TIMD4	textfile	2	1	TRUE	372184	40.3028071570743	CD74.TIMD4
1167	rs55951667	C	T	C	T	-0.0424781	1.00362e-05	0.627471	0.628809	FALSE	FALSE	FALSE	ieu-b-4953	Liver cell carcinoma || id:ieu-b-4953	5.10028e-05	0.84	17	74594504	0.00699475	41854	1.27e-09	CD74	TIMD4	TRUE	reported	CD74.TIMD4	textfile	2	1	TRUE	372184	36.8795634904813	CD74.TIMD4
1168	rs56298400	G	A	G	A	-0.114882	-5.9293e-05	0.919427	0.918284	FALSE	FALSE	FALSE	ieu-b-4953	Liver cell carcinoma || id:ieu-b-4953	8.97734e-05	0.51	20	39124802	0.0120974	42058	2.28e-21	CD74	TIMD4	TRUE	reported	CD74.TIMD4	textfile	2	1	TRUE	372184	90.1820064627845	CD74.TIMD4
1169	rs6603977	G	A	G	A	-0.056591	-8.62307e-05	0.197074	0.203755	FALSE	FALSE	FALSE	ieu-b-4953	Liver cell carcinoma || id:ieu-b-4953	6.10103e-05	0.16	1	92972660	0.00828258	41979	8.46e-12	CD74	TIMD4	TRUE	reported	CD74.TIMD4	textfile	2	1	TRUE	372184	46.683505257277	CD74.TIMD4
1170	rs67438118	G	A	G	A	-0.120349	-3.77602e-05	0.889758	0.889692	FALSE	FALSE	FALSE	ieu-b-4953	Liver cell carcinoma || id:ieu-b-4953	7.86153e-05	0.630001	21	42669465	0.0107294	42099	3.71e-29	CD74	TIMD4	TRUE	reported	CD74.TIMD4	textfile	2	1	TRUE	372184	125.815485894152	CD74.TIMD4
1171	rs6882076	T	C	T	C	-0.202008	-1.77691e-05	0.37053	0.365822	FALSE	FALSE	FALSE	ieu-b-4953	Liver cell carcinoma || id:ieu-b-4953	5.10778e-05	0.73	5	156390297	0.00691004	42099	5.24e-186	CD74	TIMD4	TRUE	reported	CD74.TIMD4	textfile	2	1	TRUE	372184	854.625830671239	CD74.TIMD4
1172	rs7208693	C	A	C	A	-0.0849524	1.23038e-05	0.925435	0.924033	FALSE	FALSE	FALSE	ieu-b-4953	Liver cell carcinoma || id:ieu-b-4953	9.31978e-05	0.89	17	56357818	0.0129927	42188	6.29e-11	CD74	TIMD4	TRUE	reported	CD74.TIMD4	textfile	2	1	TRUE	372184	42.7516109069633	CD74.TIMD4
1173	rs72823015	G	T	G	T	-0.0680347	7.01005e-05	0.876303	0.872699	FALSE	FALSE	FALSE	ieu-b-4953	Liver cell carcinoma || id:ieu-b-4953	7.37917e-05	0.34	10	115786611	0.0100007	42177	1.04e-11	CD74	TIMD4	TRUE	reported	CD74.TIMD4	textfile	2	1	TRUE	372184	46.2807245126927	CD74.TIMD4
1174	rs73632737	G	C	G	C	-0.433684	-9.53259e-05	0.923242	0.925425	FALSE	TRUE	FALSE	ieu-b-4953	Liver cell carcinoma || id:ieu-b-4953	9.34431e-05	0.31	11	126226775	0.0127316	42147	1e-200	CD74	TIMD4	TRUE	reported	CD74.TIMD4	textfile	2	1	TRUE	372184	1160.32815061018	CD74.TIMD4
1175	rs9271367	G	A	G	A	-0.18011	-5.50438e-05	0.289933	0.289554	FALSE	FALSE	FALSE	ieu-b-4953	Liver cell carcinoma || id:ieu-b-4953	5.4216e-05	0.31	6	32586908	0.00729808	42138	1.6e-133	CD74	TIMD4	TRUE	reported	CD74.TIMD4	textfile	2	1	TRUE	372184	609.057664838254	CD74.TIMD4
1176	rs9372114	T	C	T	C	0.0473278	3.36099e-05	0.583532	0.579326	FALSE	FALSE	FALSE	ieu-b-4953	Liver cell carcinoma || id:ieu-b-4953	4.98762e-05	0.5	6	106368296	0.0068017	42033	3.5e-12	CD74	TIMD4	TRUE	reported	CD74.TIMD4	textfile	2	1	TRUE	372184	48.4169790735024	CD74.TIMD4
1177	rs10053887	A	C	A	C	-0.0511454	-3.52871e-05	0.437693	0.43836	FALSE	FALSE	FALSE	ieu-b-4953	Liver cell carcinoma || id:ieu-b-4953	4.9666e-05	0.48	5	79437621	0.00687716	40405	1.05e-13	COMP	THBS4	TRUE	reported	COMP.THBS4	textfile	2	1	TRUE	372184	55.3088848234126	COMP.THBS4
1178	rs10952045	A	G	A	G	0.0970139	-1.00852e-05	0.378112	0.383168	FALSE	FALSE	FALSE	ieu-b-4953	Liver cell carcinoma || id:ieu-b-4953	5.06709e-05	0.84	7	7230388	0.00690096	41999	8.69e-45	COMP	THBS4	TRUE	reported	COMP.THBS4	textfile	2	1	TRUE	372184	197.628196444641	COMP.THBS4
1179	rs11063111	G	A	G	A	-0.0436677	-6.4894e-05	0.533069	0.524462	FALSE	FALSE	FALSE	ieu-b-4953	Liver cell carcinoma || id:ieu-b-4953	4.92645e-05	0.19	12	578884	0.00667697	41903	6.22e-11	COMP	THBS4	TRUE	reported	COMP.THBS4	textfile	2	1	TRUE	372184	42.7722194293181	COMP.THBS4
1180	rs17788930	A	G	A	G	-0.0416033	4.40847e-05	0.660373	0.653599	FALSE	FALSE	FALSE	ieu-b-4953	Liver cell carcinoma || id:ieu-b-4953	5.16397e-05	0.39	11	47752775	0.00700886	41985	2.95e-09	COMP	THBS4	TRUE	reported	COMP.THBS4	textfile	2	1	TRUE	372184	35.2339059458969	COMP.THBS4
1181	rs2073711	A	G	A	G	0.0465264	5.96839e-06	0.37652	0.369542	FALSE	FALSE	FALSE	ieu-b-4953	Liver cell carcinoma || id:ieu-b-4953	5.10295e-05	0.91	15	65494212	0.00695041	42050	2.2e-11	COMP	THBS4	TRUE	reported	COMP.THBS4	textfile	2	1	TRUE	372184	44.8103206958178	COMP.THBS4
1182	rs2335077	A	G	A	G	-0.0383876	5.88845e-05	0.651198	0.650153	FALSE	FALSE	FALSE	ieu-b-4953	Liver cell carcinoma || id:ieu-b-4953	5.17416e-05	0.26	1	107573565	0.00702103	41954	4.59e-08	COMP	THBS4	TRUE	reported	COMP.THBS4	textfile	2	1	TRUE	372184	29.8937407708074	COMP.THBS4
1183	rs264999	C	T	C	T	-0.151968	2.02745e-05	0.235287	0.236041	FALSE	FALSE	FALSE	ieu-b-4953	Liver cell carcinoma || id:ieu-b-4953	5.7999e-05	0.73	5	79160435	0.00785268	42024	4.48e-83	COMP	THBS4	TRUE	reported	COMP.THBS4	textfile	2	1	TRUE	372184	374.514378142938	COMP.THBS4
1184	rs34436202	T	G	T	G	0.0639055	-1.71246e-05	0.871631	0.867535	FALSE	FALSE	FALSE	ieu-b-4953	Liver cell carcinoma || id:ieu-b-4953	7.25817e-05	0.81	19	18602796	0.00973328	42044	5.24e-11	COMP	THBS4	TRUE	reported	COMP.THBS4	textfile	2	1	TRUE	372184	43.1080164811086	COMP.THBS4
1185	rs4233367	T	C	T	C	0.0442561	-2.10955e-05	0.387199	0.392164	FALSE	FALSE	FALSE	ieu-b-4953	Liver cell carcinoma || id:ieu-b-4953	5.04405e-05	0.68	1	161163037	0.00685363	42024	1.08e-10	COMP	THBS4	TRUE	reported	COMP.THBS4	textfile	2	1	TRUE	372184	41.6970153657934	COMP.THBS4
1186	rs55714927	C	T	C	T	-0.140961	-3.42803e-05	0.813408	0.80961	FALSE	FALSE	FALSE	ieu-b-4953	Liver cell carcinoma || id:ieu-b-4953	6.27204e-05	0.58	17	7080316	0.00843049	41985	1.49e-62	COMP	THBS4	TRUE	reported	COMP.THBS4	textfile	2	1	TRUE	372184	279.571121679061	COMP.THBS4
1187	rs687621	A	G	A	G	-0.0812224	2.63392e-05	0.673214	0.679934	FALSE	FALSE	FALSE	ieu-b-4953	Liver cell carcinoma || id:ieu-b-4953	5.28169e-05	0.62	9	136137065	0.00717184	41715	1.09e-29	COMP	THBS4	TRUE	reported	COMP.THBS4	textfile	2	1	TRUE	372184	128.259768572642	COMP.THBS4
1188	rs6889652	C	T	C	T	-0.264572	-9.6979e-06	0.513489	0.514839	FALSE	FALSE	FALSE	ieu-b-4953	Liver cell carcinoma || id:ieu-b-4953	4.93358e-05	0.84	5	79272466	0.00673836	39969	1e-200	COMP	THBS4	TRUE	reported	COMP.THBS4	textfile	2	1	TRUE	372184	1541.62711868287	COMP.THBS4
1189	rs73632737	G	C	G	C	0.078712	-9.53259e-05	0.923242	0.925425	FALSE	TRUE	FALSE	ieu-b-4953	Liver cell carcinoma || id:ieu-b-4953	9.34431e-05	0.31	11	126226775	0.0128552	42043	9.27e-10	COMP	THBS4	TRUE	reported	COMP.THBS4	textfile	2	1	TRUE	372184	37.4907578638222	COMP.THBS4
1190	rs983309	T	G	T	G	-0.058786	-6.64964e-05	0.12	0.116562	FALSE	FALSE	FALSE	ieu-b-4953	Liver cell carcinoma || id:ieu-b-4953	7.68402e-05	0.39	8	9177732	0.0103833	42081	1.51e-08	COMP	THBS4	TRUE	reported	COMP.THBS4	textfile	2	1	TRUE	372184	32.0536150173793	COMP.THBS4
1191	rs10057223	C	T	C	T	-0.0447262	1.06063e-05	0.618545	0.617916	FALSE	FALSE	FALSE	ieu-b-4953	Liver cell carcinoma || id:ieu-b-4953	5.07793e-05	0.83	5	66017761	0.00705796	41785	2.37e-10	CCN2	HBEGF	TRUE	reported	CCN2.HBEGF	textfile	2	1	TRUE	372184	40.1574028617296	CCN2.HBEGF
1192	rs10740118	G	C	G	C	-0.123377	3.51922e-05	0.583397	0.581767	FALSE	TRUE	FALSE	ieu-b-4953	Liver cell carcinoma || id:ieu-b-4953	4.99643e-05	0.48	10	65101207	0.00694596	41860	2.51e-70	CCN2	HBEGF	TRUE	reported	CCN2.HBEGF	textfile	2	1	TRUE	372184	315.503263407522	CCN2.HBEGF
1193	rs10990535	C	T	C	T	0.115816	7.6952e-05	0.763342	0.764279	FALSE	FALSE	FALSE	ieu-b-4953	Liver cell carcinoma || id:ieu-b-4953	5.80809e-05	0.19	9	99091009	0.00804166	41734	6.52e-47	CCN2	HBEGF	TRUE	reported	CCN2.HBEGF	textfile	2	1	TRUE	372184	207.417649417829	CCN2.HBEGF
1194	rs11082304	G	T	G	T	0.0437982	3.90609e-05	0.494876	0.487834	FALSE	FALSE	FALSE	ieu-b-4953	Liver cell carcinoma || id:ieu-b-4953	4.92462e-05	0.43	18	20720973	0.00685885	41802	1.72e-10	CCN2	HBEGF	TRUE	reported	CCN2.HBEGF	textfile	2	1	TRUE	372184	40.776497056576	CCN2.HBEGF
1195	rs11168257	A	G	A	G	0.0586788	6.5206e-05	0.720531	0.711026	FALSE	FALSE	FALSE	ieu-b-4953	Liver cell carcinoma || id:ieu-b-4953	5.43004e-05	0.23	12	48217900	0.00755818	41772	8.44e-15	CCN2	HBEGF	TRUE	reported	CCN2.HBEGF	textfile	2	1	TRUE	372184	60.2737186474441	CCN2.HBEGF
1196	rs11264486	G	A	G	A	0.0704559	4.99977e-05	0.353509	0.347006	FALSE	FALSE	FALSE	ieu-b-4953	Liver cell carcinoma || id:ieu-b-4953	5.17769e-05	0.33	1	156455173	0.00717422	41842	9.7e-23	CCN2	HBEGF	TRUE	reported	CCN2.HBEGF	textfile	2	1	TRUE	372184	96.4462515563043	CCN2.HBEGF
1197	rs11596235	C	T	C	T	-0.113049	-9.15391e-05	0.696719	0.689721	FALSE	FALSE	FALSE	ieu-b-4953	Liver cell carcinoma || id:ieu-b-4953	5.3216e-05	0.0850002	10	104391034	0.00741085	41593	2.13e-52	CCN2	HBEGF	TRUE	reported	CCN2.HBEGF	textfile	2	1	TRUE	372184	232.700546988212	CCN2.HBEGF
1198	rs11745517	C	T	C	T	0.0668907	0.000110708	0.898452	0.897005	FALSE	FALSE	FALSE	ieu-b-4953	Liver cell carcinoma || id:ieu-b-4953	8.10035e-05	0.17	5	171529235	0.0112105	41752	2.44e-09	CCN2	HBEGF	TRUE	reported	CCN2.HBEGF	textfile	2	1	TRUE	372184	35.6025836545727	CCN2.HBEGF
1199	rs11792729	G	A	G	A	-0.0903092	-2.23492e-05	0.670046	0.668753	FALSE	FALSE	FALSE	ieu-b-4953	Liver cell carcinoma || id:ieu-b-4953	5.2258e-05	0.67	9	136930586	0.00730246	41786	4.54e-35	CCN2	HBEGF	TRUE	reported	CCN2.HBEGF	textfile	2	1	TRUE	372184	152.941595585506	CCN2.HBEGF
1200	rs12150986	C	T	C	T	0.0944434	0.000130446	0.283502	0.283068	FALSE	FALSE	FALSE	ieu-b-4953	Liver cell carcinoma || id:ieu-b-4953	5.45759e-05	0.017	19	8483308	0.00763162	41810	4.1e-35	CCN2	HBEGF	TRUE	reported	CCN2.HBEGF	textfile	2	1	TRUE	372184	153.14744366422	CCN2.HBEGF
1201	rs12363738	C	T	C	T	-0.0691554	-0.000102664	0.913726	0.909126	FALSE	FALSE	FALSE	ieu-b-4953	Liver cell carcinoma || id:ieu-b-4953	8.55943e-05	0.23	11	58328579	0.0119523	41788	7.26e-09	CCN2	HBEGF	TRUE	reported	CCN2.HBEGF	textfile	2	1	TRUE	372184	33.4772075416537	CCN2.HBEGF
1202	rs12643081	T	C	T	C	0.0826763	-5.2853e-05	0.317075	0.313972	FALSE	FALSE	FALSE	ieu-b-4953	Liver cell carcinoma || id:ieu-b-4953	5.31199e-05	0.32	4	106019837	0.0073635	41812	3.28e-29	CCN2	HBEGF	TRUE	reported	CCN2.HBEGF	textfile	2	1	TRUE	372184	126.064696513046	CCN2.HBEGF
1203	rs12657275	G	T	G	T	0.044854	1.49246e-05	0.736192	0.740666	FALSE	FALSE	FALSE	ieu-b-4953	Liver cell carcinoma || id:ieu-b-4953	5.61759e-05	0.79	5	77759121	0.00786212	41728	1.17e-08	CCN2	HBEGF	TRUE	reported	CCN2.HBEGF	textfile	2	1	TRUE	372184	32.5479036002525	CCN2.HBEGF
1204	rs1354034	T	C	T	C	-0.125701	5.74565e-05	0.407767	0.401389	FALSE	FALSE	FALSE	ieu-b-4953	Liver cell carcinoma || id:ieu-b-4953	5.01648e-05	0.25	3	56849749	0.00698236	41763	3.49e-72	CCN2	HBEGF	TRUE	reported	CCN2.HBEGF	textfile	2	1	TRUE	372184	324.095493375079	CCN2.HBEGF
1205	rs1505307	T	C	T	C	-0.049345	1.77175e-05	0.352361	0.34999	FALSE	FALSE	FALSE	ieu-b-4953	Liver cell carcinoma || id:ieu-b-4953	5.16428e-05	0.73	3	24343330	0.00720317	41840	7.46e-12	CCN2	HBEGF	TRUE	reported	CCN2.HBEGF	textfile	2	1	TRUE	372184	46.9287490332142	CCN2.HBEGF
1206	rs1548818	G	A	G	A	-0.0489387	-8.07342e-05	0.809203	0.80777	FALSE	FALSE	FALSE	ieu-b-4953	Liver cell carcinoma || id:ieu-b-4953	6.24425e-05	0.2	14	92333001	0.00871176	41825	1.95e-08	CCN2	HBEGF	TRUE	reported	CCN2.HBEGF	textfile	2	1	TRUE	372184	31.5568068887112	CCN2.HBEGF
1207	rs1570695	G	T	G	T	-0.0478026	0.000110069	0.79758	0.796971	FALSE	FALSE	FALSE	ieu-b-4953	Liver cell carcinoma || id:ieu-b-4953	6.11592e-05	0.0719996	10	11898502	0.0087441	40279	4.61e-08	CCN2	HBEGF	TRUE	reported	CCN2.HBEGF	textfile	2	1	TRUE	372184	29.8863450323712	CCN2.HBEGF
1208	rs17274750	A	C	A	C	-0.0931957	2.30242e-05	0.905582	0.90315	FALSE	FALSE	FALSE	ieu-b-4953	Liver cell carcinoma || id:ieu-b-4953	8.33596e-05	0.780001	21	16353809	0.0114948	41724	5.3e-16	CCN2	HBEGF	TRUE	reported	CCN2.HBEGF	textfile	2	1	TRUE	372184	65.7338259858999	CCN2.HBEGF
1209	rs17773521	C	T	C	T	-0.073075	-4.32499e-05	0.876352	0.871279	FALSE	FALSE	FALSE	ieu-b-4953	Liver cell carcinoma || id:ieu-b-4953	7.34403e-05	0.56	6	156503349	0.0101147	41825	5.11e-13	CCN2	HBEGF	TRUE	reported	CCN2.HBEGF	textfile	2	1	TRUE	372184	52.1953285486933	CCN2.HBEGF
1210	rs2072123	A	G	A	G	0.0656345	4.95266e-05	0.61897	0.622809	FALSE	FALSE	FALSE	ieu-b-4953	Liver cell carcinoma || id:ieu-b-4953	5.0798e-05	0.33	22	19026613	0.00706322	41792	1.58e-20	CCN2	HBEGF	TRUE	reported	CCN2.HBEGF	textfile	2	1	TRUE	372184	86.349314705672	CCN2.HBEGF
1211	rs2236055	A	G	A	G	-0.0428933	-1.15722e-06	0.521641	0.53311	FALSE	FALSE	FALSE	ieu-b-4953	Liver cell carcinoma || id:ieu-b-4953	4.936e-05	0.98	1	12042261	0.00685043	41726	3.85e-10	CCN2	HBEGF	TRUE	reported	CCN2.HBEGF	textfile	2	1	TRUE	372184	39.2051621297002	CCN2.HBEGF
1212	rs2237077	T	C	T	C	-0.0674878	5.1788e-05	0.730543	0.732988	FALSE	FALSE	FALSE	ieu-b-4953	Liver cell carcinoma || id:ieu-b-4953	5.56777e-05	0.35	5	139720400	0.00774626	41737	3.08e-18	CCN2	HBEGF	TRUE	reported	CCN2.HBEGF	textfile	2	1	TRUE	372184	75.9043040103965	CCN2.HBEGF
1213	rs2526378	A	G	A	G	-0.0389928	-0.000151131	0.547419	0.551912	FALSE	FALSE	FALSE	ieu-b-4953	Liver cell carcinoma || id:ieu-b-4953	4.95246e-05	0.00230001	17	56404349	0.00691553	41727	1.73e-08	CCN2	HBEGF	TRUE	reported	CCN2.HBEGF	textfile	2	1	TRUE	372184	31.7920040466415	CCN2.HBEGF
1214	rs269783	A	G	A	G	0.060001	-8.03793e-06	0.828124	0.829838	FALSE	FALSE	FALSE	ieu-b-4953	Liver cell carcinoma || id:ieu-b-4953	6.55519e-05	0.9	5	139515394	0.00916047	41869	5.82e-11	CCN2	HBEGF	TRUE	reported	CCN2.HBEGF	textfile	2	1	TRUE	372184	42.9023877405496	CCN2.HBEGF
1215	rs34159724	A	G	A	G	-0.0859466	-3.07222e-05	0.887591	0.887764	FALSE	FALSE	FALSE	ieu-b-4953	Liver cell carcinoma || id:ieu-b-4953	7.78766e-05	0.69	21	36368416	0.0109022	41823	3.26e-15	CCN2	HBEGF	TRUE	reported	CCN2.HBEGF	textfile	2	1	TRUE	372184	62.1482797682404	CCN2.HBEGF
1216	rs34520677	T	C	T	C	-0.268602	-2.50672e-05	0.766952	0.766336	FALSE	FALSE	FALSE	ieu-b-4953	Liver cell carcinoma || id:ieu-b-4953	5.8164e-05	0.67	6	132409570	0.00799238	41810	1e-200	CCN2	HBEGF	TRUE	reported	CCN2.HBEGF	textfile	2	1	TRUE	372184	1129.44798627761	CCN2.HBEGF
1217	rs3811444	C	T	C	T	0.100317	5.77925e-05	0.671697	0.66534	FALSE	FALSE	FALSE	ieu-b-4953	Liver cell carcinoma || id:ieu-b-4953	5.20805e-05	0.27	1	248039451	0.00728661	41804	4.98e-43	CCN2	HBEGF	TRUE	reported	CCN2.HBEGF	textfile	2	1	TRUE	372184	189.538753900428	CCN2.HBEGF
1218	rs41275267	A	G	A	G	-0.0810151	0.000112627	0.841831	0.845075	FALSE	FALSE	FALSE	ieu-b-4953	Liver cell carcinoma || id:ieu-b-4953	6.8153e-05	0.0980009	5	171583610	0.00956646	41246	2.56e-17	CCN2	HBEGF	TRUE	reported	CCN2.HBEGF	textfile	2	1	TRUE	372184	71.7182072528272	CCN2.HBEGF
1219	rs4617905	T	C	T	C	-0.0420528	-2.98955e-05	0.337696	0.329882	FALSE	FALSE	FALSE	ieu-b-4953	Liver cell carcinoma || id:ieu-b-4953	5.23919e-05	0.57	17	16344600	0.00727459	41806	7.49e-09	CCN2	HBEGF	TRUE	reported	CCN2.HBEGF	textfile	2	1	TRUE	372184	33.4174104469159	CCN2.HBEGF
1220	rs4811083	T	C	T	C	-0.0510068	-3.91331e-05	0.236691	0.242243	FALSE	FALSE	FALSE	ieu-b-4953	Liver cell carcinoma || id:ieu-b-4953	5.75078e-05	0.5	20	49227294	0.0080416	41808	2.28e-10	CCN2	HBEGF	TRUE	reported	CCN2.HBEGF	textfile	2	1	TRUE	372184	40.231962935691	CCN2.HBEGF
1221	rs4813648	C	A	C	A	0.0452487	1.84011e-05	0.535608	0.52586	FALSE	FALSE	FALSE	ieu-b-4953	Liver cell carcinoma || id:ieu-b-4953	4.94795e-05	0.709999	20	3866485	0.00718948	38540	3.13e-10	CCN2	HBEGF	TRUE	reported	CCN2.HBEGF	textfile	2	1	TRUE	372184	39.6111319263783	CCN2.HBEGF
1222	rs55771110	G	A	G	A	0.0572098	-1.85654e-06	0.844483	0.839458	FALSE	FALSE	FALSE	ieu-b-4953	Liver cell carcinoma || id:ieu-b-4953	6.89146e-05	0.98	3	47346717	0.00936494	41863	1.01e-09	CCN2	HBEGF	TRUE	reported	CCN2.HBEGF	textfile	2	1	TRUE	372184	37.3190741284731	CCN2.HBEGF
1223	rs56044283	C	T	C	T	-0.0464185	-4.90497e-05	0.722064	0.717984	FALSE	FALSE	FALSE	ieu-b-4953	Liver cell carcinoma || id:ieu-b-4953	5.46215e-05	0.37	10	106107047	0.00756676	41828	8.62e-10	CCN2	HBEGF	TRUE	reported	CCN2.HBEGF	textfile	2	1	TRUE	372184	37.6324320165806	CCN2.HBEGF
1224	rs62396356	A	G	A	G	-0.116151	-3.06147e-05	0.867802	0.86518	FALSE	FALSE	FALSE	ieu-b-4953	Liver cell carcinoma || id:ieu-b-4953	7.20484e-05	0.67	6	41167763	0.0100491	41773	7.46e-31	CCN2	HBEGF	TRUE	reported	CCN2.HBEGF	textfile	2	1	TRUE	372184	133.59542025138	CCN2.HBEGF
1225	rs7015048	T	C	T	C	0.0407267	-2.62652e-05	0.525647	0.526053	FALSE	FALSE	FALSE	ieu-b-4953	Liver cell carcinoma || id:ieu-b-4953	4.93152e-05	0.59	8	144984283	0.00687946	41668	3.24e-09	CCN2	HBEGF	TRUE	reported	CCN2.HBEGF	textfile	2	1	TRUE	372184	35.0469108140472	CCN2.HBEGF
1226	rs7171304	G	A	G	A	-0.0513364	5.10885e-05	0.82777	0.83582	FALSE	FALSE	FALSE	ieu-b-4953	Liver cell carcinoma || id:ieu-b-4953	6.63744e-05	0.44	15	57341366	0.00929654	41766	3.37e-08	CCN2	HBEGF	TRUE	reported	CCN2.HBEGF	textfile	2	1	TRUE	372184	30.493560451841	CCN2.HBEGF
1227	rs7190551	G	A	G	A	0.116562	8.70453e-05	0.81766	0.822162	FALSE	FALSE	FALSE	ieu-b-4953	Liver cell carcinoma || id:ieu-b-4953	6.43202e-05	0.18	16	9032015	0.00902682	41649	4.51e-38	CCN2	HBEGF	TRUE	reported	CCN2.HBEGF	textfile	2	1	TRUE	372184	166.741773407955	CCN2.HBEGF
1228	rs7222766	A	G	A	G	-0.0872144	2.52859e-05	0.474855	0.485695	FALSE	FALSE	FALSE	ieu-b-4953	Liver cell carcinoma || id:ieu-b-4953	4.93382e-05	0.61	17	27679725	0.00688595	41651	1.07e-36	CCN2	HBEGF	TRUE	reported	CCN2.HBEGF	textfile	2	1	TRUE	372184	160.41636272501	CCN2.HBEGF
1229	rs7250893	A	G	A	G	0.0608183	-0.000160285	0.640174	0.649896	FALSE	FALSE	FALSE	ieu-b-4953	Liver cell carcinoma || id:ieu-b-4953	5.16337e-05	0.00189998	19	19625547	0.00720429	41817	3.22e-17	CCN2	HBEGF	TRUE	reported	CCN2.HBEGF	textfile	2	1	TRUE	372184	71.266623001339	CCN2.HBEGF
1230	rs7296498	G	C	G	C	-0.109991	9.9147e-05	0.896777	0.899878	FALSE	TRUE	FALSE	ieu-b-4953	Liver cell carcinoma || id:ieu-b-4953	8.20565e-05	0.23	12	65038015	0.0113321	41809	3e-22	CCN2	HBEGF	TRUE	reported	CCN2.HBEGF	textfile	2	1	TRUE	372184	94.2092409033623	CCN2.HBEGF
1231	rs7314280	C	A	C	A	0.0613811	-2.36776e-05	0.835129	0.831607	FALSE	FALSE	FALSE	ieu-b-4953	Liver cell carcinoma || id:ieu-b-4953	6.57568e-05	0.719999	12	3235137	0.00911311	41822	1.66e-11	CCN2	HBEGF	TRUE	reported	CCN2.HBEGF	textfile	2	1	TRUE	372184	45.366587145674	CCN2.HBEGF
1232	rs76281814	T	C	T	C	0.0488408	-5.66198e-05	0.79398	0.789665	FALSE	FALSE	FALSE	ieu-b-4953	Liver cell carcinoma || id:ieu-b-4953	6.03373e-05	0.35	7	99846414	0.00846283	41756	7.93e-09	CCN2	HBEGF	TRUE	reported	CCN2.HBEGF	textfile	2	1	TRUE	372184	33.3069069753571	CCN2.HBEGF
1233	rs77795636	G	C	G	C	-0.0796467	9.98636e-05	0.925247	0.917217	FALSE	TRUE	FALSE	ieu-b-4953	Liver cell carcinoma || id:ieu-b-4953	8.93581e-05	0.26	22	50182040	0.0134639	41849	3.33e-09	CCN2	HBEGF	TRUE	reported	CCN2.HBEGF	textfile	2	1	TRUE	372184	34.9940185802205	CCN2.HBEGF
1234	rs78909033	G	A	G	A	0.135965	-2.17243e-06	0.871403	0.866714	FALSE	FALSE	FALSE	ieu-b-4953	Liver cell carcinoma || id:ieu-b-4953	7.24447e-05	0.98	2	241510903	0.0100803	41728	2.24e-41	CCN2	HBEGF	TRUE	reported	CCN2.HBEGF	textfile	2	1	TRUE	372184	181.931265041722	CCN2.HBEGF
1235	rs78923231	C	T	C	T	0.0442849	1.05215e-05	0.733168	0.727973	FALSE	FALSE	FALSE	ieu-b-4953	Liver cell carcinoma || id:ieu-b-4953	5.54592e-05	0.85	14	105754033	0.00776489	41793	1.18e-08	CCN2	HBEGF	TRUE	reported	CCN2.HBEGF	textfile	2	1	TRUE	372184	32.5267537034612	CCN2.HBEGF
1236	rs7961894	C	T	C	T	-0.190088	-5.84644e-06	0.890494	0.885492	FALSE	FALSE	FALSE	ieu-b-4953	Liver cell carcinoma || id:ieu-b-4953	7.73586e-05	0.94	12	122365583	0.0106679	41809	9.26e-71	CCN2	HBEGF	TRUE	reported	CCN2.HBEGF	textfile	2	1	TRUE	372184	317.505703123874	CCN2.HBEGF
1237	rs9262135	A	G	A	G	-0.119086	-4.10933e-07	0.861898	0.855365	FALSE	FALSE	FALSE	ieu-b-4953	Liver cell carcinoma || id:ieu-b-4953	6.99157e-05	1	6	30618906	0.00960662	41852	3.16e-35	CCN2	HBEGF	TRUE	reported	CCN2.HBEGF	textfile	2	1	TRUE	372184	153.666851022245	CCN2.HBEGF
1238	rs9636183	C	T	C	T	0.0489738	3.81146e-05	0.369379	0.364523	FALSE	FALSE	FALSE	ieu-b-4953	Liver cell carcinoma || id:ieu-b-4953	5.1167e-05	0.46	19	6145031	0.00713947	41809	7e-12	CCN2	HBEGF	TRUE	reported	CCN2.HBEGF	textfile	2	1	TRUE	372184	47.0539038358157	CCN2.HBEGF
1239	rs10058089	G	C	G	C	0.0456079	4.15661e-06	0.725171	0.723945	FALSE	TRUE	FALSE	ieu-b-4953	Liver cell carcinoma || id:ieu-b-4953	5.5178e-05	0.94	5	110990801	0.00768756	42258	3e-09	CDH5	PCDH17	TRUE	reported	CDH5.PCDH17	textfile	2	1	TRUE	372184	35.1967946823644	CDH5.PCDH17
1240	rs10852432	T	C	T	C	0.0484363	-2.12463e-05	0.537614	0.543605	FALSE	FALSE	FALSE	ieu-b-4953	Liver cell carcinoma || id:ieu-b-4953	4.94915e-05	0.67	16	66402515	0.00690645	42239	2.36e-12	CDH5	PCDH17	TRUE	reported	CDH5.PCDH17	textfile	2	1	TRUE	372184	49.18494349198	CDH5.PCDH17
1241	rs11130630	A	G	A	G	-0.0436438	7.35034e-06	0.635748	0.626892	FALSE	FALSE	FALSE	ieu-b-4953	Liver cell carcinoma || id:ieu-b-4953	5.08683e-05	0.89	3	58360800	0.00713672	42308	9.72e-10	CDH5	PCDH17	TRUE	reported	CDH5.PCDH17	textfile	2	1	TRUE	372184	37.3979500867649	CDH5.PCDH17
1242	rs16956504	T	C	T	C	0.276553	-2.55251e-05	0.898052	0.895339	FALSE	FALSE	FALSE	ieu-b-4953	Liver cell carcinoma || id:ieu-b-4953	8.02975e-05	0.75	16	66432381	0.0111111	42311	9.14e-136	CDH5	PCDH17	TRUE	reported	CDH5.PCDH17	textfile	2	1	TRUE	372184	619.50188965606	CDH5.PCDH17
1243	rs2292642	C	T	C	T	-0.0393902	1.45648e-06	0.395587	0.395542	FALSE	FALSE	FALSE	ieu-b-4953	Liver cell carcinoma || id:ieu-b-4953	5.04078e-05	0.98	17	76395430	0.00705932	42201	2.42e-08	CDH5	PCDH17	TRUE	reported	CDH5.PCDH17	textfile	2	1	TRUE	372184	31.1351264489971	CDH5.PCDH17
1244	rs2853926	A	G	A	G	0.0525972	5.60121e-05	0.723981	0.722622	FALSE	FALSE	FALSE	ieu-b-4953	Liver cell carcinoma || id:ieu-b-4953	5.49095e-05	0.31	6	31263051	0.00769008	42321	8.05e-12	CDH5	PCDH17	TRUE	reported	CDH5.PCDH17	textfile	2	1	TRUE	372184	46.7803573280779	CDH5.PCDH17
1245	rs4886144	G	T	G	T	-0.266606	-1.25583e-05	0.702112	0.711327	FALSE	FALSE	FALSE	ieu-b-4953	Liver cell carcinoma || id:ieu-b-4953	5.4332e-05	0.82	13	59850620	0.00746887	42263	1e-200	CDH5	PCDH17	TRUE	reported	CDH5.PCDH17	textfile	2	1	TRUE	372184	1274.17780956255	CDH5.PCDH17
1246	rs507666	G	A	G	A	-0.368792	-2.74685e-05	0.819282	0.815451	FALSE	FALSE	FALSE	ieu-b-4953	Liver cell carcinoma || id:ieu-b-4953	6.34138e-05	0.66	9	136149399	0.00871163	42253	1e-200	CDH5	PCDH17	TRUE	reported	CDH5.PCDH17	textfile	2	1	TRUE	372184	1792.10783911363	CDH5.PCDH17
1247	rs601338	G	A	G	A	0.0497717	-1.5807e-05	0.498471	0.492003	FALSE	FALSE	FALSE	ieu-b-4953	Liver cell carcinoma || id:ieu-b-4953	4.91763e-05	0.75	19	49206674	0.00687767	42286	4.67e-13	CDH5	PCDH17	TRUE	reported	CDH5.PCDH17	textfile	2	1	TRUE	372184	52.3699647517368	CDH5.PCDH17
1248	rs62504165	C	T	C	T	0.0494889	-5.91046e-06	0.76636	0.769764	FALSE	FALSE	FALSE	ieu-b-4953	Liver cell carcinoma || id:ieu-b-4953	5.84817e-05	0.92	7	150300876	0.00817881	41982	1.45e-09	CDH5	PCDH17	TRUE	reported	CDH5.PCDH17	textfile	2	1	TRUE	372184	36.6130039868416	CDH5.PCDH17
1249	rs868875	A	G	A	G	0.0511325	0.000102991	0.706058	0.699799	FALSE	FALSE	FALSE	ieu-b-4953	Liver cell carcinoma || id:ieu-b-4953	5.37781e-05	0.0549997	19	7831166	0.00753926	42030	1.2e-11	CDH5	PCDH17	TRUE	reported	CDH5.PCDH17	textfile	2	1	TRUE	372184	45.9977525554593	CDH5.PCDH17
1250	rs9563725	T	C	T	C	-0.347816	-1.8746e-06	0.450016	0.453538	FALSE	FALSE	FALSE	ieu-b-4953	Liver cell carcinoma || id:ieu-b-4953	4.94542e-05	0.97	13	60010888	0.00668956	42257	1e-200	CDH5	PCDH17	TRUE	reported	CDH5.PCDH17	textfile	2	1	TRUE	372184	2703.36076106055	CDH5.PCDH17
1251	rs10058089	G	C	G	C	-0.0449877	4.15661e-06	0.725171	0.723945	FALSE	TRUE	FALSE	ieu-b-4953	Liver cell carcinoma || id:ieu-b-4953	5.5178e-05	0.94	5	110990801	0.00767253	42137	4.57e-09	ADGRE5	VCAM1	TRUE	reported	ADGRE5.VCAM1	textfile	2	1	TRUE	372184	34.3803576587011	ADGRE5.VCAM1
1252	rs10492	T	G	T	G	0.0553512	-3.97838e-06	0.814479	0.807689	FALSE	FALSE	FALSE	ieu-b-4953	Liver cell carcinoma || id:ieu-b-4953	6.25102e-05	0.95	11	866920	0.00878839	41608	3.04e-10	ADGRE5	VCAM1	TRUE	reported	ADGRE5.VCAM1	textfile	2	1	TRUE	372184	39.6675555811481	ADGRE5.VCAM1
1253	rs12034598	A	G	A	G	-0.0552056	0.000146746	0.827194	0.832594	FALSE	FALSE	FALSE	ieu-b-4953	Liver cell carcinoma || id:ieu-b-4953	6.59669e-05	0.0259998	1	207757515	0.00926483	42029	2.56e-09	ADGRE5	VCAM1	TRUE	reported	ADGRE5.VCAM1	textfile	2	1	TRUE	372184	35.50515058772	ADGRE5.VCAM1
1254	rs12566489	C	T	C	T	0.0927644	-1.34502e-05	0.78808	0.787447	FALSE	FALSE	FALSE	ieu-b-4953	Liver cell carcinoma || id:ieu-b-4953	6.02725e-05	0.82	1	101139367	0.00846884	42070	6.96e-28	ADGRE5	VCAM1	TRUE	reported	ADGRE5.VCAM1	textfile	2	1	TRUE	372184	119.981648310722	ADGRE5.VCAM1
1255	rs174772	C	A	C	A	-0.0583029	0.000116594	0.218698	0.225149	FALSE	FALSE	FALSE	ieu-b-4953	Liver cell carcinoma || id:ieu-b-4953	5.88914e-05	0.0479999	22	29775023	0.0081956	42131	1.15e-12	ADGRE5	VCAM1	TRUE	reported	ADGRE5.VCAM1	textfile	2	1	TRUE	372184	50.6079571509215	ADGRE5.VCAM1
1256	rs2014121	T	C	T	C	0.078953	2.07726e-05	0.371788	0.369845	FALSE	FALSE	FALSE	ieu-b-4953	Liver cell carcinoma || id:ieu-b-4953	5.09707e-05	0.68	11	60156297	0.00707498	42150	7.07e-29	ADGRE5	VCAM1	TRUE	reported	ADGRE5.VCAM1	textfile	2	1	TRUE	372184	124.53368531475	ADGRE5.VCAM1
1257	rs2028299	C	A	C	A	0.0482106	4.44248e-05	0.280951	0.280498	FALSE	FALSE	FALSE	ieu-b-4953	Liver cell carcinoma || id:ieu-b-4953	5.48209e-05	0.42	15	90374257	0.00761565	42163	2.47e-10	ADGRE5	VCAM1	TRUE	reported	ADGRE5.VCAM1	textfile	2	1	TRUE	372184	40.0747775116143	ADGRE5.VCAM1
1258	rs2041966	A	G	A	G	-0.0522949	5.51221e-05	0.827142	0.827702	FALSE	FALSE	FALSE	ieu-b-4953	Liver cell carcinoma || id:ieu-b-4953	6.51273e-05	0.4	3	186648906	0.00910906	42157	9.48e-09	ADGRE5	VCAM1	TRUE	reported	ADGRE5.VCAM1	textfile	2	1	TRUE	372184	32.9588119335192	ADGRE5.VCAM1
1259	rs2304456	T	G	T	G	0.0793089	-0.000102862	0.887712	0.888664	FALSE	FALSE	FALSE	ieu-b-4953	Liver cell carcinoma || id:ieu-b-4953	7.81835e-05	0.19	3	186445052	0.0108977	42218	3.46e-13	ADGRE5	VCAM1	TRUE	reported	ADGRE5.VCAM1	textfile	2	1	TRUE	372184	52.963192605942	ADGRE5.VCAM1
1260	rs3117575	T	C	T	C	-0.130065	2.92922e-05	0.873327	0.868565	FALSE	FALSE	FALSE	ieu-b-4953	Liver cell carcinoma || id:ieu-b-4953	7.2832e-05	0.69	6	31726253	0.00999178	42195	1.16e-38	ADGRE5	VCAM1	TRUE	reported	ADGRE5.VCAM1	textfile	2	1	TRUE	372184	169.447499446125	ADGRE5.VCAM1
1261	rs34271700	G	A	G	A	-0.0446214	-7.49724e-05	0.6836	0.679118	FALSE	FALSE	FALSE	ieu-b-4953	Liver cell carcinoma || id:ieu-b-4953	5.26924e-05	0.15	11	126328903	0.007327	42137	1.14e-09	ADGRE5	VCAM1	TRUE	reported	ADGRE5.VCAM1	textfile	2	1	TRUE	372184	37.0880501296742	ADGRE5.VCAM1
1262	rs36084354	G	A	G	A	-0.0815827	-8.61372e-05	0.912635	0.908802	FALSE	FALSE	FALSE	ieu-b-4953	Liver cell carcinoma || id:ieu-b-4953	8.54218e-05	0.31	19	1079959	0.0117164	42191	3.38e-12	ADGRE5	VCAM1	TRUE	reported	ADGRE5.VCAM1	textfile	2	1	TRUE	372184	48.4850411233242	ADGRE5.VCAM1
1263	rs4667283	C	T	C	T	-0.052075	1.48865e-05	0.443111	0.443725	FALSE	FALSE	FALSE	ieu-b-4953	Liver cell carcinoma || id:ieu-b-4953	4.96194e-05	0.760001	2	182313246	0.00692731	42113	5.7e-14	ADGRE5	VCAM1	TRUE	reported	ADGRE5.VCAM1	textfile	2	1	TRUE	372184	56.5105210097936	ADGRE5.VCAM1
1264	rs55714927	C	T	C	T	0.0854681	-3.42803e-05	0.813408	0.80961	FALSE	FALSE	FALSE	ieu-b-4953	Liver cell carcinoma || id:ieu-b-4953	6.27204e-05	0.58	17	7080316	0.00865985	42125	5.98e-23	ADGRE5	VCAM1	TRUE	reported	ADGRE5.VCAM1	textfile	2	1	TRUE	372184	97.4063702026271	ADGRE5.VCAM1
1265	rs6065904	G	A	G	A	0.0701231	4.95474e-05	0.781532	0.785191	FALSE	FALSE	FALSE	ieu-b-4953	Liver cell carcinoma || id:ieu-b-4953	5.98918e-05	0.41	20	44534651	0.00828724	42148	2.72e-17	ADGRE5	VCAM1	TRUE	reported	ADGRE5.VCAM1	textfile	2	1	TRUE	372184	71.5982457566942	ADGRE5.VCAM1
1266	rs71313510	G	A	G	A	0.0755235	0.000109324	0.92188	0.919725	FALSE	FALSE	FALSE	ieu-b-4953	Liver cell carcinoma || id:ieu-b-4953	9.05708e-05	0.23	3	98683370	0.0123528	42092	9.81e-10	ADGRE5	VCAM1	TRUE	reported	ADGRE5.VCAM1	textfile	2	1	TRUE	372184	37.3794921635611	ADGRE5.VCAM1
1267	rs73603824	T	A	T	A	-0.0888005	-1.03582e-05	0.892666	0.894595	FALSE	TRUE	FALSE	ieu-b-4953	Liver cell carcinoma || id:ieu-b-4953	8.01587e-05	0.9	10	17674369	0.0110959	42143	1.25e-15	ADGRE5	VCAM1	TRUE	reported	ADGRE5.VCAM1	textfile	2	1	TRUE	372184	64.0480267429333	ADGRE5.VCAM1
1268	rs73632737	G	C	G	C	-0.179357	-9.53259e-05	0.923242	0.925425	FALSE	TRUE	FALSE	ieu-b-4953	Liver cell carcinoma || id:ieu-b-4953	9.34431e-05	0.31	11	126226775	0.0131488	42184	2.83e-42	ADGRE5	VCAM1	TRUE	reported	ADGRE5.VCAM1	textfile	2	1	TRUE	372184	186.064886807062	ADGRE5.VCAM1
1269	rs79213113	G	A	G	A	0.0637245	3.54244e-05	0.790146	0.78286	FALSE	FALSE	FALSE	ieu-b-4953	Liver cell carcinoma || id:ieu-b-4953	5.9863e-05	0.55	12	103955095	0.00858467	39398	1.17e-13	ADGRE5	VCAM1	TRUE	reported	ADGRE5.VCAM1	textfile	2	1	TRUE	372184	55.101784328351	ADGRE5.VCAM1
1270	rs10058089	G	C	G	C	-0.0427314	4.15661e-06	0.725171	0.723945	FALSE	TRUE	FALSE	ieu-b-4953	Liver cell carcinoma || id:ieu-b-4953	5.5178e-05	0.94	5	110990801	0.00776535	41540	3.76e-08	PCDH17	PTPRM	TRUE	reported	PCDH17.PTPRM	textfile	2	1	TRUE	372184	30.28113667595	PCDH17.PTPRM
1271	rs2818956	C	A	C	A	-0.0783685	-9.64472e-05	0.0843051	0.081331	FALSE	FALSE	FALSE	ieu-b-4953	Liver cell carcinoma || id:ieu-b-4953	9.02254e-05	0.29	13	60645736	0.0126016	41452	5.05e-10	PCDH17	PTPRM	TRUE	reported	PCDH17.PTPRM	textfile	2	1	TRUE	372184	38.6751216448537	PCDH17.PTPRM
1272	rs3124768	A	G	A	G	0.095695	8.99063e-06	0.569953	0.57228	FALSE	FALSE	FALSE	ieu-b-4953	Liver cell carcinoma || id:ieu-b-4953	4.96708e-05	0.86	9	136304497	0.00701274	41582	2.64e-42	PCDH17	PTPRM	TRUE	reported	PCDH17.PTPRM	textfile	2	1	TRUE	372184	186.210007851025	PCDH17.PTPRM
1273	rs4461180	T	C	T	C	0.0705339	7.74826e-05	0.895712	0.894243	FALSE	FALSE	FALSE	ieu-b-4953	Liver cell carcinoma || id:ieu-b-4953	7.99673e-05	0.33	18	8029609	0.0113019	41585	4.39e-10	PCDH17	PTPRM	TRUE	reported	PCDH17.PTPRM	textfile	2	1	TRUE	372184	38.9486917674111	PCDH17.PTPRM
1274	rs4886144	G	T	G	T	0.276607	-1.25583e-05	0.702112	0.711327	FALSE	FALSE	FALSE	ieu-b-4953	Liver cell carcinoma || id:ieu-b-4953	5.4332e-05	0.82	13	59850620	0.00753442	41544	1e-200	PCDH17	PTPRM	TRUE	reported	PCDH17.PTPRM	textfile	2	1	TRUE	372184	1347.8038141778	PCDH17.PTPRM
1275	rs687621	A	G	A	G	0.368327	2.63392e-05	0.673214	0.679934	FALSE	FALSE	FALSE	ieu-b-4953	Liver cell carcinoma || id:ieu-b-4953	5.28169e-05	0.62	9	136137065	0.00723117	41256	1e-200	PCDH17	PTPRM	TRUE	reported	PCDH17.PTPRM	textfile	2	1	TRUE	372184	2594.47785529725	PCDH17.PTPRM
1276	rs9563725	T	C	T	C	0.34592	-1.8746e-06	0.450016	0.453538	FALSE	FALSE	FALSE	ieu-b-4953	Liver cell carcinoma || id:ieu-b-4953	4.94542e-05	0.97	13	60010888	0.00676166	41537	1e-200	PCDH17	PTPRM	TRUE	reported	PCDH17.PTPRM	textfile	2	1	TRUE	372184	2617.24685308072	PCDH17.PTPRM
1277	rs9657541	C	T	C	T	-0.0513664	-3.00083e-06	0.800295	0.795589	FALSE	FALSE	FALSE	ieu-b-4953	Liver cell carcinoma || id:ieu-b-4953	6.12597e-05	0.96	8	10643164	0.0087075	41042	3.68e-09	PCDH17	PTPRM	TRUE	reported	PCDH17.PTPRM	textfile	2	1	TRUE	372184	34.7993628569561	PCDH17.PTPRM
1278	rs10058089	G	C	G	C	-0.0445492	4.15661e-06	0.725171	0.723945	FALSE	TRUE	FALSE	ieu-b-4953	Liver cell carcinoma || id:ieu-b-4953	5.5178e-05	0.94	5	110990801	0.0076377	42475	5.49e-09	PCDH17	THBD	TRUE	reported	PCDH17.THBD	textfile	2	1	TRUE	372184	34.0215916415811	PCDH17.THBD
1279	rs1042579	G	A	G	A	-0.166431	4.65366e-05	0.811084	0.808526	FALSE	FALSE	FALSE	ieu-b-4953	Liver cell carcinoma || id:ieu-b-4953	6.24484e-05	0.46	20	23028724	0.00861965	42529	1.03e-82	PCDH17	THBD	TRUE	reported	PCDH17.THBD	textfile	2	1	TRUE	372184	372.811398238968	PCDH17.THBD
1280	rs10445407	C	A	C	A	0.0428519	-1.13048e-05	0.521861	0.522441	FALSE	FALSE	FALSE	ieu-b-4953	Liver cell carcinoma || id:ieu-b-4953	4.92671e-05	0.82	17	79261809	0.00681906	42420	3.33e-10	PCDH17	THBD	TRUE	reported	PCDH17.THBD	textfile	2	1	TRUE	372184	39.4903644699779	PCDH17.THBD
1281	rs10744782	A	G	A	G	0.0428087	-7.61254e-05	0.292146	0.30084	FALSE	FALSE	FALSE	ieu-b-4953	Liver cell carcinoma || id:ieu-b-4953	5.36369e-05	0.16	12	113166569	0.00745355	42261	9.34e-09	PCDH17	THBD	TRUE	reported	PCDH17.THBD	textfile	2	1	TRUE	372184	32.9866141708865	PCDH17.THBD
1282	rs13315871	G	A	G	A	-0.0759868	5.77605e-05	0.91307	0.912382	FALSE	FALSE	FALSE	ieu-b-4953	Liver cell carcinoma || id:ieu-b-4953	8.71514e-05	0.51	3	58381287	0.0120473	42559	2.87e-10	PCDH17	THBD	TRUE	reported	PCDH17.THBD	textfile	2	1	TRUE	372184	39.7829387238177	PCDH17.THBD
1283	rs137686	C	G	C	G	0.0496214	6.91809e-05	0.234184	0.237853	FALSE	TRUE	FALSE	ieu-b-4953	Liver cell carcinoma || id:ieu-b-4953	5.78314e-05	0.23	22	39739638	0.00808289	42491	8.37e-10	PCDH17	THBD	TRUE	reported	PCDH17.THBD	textfile	2	1	TRUE	372184	37.6881386729447	PCDH17.THBD
1284	rs2116096	G	T	G	T	-0.0514089	1.49797e-05	0.76632	0.764541	FALSE	FALSE	FALSE	ieu-b-4953	Liver cell carcinoma || id:ieu-b-4953	5.80409e-05	0.8	8	10635887	0.00805049	42448	1.72e-10	PCDH17	THBD	TRUE	reported	PCDH17.THBD	textfile	2	1	TRUE	372184	40.778570074916	PCDH17.THBD
1285	rs2148923	C	T	C	T	0.0627467	0.000180165	0.726131	0.723763	FALSE	FALSE	FALSE	ieu-b-4953	Liver cell carcinoma || id:ieu-b-4953	5.50856e-05	0.00109999	20	22701756	0.00762512	42330	1.94e-16	PCDH17	THBD	TRUE	reported	PCDH17.THBD	textfile	2	1	TRUE	372184	67.7155507092863	PCDH17.THBD
1286	rs3135356	G	A	G	A	-0.0519283	2.31263e-05	0.825484	0.819979	FALSE	FALSE	FALSE	ieu-b-4953	Liver cell carcinoma || id:ieu-b-4953	6.3868e-05	0.719999	6	32391516	0.00882466	42483	4.02e-09	PCDH17	THBD	TRUE	reported	PCDH17.THBD	textfile	2	1	TRUE	372184	34.6267910954812	PCDH17.THBD
1287	rs33950747	C	T	C	T	-0.156221	-0.000222148	0.928781	0.913893	FALSE	FALSE	FALSE	ieu-b-4953	Liver cell carcinoma || id:ieu-b-4953	8.88484e-05	0.012	19	36339247	0.0128478	42559	5.83e-34	PCDH17	THBD	TRUE	reported	PCDH17.THBD	textfile	2	1	TRUE	372184	147.849987516542	PCDH17.THBD
1288	rs4886144	G	T	G	T	0.256022	-1.25583e-05	0.702112	0.711327	FALSE	FALSE	FALSE	ieu-b-4953	Liver cell carcinoma || id:ieu-b-4953	5.4332e-05	0.82	13	59850620	0.00743435	42480	1e-200	PCDH17	THBD	TRUE	reported	PCDH17.THBD	textfile	2	1	TRUE	372184	1185.9559688174	PCDH17.THBD
1289	rs503581	G	A	G	A	-0.0643056	-7.82555e-05	0.901863	0.902227	FALSE	FALSE	FALSE	ieu-b-4953	Liver cell carcinoma || id:ieu-b-4953	8.2705e-05	0.34	18	55128675	0.0116033	42326	3.01e-08	PCDH17	THBD	TRUE	reported	PCDH17.THBD	textfile	2	1	TRUE	372184	30.7138704144398	PCDH17.THBD
1290	rs554710	C	T	C	T	-0.0533047	-3.45943e-05	0.29147	0.290382	FALSE	FALSE	FALSE	ieu-b-4953	Liver cell carcinoma || id:ieu-b-4953	5.41785e-05	0.52	9	136181848	0.00750244	42509	1.22e-12	PCDH17	THBD	TRUE	reported	PCDH17.THBD	textfile	2	1	TRUE	372184	50.4807670306557	PCDH17.THBD
1291	rs73603824	T	A	T	A	-0.0617521	-1.03582e-05	0.892666	0.894595	FALSE	TRUE	FALSE	ieu-b-4953	Liver cell carcinoma || id:ieu-b-4953	8.01587e-05	0.9	10	17674369	0.0110557	42479	2.34e-08	PCDH17	THBD	TRUE	reported	PCDH17.THBD	textfile	2	1	TRUE	372184	31.198302987652	PCDH17.THBD
1292	rs7853989	G	C	G	C	0.307511	-7.03264e-05	0.909529	0.913914	FALSE	TRUE	FALSE	ieu-b-4953	Liver cell carcinoma || id:ieu-b-4953	8.75833e-05	0.42	9	136131592	0.0122755	42392	1.72e-137	PCDH17	THBD	TRUE	reported	PCDH17.THBD	textfile	2	1	TRUE	372184	627.542191271591	PCDH17.THBD
1293	rs9563725	T	C	T	C	0.334916	-1.8746e-06	0.450016	0.453538	FALSE	FALSE	FALSE	ieu-b-4953	Liver cell carcinoma || id:ieu-b-4953	4.94542e-05	0.97	13	60010888	0.00666089	42474	1e-200	PCDH17	THBD	TRUE	reported	PCDH17.THBD	textfile	2	1	TRUE	372184	2528.17578919204	PCDH17.THBD
1294	rs10058089	G	C	G	C	0.0428648	4.15661e-06	0.725171	0.723945	FALSE	TRUE	FALSE	ieu-b-4953	Liver cell carcinoma || id:ieu-b-4953	5.5178e-05	0.94	5	110990801	0.0076471	42475	2.09e-08	NRCAM	PCDH17	TRUE	reported	NRCAM.PCDH17	textfile	2	1	TRUE	372184	31.4201362936307	NRCAM.PCDH17
1295	rs10935473	G	T	G	T	0.0415573	-3.29939e-05	0.565633	0.559226	FALSE	FALSE	FALSE	ieu-b-4953	Liver cell carcinoma || id:ieu-b-4953	4.95593e-05	0.51	3	98416900	0.00689272	42452	1.66e-09	NRCAM	PCDH17	TRUE	reported	NRCAM.PCDH17	textfile	2	1	TRUE	372184	36.3507498106995	NRCAM.PCDH17
1296	rs10953562	T	C	T	C	0.265888	3.89932e-05	0.703554	0.698899	FALSE	FALSE	FALSE	ieu-b-4953	Liver cell carcinoma || id:ieu-b-4953	5.36924e-05	0.47	7	107967042	0.00732671	42468	1e-200	NRCAM	PCDH17	TRUE	reported	NRCAM.PCDH17	textfile	2	1	TRUE	372184	1316.9808821805	NRCAM.PCDH17
1297	rs13195359	G	A	G	A	-0.0476992	-8.882e-06	0.765742	0.765741	FALSE	FALSE	FALSE	ieu-b-4953	Liver cell carcinoma || id:ieu-b-4953	5.81699e-05	0.88	6	119790779	0.00804811	42494	3.11e-09	NRCAM	PCDH17	TRUE	reported	NRCAM.PCDH17	textfile	2	1	TRUE	372184	35.1264599083882	NRCAM.PCDH17
1298	rs4298438	C	T	C	T	-0.0397061	-3.72581e-05	0.524313	0.525696	FALSE	FALSE	FALSE	ieu-b-4953	Liver cell carcinoma || id:ieu-b-4953	4.927e-05	0.450001	7	108258793	0.00688816	42127	8.25e-09	NRCAM	PCDH17	TRUE	reported	NRCAM.PCDH17	textfile	2	1	TRUE	372184	33.2282914530376	NRCAM.PCDH17
1299	rs4886144	G	T	G	T	-0.287951	-1.25583e-05	0.702112	0.711327	FALSE	FALSE	FALSE	ieu-b-4953	Liver cell carcinoma || id:ieu-b-4953	5.4332e-05	0.82	13	59850620	0.00741522	42480	1e-200	NRCAM	PCDH17	TRUE	reported	NRCAM.PCDH17	textfile	2	1	TRUE	372184	1507.95749837117	NRCAM.PCDH17
1300	rs4937126	G	A	G	A	0.0670694	6.64477e-05	0.683855	0.683123	FALSE	FALSE	FALSE	ieu-b-4953	Liver cell carcinoma || id:ieu-b-4953	5.28974e-05	0.21	11	126281897	0.00732918	42521	5.88e-20	NRCAM	PCDH17	TRUE	reported	NRCAM.PCDH17	textfile	2	1	TRUE	372184	83.7409853390916	NRCAM.PCDH17
1301	rs554710	C	T	C	T	0.116128	-3.45943e-05	0.29147	0.290382	FALSE	FALSE	FALSE	ieu-b-4953	Liver cell carcinoma || id:ieu-b-4953	5.41785e-05	0.52	9	136181848	0.00749562	42509	5.46e-54	NRCAM	PCDH17	TRUE	reported	NRCAM.PCDH17	textfile	2	1	TRUE	372184	240.026266754949	NRCAM.PCDH17
1302	rs56155140	G	A	G	A	0.0702696	4.33759e-06	0.811181	0.81439	FALSE	FALSE	FALSE	ieu-b-4953	Liver cell carcinoma || id:ieu-b-4953	6.33625e-05	0.95	4	57824451	0.00883801	42527	1.9e-15	NRCAM	PCDH17	TRUE	reported	NRCAM.PCDH17	textfile	2	1	TRUE	372184	63.2158505370939	NRCAM.PCDH17
1303	rs5757678	C	T	C	T	-0.0556765	3.48209e-05	0.250274	0.253342	FALSE	FALSE	FALSE	ieu-b-4953	Liver cell carcinoma || id:ieu-b-4953	5.66506e-05	0.54	22	39843409	0.00790526	42325	1.91e-12	NRCAM	PCDH17	TRUE	reported	NRCAM.PCDH17	textfile	2	1	TRUE	372184	49.6034103447485	NRCAM.PCDH17
1304	rs6553	T	C	T	C	-0.0411209	-2.95444e-05	0.398541	0.414077	FALSE	FALSE	FALSE	ieu-b-4953	Liver cell carcinoma || id:ieu-b-4953	4.9923e-05	0.55	12	121202362	0.00691818	42398	2.81e-09	NRCAM	PCDH17	TRUE	reported	NRCAM.PCDH17	textfile	2	1	TRUE	372184	35.3298267508843	NRCAM.PCDH17
1305	rs7853989	G	C	G	C	-0.484793	-7.03264e-05	0.909529	0.913914	FALSE	TRUE	FALSE	ieu-b-4953	Liver cell carcinoma || id:ieu-b-4953	8.75833e-05	0.42	9	136131592	0.0121475	42392	1e-200	NRCAM	PCDH17	TRUE	reported	NRCAM.PCDH17	textfile	2	1	TRUE	372184	1592.71791568284	NRCAM.PCDH17
1306	rs9563725	T	C	T	C	-0.366757	-1.8746e-06	0.450016	0.453538	FALSE	FALSE	FALSE	ieu-b-4953	Liver cell carcinoma || id:ieu-b-4953	4.94542e-05	0.97	13	60010888	0.00663101	42474	1e-200	NRCAM	PCDH17	TRUE	reported	NRCAM.PCDH17	textfile	2	1	TRUE	372184	3059.12665062377	NRCAM.PCDH17
1307	rs1006027	T	C	T	C	-0.0427777	3.76885e-05	0.608412	0.604657	FALSE	FALSE	FALSE	ieu-b-4953	Liver cell carcinoma || id:ieu-b-4953	5.03467e-05	0.450001	9	117691313	0.0070201	41303	1.11e-09	CRTAM	VCAM1	TRUE	reported	CRTAM.VCAM1	textfile	2	1	TRUE	372184	37.1319933198606	CRTAM.VCAM1
1308	rs10111413	G	A	G	A	-0.0563615	-9.35727e-05	0.763964	0.768749	FALSE	FALSE	FALSE	ieu-b-4953	Liver cell carcinoma || id:ieu-b-4953	5.84069e-05	0.11	8	72891748	0.00817388	41368	5.45e-12	CRTAM	VCAM1	TRUE	reported	CRTAM.VCAM1	textfile	2	1	TRUE	372184	47.5454071259147	CRTAM.VCAM1
1309	rs1045020	C	T	C	T	-0.0584713	-5.07553e-05	0.877819	0.872692	FALSE	FALSE	FALSE	ieu-b-4953	Liver cell carcinoma || id:ieu-b-4953	7.37884e-05	0.49	5	131730011	0.0102963	41421	1.36e-08	CRTAM	VCAM1	TRUE	reported	CRTAM.VCAM1	textfile	2	1	TRUE	372184	32.2495102258801	CRTAM.VCAM1
1310	rs12727642	C	A	C	A	0.052446	-1.94745e-05	0.831841	0.824786	FALSE	FALSE	FALSE	ieu-b-4953	Liver cell carcinoma || id:ieu-b-4953	6.49118e-05	0.760001	1	8046672	0.00900382	41372	5.76e-09	CRTAM	VCAM1	TRUE	reported	CRTAM.VCAM1	textfile	2	1	TRUE	372184	33.9290057094049	CRTAM.VCAM1
1311	rs13092573	C	T	C	T	-0.0868645	-4.65298e-05	0.655597	0.651463	FALSE	FALSE	FALSE	ieu-b-4953	Liver cell carcinoma || id:ieu-b-4953	5.16727e-05	0.37	3	46988561	0.00719716	41318	1.75e-33	CRTAM	VCAM1	TRUE	reported	CRTAM.VCAM1	textfile	2	1	TRUE	372184	145.667388095267	CRTAM.VCAM1
1312	rs13192841	G	A	G	A	-0.0439071	2.46229e-05	0.734723	0.730468	FALSE	FALSE	FALSE	ieu-b-4953	Liver cell carcinoma || id:ieu-b-4953	5.54565e-05	0.66	6	137967214	0.00780381	41388	1.85e-08	CRTAM	VCAM1	TRUE	reported	CRTAM.VCAM1	textfile	2	1	TRUE	372184	31.6560069766202	CRTAM.VCAM1
1313	rs17403878	C	T	C	T	0.0411845	-2.34179e-05	0.635553	0.636244	FALSE	FALSE	FALSE	ieu-b-4953	Liver cell carcinoma || id:ieu-b-4953	5.1129e-05	0.649999	1	101105310	0.00720622	41243	1.1e-08	CRTAM	VCAM1	TRUE	reported	CRTAM.VCAM1	textfile	2	1	TRUE	372184	32.6627361233007	CRTAM.VCAM1
1314	rs17406322	A	G	A	G	-0.0387032	8.46012e-06	0.596159	0.593692	FALSE	FALSE	FALSE	ieu-b-4953	Liver cell carcinoma || id:ieu-b-4953	5.01649e-05	0.87	3	169788553	0.00703071	41336	3.72e-08	CRTAM	VCAM1	TRUE	reported	CRTAM.VCAM1	textfile	2	1	TRUE	372184	30.3036805368293	CRTAM.VCAM1
1315	rs1968752	T	G	T	G	0.0516235	5.72982e-05	0.369315	0.371073	FALSE	FALSE	FALSE	ieu-b-4953	Liver cell carcinoma || id:ieu-b-4953	5.0899e-05	0.26	16	28631585	0.00707783	41381	3.07e-13	CRTAM	VCAM1	TRUE	reported	CRTAM.VCAM1	textfile	2	1	TRUE	372184	53.1979181592372	CRTAM.VCAM1
1316	rs2229677	A	G	A	G	0.052292	5.23045e-06	0.308726	0.312955	FALSE	FALSE	FALSE	ieu-b-4953	Liver cell carcinoma || id:ieu-b-4953	5.30387e-05	0.92	14	66028446	0.00742832	41382	1.96e-12	CRTAM	VCAM1	TRUE	reported	CRTAM.VCAM1	textfile	2	1	TRUE	372184	49.5552072365497	CRTAM.VCAM1
1317	rs2370794	A	G	A	G	0.355359	8.36674e-05	0.665315	0.667335	FALSE	FALSE	FALSE	ieu-b-4953	Liver cell carcinoma || id:ieu-b-4953	5.21921e-05	0.11	11	122714782	0.00704058	41337	1e-200	CRTAM	VCAM1	TRUE	reported	CRTAM.VCAM1	textfile	2	1	TRUE	372184	2547.52094260452	CRTAM.VCAM1
1318	rs35852078	G	A	G	A	0.0385635	6.03422e-06	0.410198	0.413758	FALSE	FALSE	FALSE	ieu-b-4953	Liver cell carcinoma || id:ieu-b-4953	4.99736e-05	0.9	3	186654836	0.00698662	41340	3.42e-08	CRTAM	VCAM1	TRUE	reported	CRTAM.VCAM1	textfile	2	1	TRUE	372184	30.4662247197326	CRTAM.VCAM1
1319	rs507666	G	A	G	A	0.077182	-2.74685e-05	0.819282	0.815451	FALSE	FALSE	FALSE	ieu-b-4953	Liver cell carcinoma || id:ieu-b-4953	6.34138e-05	0.66	9	136149399	0.00889167	41340	4.09e-18	CRTAM	VCAM1	TRUE	reported	CRTAM.VCAM1	textfile	2	1	TRUE	372184	75.3468991527145	CRTAM.VCAM1
1320	rs72992070	A	C	A	C	-0.0631328	-4.04053e-06	0.746098	0.74301	FALSE	FALSE	FALSE	ieu-b-4953	Liver cell carcinoma || id:ieu-b-4953	5.63265e-05	0.94	11	115024690	0.00784918	41366	8.98e-16	CRTAM	VCAM1	TRUE	reported	CRTAM.VCAM1	textfile	2	1	TRUE	372184	64.6936307053707	CRTAM.VCAM1
1321	rs9260048	T	G	T	G	-0.075506	2.32194e-05	0.742786	0.748494	FALSE	FALSE	FALSE	ieu-b-4953	Liver cell carcinoma || id:ieu-b-4953	5.67739e-05	0.68	6	29908076	0.00797453	41358	2.99e-21	CRTAM	VCAM1	TRUE	reported	CRTAM.VCAM1	textfile	2	1	TRUE	372184	89.6505039250617	CRTAM.VCAM1
1322	rs9266380	G	A	G	A	0.136743	3.20565e-05	0.890807	0.886121	FALSE	FALSE	FALSE	ieu-b-4953	Liver cell carcinoma || id:ieu-b-4953	7.74522e-05	0.68	6	31334477	0.0107237	41401	3.59e-37	CRTAM	VCAM1	TRUE	reported	CRTAM.VCAM1	textfile	2	1	TRUE	372184	162.600132613091	CRTAM.VCAM1
1323	rs1006027	T	C	T	C	0.101956	3.76885e-05	0.608412	0.604657	FALSE	FALSE	FALSE	ieu-b-4953	Liver cell carcinoma || id:ieu-b-4953	5.03467e-05	0.450001	9	117691313	0.00696786	41620	2.3e-48	IL2RA	TNFRSF8	TRUE	reported	IL2RA.TNFRSF8	textfile	2	1	TRUE	372184	214.104968192315	IL2RA.TNFRSF8
1324	rs12924212	A	G	A	G	0.0384287	-4.90164e-06	0.408685	0.399218	FALSE	FALSE	FALSE	ieu-b-4953	Liver cell carcinoma || id:ieu-b-4953	5.02734e-05	0.92	16	16097975	0.00701674	41622	4.36e-08	IL2RA	TNFRSF8	TRUE	reported	IL2RA.TNFRSF8	textfile	2	1	TRUE	372184	29.9944302804543	IL2RA.TNFRSF8
1325	rs174535	T	C	T	C	0.0618192	6.63394e-06	0.654073	0.649027	FALSE	FALSE	FALSE	ieu-b-4953	Liver cell carcinoma || id:ieu-b-4953	5.16348e-05	0.9	11	61551356	0.00717428	41423	7.13e-18	IL2RA	TNFRSF8	TRUE	reported	IL2RA.TNFRSF8	textfile	2	1	TRUE	372184	74.2489157803971	IL2RA.TNFRSF8
1326	rs1884622	C	T	C	T	-0.041782	1.42381e-05	0.480124	0.48557	FALSE	FALSE	FALSE	ieu-b-4953	Liver cell carcinoma || id:ieu-b-4953	4.92289e-05	0.77	14	33156122	0.00683647	41674	9.95e-10	IL2RA	TNFRSF8	TRUE	reported	IL2RA.TNFRSF8	textfile	2	1	TRUE	372184	37.35206569442	IL2RA.TNFRSF8
1327	rs2507997	A	G	A	G	-0.0580182	2.32174e-05	0.703068	0.696728	FALSE	FALSE	FALSE	ieu-b-4953	Liver cell carcinoma || id:ieu-b-4953	5.3502e-05	0.66	6	31314781	0.00743874	41340	6.36e-15	IL2RA	TNFRSF8	TRUE	reported	IL2RA.TNFRSF8	textfile	2	1	TRUE	372184	60.8316704873264	IL2RA.TNFRSF8
1328	rs734866	A	C	A	C	0.100174	2.31229e-05	0.80055	0.801673	FALSE	FALSE	FALSE	ieu-b-4953	Liver cell carcinoma || id:ieu-b-4953	6.16334e-05	0.709999	3	24475497	0.00857865	41682	1.87e-31	IL2RA	TNFRSF8	TRUE	reported	IL2RA.TNFRSF8	textfile	2	1	TRUE	372184	136.35533434354	IL2RA.TNFRSF8
1329	rs7911500	C	T	C	T	0.707056	-1.9798e-05	0.890199	0.885906	FALSE	FALSE	FALSE	ieu-b-4953	Liver cell carcinoma || id:ieu-b-4953	7.74498e-05	0.8	10	6037726	0.0101805	41730	1e-200	IL2RA	TNFRSF8	TRUE	reported	IL2RA.TNFRSF8	textfile	2	1	TRUE	372184	4823.57913060544	IL2RA.TNFRSF8
1330	rs1006027	T	C	T	C	-0.114601	3.76885e-05	0.608412	0.604657	FALSE	FALSE	FALSE	ieu-b-4953	Liver cell carcinoma || id:ieu-b-4953	5.03467e-05	0.450001	9	117691313	0.00690992	41850	1.41e-61	TNFRSF8	TNFRSF9	TRUE	reported	TNFRSF8.TNFRSF9	textfile	2	1	TRUE	372184	275.062113632007	TNFRSF8.TNFRSF9
1331	rs10936599	C	T	C	T	0.0492319	4.88723e-05	0.757775	0.754722	FALSE	FALSE	FALSE	ieu-b-4953	Liver cell carcinoma || id:ieu-b-4953	5.72154e-05	0.39	3	169492101	0.00786105	41953	3.82e-10	TNFRSF8	TNFRSF9	TRUE	reported	TNFRSF8.TNFRSF9	textfile	2	1	TRUE	372184	39.2222114184268	TNFRSF8.TNFRSF9
1332	rs1130838	T	C	T	C	0.055787	2.27588e-05	0.344837	0.350359	FALSE	FALSE	FALSE	ieu-b-4953	Liver cell carcinoma || id:ieu-b-4953	5.15346e-05	0.66	6	31237124	0.00712131	41581	4.84e-15	TNFRSF8	TNFRSF9	TRUE	reported	TNFRSF8.TNFRSF9	textfile	2	1	TRUE	372184	61.3686022367713	TNFRSF8.TNFRSF9
1333	rs198381	A	G	A	G	-0.0730523	3.06424e-05	0.864404	0.861187	FALSE	FALSE	FALSE	ieu-b-4953	Liver cell carcinoma || id:ieu-b-4953	7.12584e-05	0.67	1	11915749	0.00976754	41874	7.63e-14	TNFRSF8	TNFRSF9	TRUE	reported	TNFRSF8.TNFRSF9	textfile	2	1	TRUE	372184	55.9367707828231	TNFRSF8.TNFRSF9
1334	rs2453021	C	T	C	T	-0.146465	6.16971e-05	0.646383	0.641265	FALSE	FALSE	FALSE	ieu-b-4953	Liver cell carcinoma || id:ieu-b-4953	5.12439e-05	0.23	1	7989566	0.00702262	41889	4.13e-96	TNFRSF8	TNFRSF9	TRUE	reported	TNFRSF8.TNFRSF9	textfile	2	1	TRUE	372184	434.980085057951	TNFRSF8.TNFRSF9
1335	rs3816533	C	T	C	T	0.0630213	-0.000112267	0.849037	0.85001	FALSE	FALSE	FALSE	ieu-b-4953	Liver cell carcinoma || id:ieu-b-4953	6.90166e-05	0.1	15	42134097	0.00948655	41763	3.11e-11	TNFRSF8	TNFRSF9	TRUE	reported	TNFRSF8.TNFRSF9	textfile	2	1	TRUE	372184	44.1324578351004	TNFRSF8.TNFRSF9
1336	rs4301834	G	A	G	A	-0.0563241	-5.58748e-05	0.259029	0.265421	FALSE	FALSE	FALSE	ieu-b-4953	Liver cell carcinoma || id:ieu-b-4953	5.57235e-05	0.32	12	6500843	0.00770081	41946	2.64e-13	TNFRSF8	TNFRSF9	TRUE	reported	TNFRSF8.TNFRSF9	textfile	2	1	TRUE	372184	53.4953095837406	TNFRSF8.TNFRSF9
1337	rs73632737	G	C	G	C	0.0725945	-9.53259e-05	0.923242	0.925425	FALSE	TRUE	FALSE	ieu-b-4953	Liver cell carcinoma || id:ieu-b-4953	9.34431e-05	0.31	11	126226775	0.01303	41937	2.54e-08	TNFRSF8	TNFRSF9	TRUE	reported	TNFRSF8.TNFRSF9	textfile	2	1	TRUE	372184	31.0397779152425	TNFRSF8.TNFRSF9
1338	rs7726159	C	A	C	A	-0.0401438	0.000231234	0.672918	0.673414	FALSE	FALSE	FALSE	ieu-b-4953	Liver cell carcinoma || id:ieu-b-4953	5.24866e-05	1.09999e-05	5	1282319	0.0072369	41905	2.92e-08	TNFRSF8	TNFRSF9	TRUE	reported	TNFRSF8.TNFRSF9	textfile	2	1	TRUE	372184	30.7703061612956	TNFRSF8.TNFRSF9
1339	rs1006027	T	C	T	C	0.123711	3.76885e-05	0.608412	0.604657	FALSE	FALSE	FALSE	ieu-b-4953	Liver cell carcinoma || id:ieu-b-4953	5.03467e-05	0.450001	9	117691313	0.00695546	42374	1.63e-70	TNFRSF4	TNFRSF8	TRUE	reported	TNFRSF4.TNFRSF8	textfile	2	1	TRUE	372184	316.347874015076	TNFRSF4.TNFRSF8
1340	rs1672460	A	G	A	G	-0.0604026	6.84212e-05	0.131873	0.129206	FALSE	FALSE	FALSE	ieu-b-4953	Liver cell carcinoma || id:ieu-b-4953	7.33186e-05	0.35	15	42188035	0.0101401	42371	2.59e-09	TNFRSF4	TNFRSF8	TRUE	reported	TNFRSF4.TNFRSF8	textfile	2	1	TRUE	372184	35.4835277107766	TNFRSF4.TNFRSF8
1341	rs198381	A	G	A	G	0.072752	3.06424e-05	0.864404	0.861187	FALSE	FALSE	FALSE	ieu-b-4953	Liver cell carcinoma || id:ieu-b-4953	7.12584e-05	0.67	1	11915749	0.00982524	42396	1.34e-13	TNFRSF4	TNFRSF8	TRUE	reported	TNFRSF4.TNFRSF8	textfile	2	1	TRUE	372184	54.8281432065579	TNFRSF4.TNFRSF8
1342	rs2596503	A	G	A	G	0.0670869	-1.688e-05	0.199227	0.201978	FALSE	FALSE	FALSE	ieu-b-4953	Liver cell carcinoma || id:ieu-b-4953	6.11929e-05	0.780001	6	31320810	0.00845953	42399	2.24e-15	TNFRSF4	TNFRSF8	TRUE	reported	TNFRSF4.TNFRSF8	textfile	2	1	TRUE	372184	62.8902003832118	TNFRSF4.TNFRSF8
1343	rs2736100	C	A	C	A	-0.0467617	-0.00010488	0.503056	0.501111	FALSE	FALSE	FALSE	ieu-b-4953	Liver cell carcinoma || id:ieu-b-4953	4.93058e-05	0.0329997	5	1286516	0.00687479	42341	1.05e-11	TNFRSF4	TNFRSF8	TRUE	reported	TNFRSF4.TNFRSF8	textfile	2	1	TRUE	372184	46.2659740107028	TNFRSF4.TNFRSF8
1344	rs507666	G	A	G	A	-0.0712377	-2.74685e-05	0.819282	0.815451	FALSE	FALSE	FALSE	ieu-b-4953	Liver cell carcinoma || id:ieu-b-4953	6.34138e-05	0.66	9	136149399	0.00885157	42408	8.63e-16	TNFRSF4	TNFRSF8	TRUE	reported	TNFRSF4.TNFRSF8	textfile	2	1	TRUE	372184	64.770785231392	TNFRSF4.TNFRSF8
1345	rs603879	C	T	C	T	-0.0464834	6.82459e-05	0.507685	0.49808	FALSE	FALSE	FALSE	ieu-b-4953	Liver cell carcinoma || id:ieu-b-4953	4.91446e-05	0.16	1	12189489	0.00684309	42362	1.11e-11	TNFRSF4	TNFRSF8	TRUE	reported	TNFRSF4.TNFRSF8	textfile	2	1	TRUE	372184	46.1414533615782	TNFRSF4.TNFRSF8
1346	rs7202742	G	A	G	A	0.0516443	-1.06756e-05	0.686167	0.692279	FALSE	FALSE	FALSE	ieu-b-4953	Liver cell carcinoma || id:ieu-b-4953	5.33484e-05	0.84	16	57319479	0.00742749	42376	3.62e-12	TNFRSF4	TNFRSF8	TRUE	reported	TNFRSF4.TNFRSF8	textfile	2	1	TRUE	372184	48.3460101621402	TNFRSF4.TNFRSF8
1347	rs73608650	T	C	T	C	-0.0537458	-3.86057e-05	0.806824	0.802121	FALSE	FALSE	FALSE	ieu-b-4953	Liver cell carcinoma || id:ieu-b-4953	6.17632e-05	0.53	8	39127203	0.00853324	42415	3.04e-10	TNFRSF4	TNFRSF8	TRUE	reported	TNFRSF4.TNFRSF8	textfile	2	1	TRUE	372184	39.6699033559943	TNFRSF4.TNFRSF8
1348	rs1006027	T	C	T	C	0.067111	3.76885e-05	0.608412	0.604657	FALSE	FALSE	FALSE	ieu-b-4953	Liver cell carcinoma || id:ieu-b-4953	5.03467e-05	0.450001	9	117691313	0.00699533	42445	8.94e-22	GZMA	TNFRSF8	TRUE	reported	GZMA.TNFRSF8	textfile	2	1	TRUE	372184	92.0388124753956	GZMA.TNFRSF8
1349	rs10445407	C	A	C	A	0.0398763	-1.13048e-05	0.521861	0.522441	FALSE	FALSE	FALSE	ieu-b-4953	Liver cell carcinoma || id:ieu-b-4953	4.92671e-05	0.82	17	79261809	0.00685381	42430	5.99e-09	GZMA	TNFRSF8	TRUE	reported	GZMA.TNFRSF8	textfile	2	1	TRUE	372184	33.8505389467907	GZMA.TNFRSF8
1350	rs1049281	T	C	T	C	-0.284091	2.50435e-05	0.350809	0.355261	FALSE	FALSE	FALSE	ieu-b-4953	Liver cell carcinoma || id:ieu-b-4953	5.13385e-05	0.630001	6	31236567	0.00701645	42480	1e-200	GZMA	TNFRSF8	TRUE	reported	GZMA.TNFRSF8	textfile	2	1	TRUE	372184	1639.3816950174	GZMA.TNFRSF8
1351	rs12975366	T	C	T	C	-0.0453873	1.69997e-05	0.607274	0.560571	FALSE	FALSE	FALSE	ieu-b-4953	Liver cell carcinoma || id:ieu-b-4953	4.98353e-05	0.73	19	54759361	0.00700877	42466	9.53e-11	GZMA	TNFRSF8	TRUE	reported	GZMA.TNFRSF8	textfile	2	1	TRUE	372184	41.9358142166407	GZMA.TNFRSF8
1352	rs13160656	G	A	G	A	0.0477135	9.41729e-05	0.784674	0.789178	FALSE	FALSE	FALSE	ieu-b-4953	Liver cell carcinoma || id:ieu-b-4953	6.02476e-05	0.12	5	54491464	0.00846305	42501	1.73e-08	GZMA	TNFRSF8	TRUE	reported	GZMA.TNFRSF8	textfile	2	1	TRUE	372184	31.7854772734635	GZMA.TNFRSF8
1353	rs1317082	A	G	A	G	-0.0567356	4.90651e-05	0.757822	0.754633	FALSE	FALSE	FALSE	ieu-b-4953	Liver cell carcinoma || id:ieu-b-4953	5.72085e-05	0.39	3	169497585	0.00794118	42503	9.18e-13	GZMA	TNFRSF8	TRUE	reported	GZMA.TNFRSF8	textfile	2	1	TRUE	372184	51.0435914359767	GZMA.TNFRSF8
1354	rs1585213	C	T	C	T	-0.0441016	-3.91101e-05	0.60605	0.601667	FALSE	FALSE	FALSE	ieu-b-4953	Liver cell carcinoma || id:ieu-b-4953	5.02257e-05	0.44	4	103444698	0.00697995	42487	2.67e-10	GZMA	TNFRSF8	TRUE	reported	GZMA.TNFRSF8	textfile	2	1	TRUE	372184	39.9212442321629	GZMA.TNFRSF8
1355	rs3131622	T	G	T	G	-0.0532928	4.63813e-05	0.55797	0.552764	FALSE	FALSE	FALSE	ieu-b-4953	Liver cell carcinoma || id:ieu-b-4953	4.94296e-05	0.35	6	31420500	0.00687685	42410	9.42e-15	GZMA	TNFRSF8	TRUE	reported	GZMA.TNFRSF8	textfile	2	1	TRUE	372184	60.0562173095095	GZMA.TNFRSF8
1356	rs3814995	C	T	C	T	-0.0434476	1.70296e-05	0.693695	0.689041	FALSE	FALSE	FALSE	ieu-b-4953	Liver cell carcinoma || id:ieu-b-4953	5.32225e-05	0.75	19	36342212	0.00737182	42550	3.8e-09	GZMA	TNFRSF8	TRUE	reported	GZMA.TNFRSF8	textfile	2	1	TRUE	372184	34.7361865270502	GZMA.TNFRSF8
1357	rs3819184	G	C	G	C	-0.0465026	-4.49001e-05	0.793255	0.789893	FALSE	TRUE	FALSE	ieu-b-4953	Liver cell carcinoma || id:ieu-b-4953	6.04123e-05	0.46	4	101107417	0.00839663	42502	3.07e-08	GZMA	TNFRSF8	TRUE	reported	GZMA.TNFRSF8	textfile	2	1	TRUE	372184	30.6721654441336	GZMA.TNFRSF8
1358	rs3891175	C	T	C	T	-0.107243	-9.61598e-05	0.750594	0.746554	FALSE	FALSE	FALSE	ieu-b-4953	Liver cell carcinoma || id:ieu-b-4953	5.66197e-05	0.089	6	32634467	0.00785104	42465	2.17e-42	GZMA	TNFRSF8	TRUE	reported	GZMA.TNFRSF8	textfile	2	1	TRUE	372184	186.587922262028	GZMA.TNFRSF8
1359	rs4865902	T	C	T	C	0.0431402	-1.51346e-05	0.743461	0.742313	FALSE	FALSE	FALSE	ieu-b-4953	Liver cell carcinoma || id:ieu-b-4953	5.62988e-05	0.79	5	54302005	0.00781404	42522	3.39e-08	GZMA	TNFRSF8	TRUE	reported	GZMA.TNFRSF8	textfile	2	1	TRUE	372184	30.4798656427937	GZMA.TNFRSF8
1360	rs5065	A	G	A	G	0.0543395	-3.553e-05	0.845037	0.849408	FALSE	FALSE	FALSE	ieu-b-4953	Liver cell carcinoma || id:ieu-b-4953	6.89582e-05	0.61	1	11906068	0.00955787	42519	1.31e-08	GZMA	TNFRSF8	TRUE	reported	GZMA.TNFRSF8	textfile	2	1	TRUE	372184	32.3228046517239	GZMA.TNFRSF8
1361	rs6095391	G	A	G	A	0.0438247	-2.42661e-05	0.763071	0.754397	FALSE	FALSE	FALSE	ieu-b-4953	Liver cell carcinoma || id:ieu-b-4953	5.71771e-05	0.67	20	47618835	0.00796236	42482	3.73e-08	GZMA	TNFRSF8	TRUE	reported	GZMA.TNFRSF8	textfile	2	1	TRUE	372184	30.2938370488579	GZMA.TNFRSF8
1362	rs62576148	C	T	C	T	-0.0657917	1.30946e-05	0.876764	0.874798	FALSE	FALSE	FALSE	ieu-b-4953	Liver cell carcinoma || id:ieu-b-4953	7.42841e-05	0.86	9	116097226	0.0102555	42473	1.42e-10	GZMA	TNFRSF8	TRUE	reported	GZMA.TNFRSF8	textfile	2	1	TRUE	372184	41.1555622062628	GZMA.TNFRSF8
1363	rs6512102	A	G	A	G	0.0416058	-1.81369e-05	0.333609	0.330424	FALSE	FALSE	FALSE	ieu-b-4953	Liver cell carcinoma || id:ieu-b-4953	5.23958e-05	0.73	19	16454110	0.00731679	42359	1.31e-08	GZMA	TNFRSF8	TRUE	reported	GZMA.TNFRSF8	textfile	2	1	TRUE	372184	32.3345315321895	GZMA.TNFRSF8
1364	rs7522395	T	C	T	C	-0.0471964	9.67741e-05	0.219136	0.222373	FALSE	FALSE	FALSE	ieu-b-4953	Liver cell carcinoma || id:ieu-b-4953	5.9215e-05	0.1	1	156796697	0.00827813	42470	1.2e-08	GZMA	TNFRSF8	TRUE	reported	GZMA.TNFRSF8	textfile	2	1	TRUE	372184	32.5052313836636	GZMA.TNFRSF8
1365	rs7849148	A	T	A	T	-0.0668342	-2.62735e-05	0.679216	0.685242	FALSE	TRUE	FALSE	ieu-b-4953	Liver cell carcinoma || id:ieu-b-4953	5.30461e-05	0.62	9	33138352	0.00739987	42418	1.76e-19	GZMA	TNFRSF8	TRUE	reported	GZMA.TNFRSF8	textfile	2	1	TRUE	372184	81.573543384932	GZMA.TNFRSF8
1366	rs910633	A	G	A	G	0.040944	-8.8439e-06	0.484976	0.487205	FALSE	FALSE	FALSE	ieu-b-4953	Liver cell carcinoma || id:ieu-b-4953	4.92721e-05	0.86	1	101749974	0.00687967	42450	2.68e-09	GZMA	TNFRSF8	TRUE	reported	GZMA.TNFRSF8	textfile	2	1	TRUE	372184	35.4197363034368	GZMA.TNFRSF8
1367	rs9990343	A	G	A	G	0.0378601	-4.68499e-05	0.48613	0.481952	FALSE	FALSE	FALSE	ieu-b-4953	Liver cell carcinoma || id:ieu-b-4953	4.92712e-05	0.34	3	46339812	0.00684724	42528	3.23e-08	GZMA	TNFRSF8	TRUE	reported	GZMA.TNFRSF8	textfile	2	1	TRUE	372184	30.5726027038965	GZMA.TNFRSF8
1368	rs1006027	T	C	T	C	0.109513	3.76885e-05	0.608412	0.604657	FALSE	FALSE	FALSE	ieu-b-4953	Liver cell carcinoma || id:ieu-b-4953	5.03467e-05	0.450001	9	117691313	0.00699489	42351	4.31e-55	PDCD1	TNFRSF8	TRUE	reported	PDCD1.TNFRSF8	textfile	2	1	TRUE	372184	245.11482210021	PDCD1.TNFRSF8
1369	rs10398	A	G	A	G	-0.0491586	-5.28173e-06	0.800946	0.811224	FALSE	FALSE	FALSE	ieu-b-4953	Liver cell carcinoma || id:ieu-b-4953	6.31636e-05	0.93	11	308180	0.00884067	42401	2.71e-08	PDCD1	TNFRSF8	TRUE	reported	PDCD1.TNFRSF8	textfile	2	1	TRUE	372184	30.9192287635403	PDCD1.TNFRSF8
1370	rs10819317	A	G	A	G	-0.0632158	-2.48815e-05	0.82875	0.832572	FALSE	FALSE	FALSE	ieu-b-4953	Liver cell carcinoma || id:ieu-b-4953	6.59562e-05	0.709999	9	130668957	0.00928088	42444	9.79e-12	PDCD1	TNFRSF8	TRUE	reported	PDCD1.TNFRSF8	textfile	2	1	TRUE	372184	46.3951904627208	PDCD1.TNFRSF8
1371	rs10865331	A	G	A	G	-0.0394378	0.000106426	0.378853	0.375556	FALSE	FALSE	FALSE	ieu-b-4953	Liver cell carcinoma || id:ieu-b-4953	5.07353e-05	0.0359998	2	62551472	0.00709668	42394	2.76e-08	PDCD1	TNFRSF8	TRUE	reported	PDCD1.TNFRSF8	textfile	2	1	TRUE	372184	30.8826752882879	PDCD1.TNFRSF8
1372	rs10936599	C	T	C	T	-0.0525931	4.88723e-05	0.757775	0.754722	FALSE	FALSE	FALSE	ieu-b-4953	Liver cell carcinoma || id:ieu-b-4953	5.72154e-05	0.39	3	169492101	0.00795785	42453	3.92e-11	PDCD1	TNFRSF8	TRUE	reported	PDCD1.TNFRSF8	textfile	2	1	TRUE	372184	43.6783317916131	PDCD1.TNFRSF8
1373	rs111543205	G	A	G	A	0.225434	2.02432e-05	0.857143	0.854299	FALSE	FALSE	FALSE	ieu-b-4953	Liver cell carcinoma || id:ieu-b-4953	6.96944e-05	0.77	2	242702343	0.00966366	42382	1.31e-119	PDCD1	TNFRSF8	TRUE	reported	PDCD1.TNFRSF8	textfile	2	1	TRUE	372184	544.196257600596	PDCD1.TNFRSF8
1374	rs1130838	T	C	T	C	-0.101543	2.27588e-05	0.344837	0.350359	FALSE	FALSE	FALSE	ieu-b-4953	Liver cell carcinoma || id:ieu-b-4953	5.15346e-05	0.66	6	31237124	0.0071915	42077	3.63e-45	PDCD1	TNFRSF8	TRUE	reported	PDCD1.TNFRSF8	textfile	2	1	TRUE	372184	199.370551697636	PDCD1.TNFRSF8
1375	rs1197694	T	C	T	C	-0.0514246	5.79209e-05	0.177714	0.177792	FALSE	FALSE	FALSE	ieu-b-4953	Liver cell carcinoma || id:ieu-b-4953	6.43227e-05	0.37	15	42179211	0.00894445	42360	9.02e-09	PDCD1	TNFRSF8	TRUE	reported	PDCD1.TNFRSF8	textfile	2	1	TRUE	372184	33.0548022386049	PDCD1.TNFRSF8
1376	rs12667978	C	T	C	T	0.0465643	1.56993e-05	0.434628	0.429218	FALSE	FALSE	FALSE	ieu-b-4953	Liver cell carcinoma || id:ieu-b-4953	4.97719e-05	0.75	7	128777461	0.00693139	42421	1.87e-11	PDCD1	TNFRSF8	TRUE	reported	PDCD1.TNFRSF8	textfile	2	1	TRUE	372184	45.1300158768977	PDCD1.TNFRSF8
1377	rs1507101	G	A	G	A	0.03837	-1.00232e-05	0.434648	0.428248	FALSE	FALSE	FALSE	ieu-b-4953	Liver cell carcinoma || id:ieu-b-4953	4.96826e-05	0.84	1	25251326	0.00696752	42373	3.67e-08	PDCD1	TNFRSF8	TRUE	reported	PDCD1.TNFRSF8	textfile	2	1	TRUE	372184	30.3268393279165	PDCD1.TNFRSF8
1378	rs16948048	A	G	A	G	-0.0540529	-6.79083e-05	0.637959	0.632823	FALSE	FALSE	FALSE	ieu-b-4953	Liver cell carcinoma || id:ieu-b-4953	5.11363e-05	0.18	17	47440466	0.00710477	42423	2.84e-14	PDCD1	TNFRSF8	TRUE	reported	PDCD1.TNFRSF8	textfile	2	1	TRUE	372184	57.8812567426968	PDCD1.TNFRSF8
1379	rs198381	A	G	A	G	0.064269	3.06424e-05	0.864404	0.861187	FALSE	FALSE	FALSE	ieu-b-4953	Liver cell carcinoma || id:ieu-b-4953	7.12584e-05	0.67	1	11915749	0.00988084	42374	7.89e-11	PDCD1	TNFRSF8	TRUE	reported	PDCD1.TNFRSF8	textfile	2	1	TRUE	372184	42.3073040206456	PDCD1.TNFRSF8
1380	rs2288904	A	G	A	G	0.0737216	4.43407e-05	0.220601	0.223803	FALSE	FALSE	FALSE	ieu-b-4953	Liver cell carcinoma || id:ieu-b-4953	5.91329e-05	0.450001	19	10742170	0.00830634	42137	7.24e-19	PDCD1	TNFRSF8	TRUE	reported	PDCD1.TNFRSF8	textfile	2	1	TRUE	372184	78.7716779476154	PDCD1.TNFRSF8
1381	rs35038435	G	A	G	A	0.094715	-7.87435e-05	0.767862	0.761095	FALSE	FALSE	FALSE	ieu-b-4953	Liver cell carcinoma || id:ieu-b-4953	5.78058e-05	0.17	10	71226655	0.00805009	42434	6.57e-32	PDCD1	TNFRSF8	TRUE	reported	PDCD1.TNFRSF8	textfile	2	1	TRUE	372184	138.431860439226	PDCD1.TNFRSF8
1382	rs37459	A	G	A	G	0.077809	5.95218e-05	0.657757	0.64793	FALSE	FALSE	FALSE	ieu-b-4953	Liver cell carcinoma || id:ieu-b-4953	5.16032e-05	0.25	1	44289397	0.00713098	42367	1.11e-27	PDCD1	TNFRSF8	TRUE	reported	PDCD1.TNFRSF8	textfile	2	1	TRUE	372184	119.05872594066	PDCD1.TNFRSF8
1383	rs3814995	C	T	C	T	-0.0430973	1.70296e-05	0.693695	0.689041	FALSE	FALSE	FALSE	ieu-b-4953	Liver cell carcinoma || id:ieu-b-4953	5.32225e-05	0.75	19	36342212	0.00738613	42455	5.42e-09	PDCD1	TNFRSF8	TRUE	reported	PDCD1.TNFRSF8	textfile	2	1	TRUE	372184	34.0460107107132	PDCD1.TNFRSF8
1384	rs3891175	C	T	C	T	-0.0698877	-9.61598e-05	0.750594	0.746554	FALSE	FALSE	FALSE	ieu-b-4953	Liver cell carcinoma || id:ieu-b-4953	5.66197e-05	0.089	6	32634467	0.007878	42369	7.51e-19	PDCD1	TNFRSF8	TRUE	reported	PDCD1.TNFRSF8	textfile	2	1	TRUE	372184	78.6990596713166	PDCD1.TNFRSF8
1385	rs4934169	A	G	A	G	-0.0646883	0.000101244	0.262333	0.270669	FALSE	FALSE	FALSE	ieu-b-4953	Liver cell carcinoma || id:ieu-b-4953	5.53245e-05	0.0669993	10	82203663	0.00770167	42457	4.63e-17	PDCD1	TNFRSF8	TRUE	reported	PDCD1.TNFRSF8	textfile	2	1	TRUE	372184	70.5475058084952	PDCD1.TNFRSF8
1386	rs6012544	T	G	T	G	0.0411576	3.78492e-05	0.670472	0.669963	FALSE	FALSE	FALSE	ieu-b-4953	Liver cell carcinoma || id:ieu-b-4953	5.24351e-05	0.47	20	47488807	0.00730905	42436	1.8e-08	PDCD1	TNFRSF8	TRUE	reported	PDCD1.TNFRSF8	textfile	2	1	TRUE	372184	31.7086840367373	PDCD1.TNFRSF8
1387	rs603879	C	T	C	T	-0.0378374	6.82459e-05	0.507685	0.49808	FALSE	FALSE	FALSE	ieu-b-4953	Liver cell carcinoma || id:ieu-b-4953	4.91446e-05	0.16	1	12189489	0.00687695	42339	3.78e-08	PDCD1	TNFRSF8	TRUE	reported	PDCD1.TNFRSF8	textfile	2	1	TRUE	372184	30.2726778176351	PDCD1.TNFRSF8
1388	rs6923419	G	A	G	A	0.0572681	-1.53978e-05	0.855083	0.858175	FALSE	FALSE	FALSE	ieu-b-4953	Liver cell carcinoma || id:ieu-b-4953	7.05641e-05	0.83	6	106537750	0.00978617	42445	4.89e-09	PDCD1	TNFRSF8	TRUE	reported	PDCD1.TNFRSF8	textfile	2	1	TRUE	372184	34.2452260777355	PDCD1.TNFRSF8
1389	rs72928038	G	A	G	A	0.0600841	4.98459e-05	0.828357	0.820571	FALSE	FALSE	FALSE	ieu-b-4953	Liver cell carcinoma || id:ieu-b-4953	6.41149e-05	0.44	6	90976768	0.00889549	42468	1.45e-11	PDCD1	TNFRSF8	TRUE	reported	PDCD1.TNFRSF8	textfile	2	1	TRUE	372184	45.6225303665691	PDCD1.TNFRSF8
1390	rs73632737	G	C	G	C	-0.109553	-9.53259e-05	0.923242	0.925425	FALSE	TRUE	FALSE	ieu-b-4953	Liver cell carcinoma || id:ieu-b-4953	9.34431e-05	0.31	11	126226775	0.0131768	42437	9.52e-17	PDCD1	TNFRSF8	TRUE	reported	PDCD1.TNFRSF8	textfile	2	1	TRUE	372184	69.1239649320402	PDCD1.TNFRSF8
1391	rs7726159	C	A	C	A	0.0593963	0.000231234	0.672918	0.673414	FALSE	FALSE	FALSE	ieu-b-4953	Liver cell carcinoma || id:ieu-b-4953	5.24866e-05	1.09999e-05	5	1282319	0.00732371	42406	5.19e-16	PDCD1	TNFRSF8	TRUE	reported	PDCD1.TNFRSF8	textfile	2	1	TRUE	372184	65.7743410988163	PDCD1.TNFRSF8
1392	rs1006049	C	T	C	T	-0.106002	4.44675e-05	0.602622	0.598082	FALSE	FALSE	FALSE	ieu-b-4953	Liver cell carcinoma || id:ieu-b-4953	5.02124e-05	0.38	2	71176660	0.00707772	40051	1.43e-50	CD1C	CD207	TRUE	reported	CD1C.CD207	textfile	2	1	TRUE	372184	224.306244218611	CD1C.CD207
1393	rs12148472	T	C	T	C	0.0602997	-0.000165067	0.870408	0.871882	FALSE	FALSE	FALSE	ieu-b-4953	Liver cell carcinoma || id:ieu-b-4953	7.36136e-05	0.025	15	79231478	0.0102111	41042	3.55e-09	CD1C	CD207	TRUE	reported	CD1C.CD207	textfile	2	1	TRUE	372184	34.8726735412458	CD1C.CD207
1394	rs1265566	C	T	C	T	-0.0428617	8.5578e-06	0.318716	0.313684	FALSE	FALSE	FALSE	ieu-b-4953	Liver cell carcinoma || id:ieu-b-4953	5.29446e-05	0.87	12	111716376	0.00734993	40840	5.53e-09	CD1C	CD207	TRUE	reported	CD1C.CD207	textfile	2	1	TRUE	372184	34.0073176963908	CD1C.CD207
1395	rs13033698	A	G	A	G	-0.0454141	8.67646e-05	0.646457	0.644363	FALSE	FALSE	FALSE	ieu-b-4953	Liver cell carcinoma || id:ieu-b-4953	5.14321e-05	0.0920005	2	225799107	0.00714691	41001	2.11e-10	CD1C	CD207	TRUE	reported	CD1C.CD207	textfile	2	1	TRUE	372184	40.3779994315165	CD1C.CD207
1396	rs17449991	A	C	A	C	-0.0618965	1.94337e-05	0.796628	0.789785	FALSE	FALSE	FALSE	ieu-b-4953	Liver cell carcinoma || id:ieu-b-4953	6.03497e-05	0.75	10	90807169	0.00838119	40986	1.55e-13	CD1C	CD207	TRUE	reported	CD1C.CD207	textfile	2	1	TRUE	372184	54.5407131028031	CD1C.CD207
1397	rs17856201	G	A	G	A	0.0662516	8.79728e-06	0.848929	0.85149	FALSE	FALSE	FALSE	ieu-b-4953	Liver cell carcinoma || id:ieu-b-4953	6.92244e-05	0.9	1	212965095	0.00958056	41073	4.74e-12	CD1C	CD207	TRUE	reported	CD1C.CD207	textfile	2	1	TRUE	372184	47.8201519830902	CD1C.CD207
1398	rs1847472	C	A	C	A	0.0413809	1.15305e-05	0.656023	0.646061	FALSE	FALSE	FALSE	ieu-b-4953	Liver cell carcinoma || id:ieu-b-4953	5.14149e-05	0.82	6	90973159	0.00713542	40949	6.71e-09	CD1C	CD207	TRUE	reported	CD1C.CD207	textfile	2	1	TRUE	372184	33.6326262621603	CD1C.CD207
1399	rs2075221	C	T	C	T	0.286232	2.96286e-06	0.642366	0.638465	FALSE	FALSE	FALSE	ieu-b-4953	Liver cell carcinoma || id:ieu-b-4953	5.12283e-05	0.95	2	71044211	0.00697696	40937	1e-200	CD1C	CD207	TRUE	reported	CD1C.CD207	textfile	2	1	TRUE	372184	1683.07668556274	CD1C.CD207
1400	rs2237349	C	T	C	T	0.066105	-4.27367e-05	0.410057	0.410609	FALSE	FALSE	FALSE	ieu-b-4953	Liver cell carcinoma || id:ieu-b-4953	5.00865e-05	0.39	7	28762963	0.00694973	40948	1.97e-21	CD1C	CD207	TRUE	reported	CD1C.CD207	textfile	2	1	TRUE	372184	90.4758671773474	CD1C.CD207
1401	rs2293889	T	G	T	G	-0.045596	-2.73835e-05	0.421402	0.430764	FALSE	FALSE	FALSE	ieu-b-4953	Liver cell carcinoma || id:ieu-b-4953	4.98175e-05	0.58	8	116599199	0.00696431	40688	5.94e-11	CD1C	CD207	TRUE	reported	CD1C.CD207	textfile	2	1	TRUE	372184	42.8644544818107	CD1C.CD207
1402	rs3093023	G	A	G	A	-0.0529206	-2.41702e-05	0.574172	0.566161	FALSE	FALSE	FALSE	ieu-b-4953	Liver cell carcinoma || id:ieu-b-4953	4.96423e-05	0.630001	6	167534290	0.00686802	41019	1.33e-14	CD1C	CD207	TRUE	reported	CD1C.CD207	textfile	2	1	TRUE	372184	59.3726477025133	CD1C.CD207
1403	rs3129927	A	C	A	C	0.291777	7.92699e-05	0.876634	0.871108	FALSE	FALSE	FALSE	ieu-b-4953	Liver cell carcinoma || id:ieu-b-4953	7.34122e-05	0.28	6	32333827	0.00999618	41026	2.13e-185	CD1C	CD207	TRUE	reported	CD1C.CD207	textfile	2	1	TRUE	372184	851.988972539381	CD1C.CD207
1404	rs35533397	C	T	C	T	-0.0616038	-0.000104488	0.769603	0.769982	FALSE	FALSE	FALSE	ieu-b-4953	Liver cell carcinoma || id:ieu-b-4953	5.84448e-05	0.0739997	2	12700857	0.00814921	41018	4.13e-14	CD1C	CD207	TRUE	reported	CD1C.CD207	textfile	2	1	TRUE	372184	57.1457564030341	CD1C.CD207
1405	rs3743588	G	A	G	A	-0.052263	-6.23426e-05	0.726635	0.715647	FALSE	FALSE	FALSE	ieu-b-4953	Liver cell carcinoma || id:ieu-b-4953	5.5102e-05	0.26	16	11836508	0.00803875	37391	8.06e-11	CD1C	CD207	TRUE	reported	CD1C.CD207	textfile	2	1	TRUE	372184	42.267992896424	CD1C.CD207
1406	rs4245516	T	C	T	C	0.0385233	3.90253e-05	0.514495	0.519775	FALSE	FALSE	FALSE	ieu-b-4953	Liver cell carcinoma || id:ieu-b-4953	4.93157e-05	0.43	6	122013954	0.00689348	40204	2.31e-08	CD1C	CD207	TRUE	reported	CD1C.CD207	textfile	2	1	TRUE	372184	31.229851973486	CD1C.CD207
1407	rs4454799	G	T	G	T	-0.135419	1.40703e-05	0.532198	0.52446	FALSE	FALSE	FALSE	ieu-b-4953	Liver cell carcinoma || id:ieu-b-4953	4.92522e-05	0.780001	12	121317075	0.00679465	40966	5.82e-88	CD1C	CD207	TRUE	reported	CD1C.CD207	textfile	2	1	TRUE	372184	397.214435858193	CD1C.CD207
1408	rs4917014	T	G	T	G	0.0446517	2.41349e-05	0.68764	0.681601	FALSE	FALSE	FALSE	ieu-b-4953	Liver cell carcinoma || id:ieu-b-4953	5.29436e-05	0.649999	7	50305863	0.00730281	41002	9.78e-10	CD1C	CD207	TRUE	reported	CD1C.CD207	textfile	2	1	TRUE	372184	37.3848801951653	CD1C.CD207
1409	rs4985556	C	A	C	A	0.068127	2.99774e-05	0.883798	0.880378	FALSE	FALSE	FALSE	ieu-b-4953	Liver cell carcinoma || id:ieu-b-4953	7.57847e-05	0.69	16	70694000	0.0104316	41020	6.62e-11	CD1C	CD207	TRUE	reported	CD1C.CD207	textfile	2	1	TRUE	372184	42.6517326906701	CD1C.CD207
1410	rs7429135	T	G	T	G	-0.0611134	5.22385e-05	0.164157	0.159707	FALSE	FALSE	FALSE	ieu-b-4953	Liver cell carcinoma || id:ieu-b-4953	6.71636e-05	0.44	3	185001424	0.00944409	40082	9.84e-11	CD1C	CD207	TRUE	reported	CD1C.CD207	textfile	2	1	TRUE	372184	41.8747915152494	CD1C.CD207
1411	rs9380238	A	G	A	G	-0.104166	-4.63738e-05	0.869248	0.871085	FALSE	FALSE	FALSE	ieu-b-4953	Liver cell carcinoma || id:ieu-b-4953	7.34063e-05	0.53	6	31267618	0.0101451	41044	1.06e-24	CD1C	CD207	TRUE	reported	CD1C.CD207	textfile	2	1	TRUE	372184	105.423956375661	CD1C.CD207
1412	rs10062979	C	T	C	T	-0.0471774	3.34491e-05	0.7044	0.705106	FALSE	FALSE	FALSE	ieu-b-4953	Liver cell carcinoma || id:ieu-b-4953	5.40615e-05	0.54	5	39429049	0.00757539	41882	4.78e-10	CLIP2	DAB2	TRUE	reported	CLIP2.DAB2	textfile	2	1	TRUE	372184	38.7844835559004	CLIP2.DAB2
1413	rs11596235	C	T	C	T	0.0600811	-9.15391e-05	0.696719	0.689721	FALSE	FALSE	FALSE	ieu-b-4953	Liver cell carcinoma || id:ieu-b-4953	5.3216e-05	0.0850002	10	104391034	0.00747931	41725	9.76e-16	CLIP2	DAB2	TRUE	reported	CLIP2.DAB2	textfile	2	1	TRUE	372184	64.5286653389966	CLIP2.DAB2
1414	rs1769758	G	T	G	T	0.0400228	1.91348e-05	0.49522	0.495693	FALSE	FALSE	FALSE	ieu-b-4953	Liver cell carcinoma || id:ieu-b-4953	4.92767e-05	0.7	10	80898969	0.00694193	41842	8.21e-09	CLIP2	DAB2	TRUE	reported	CLIP2.DAB2	textfile	2	1	TRUE	372184	33.2394996016714	CLIP2.DAB2
1415	rs34159724	A	G	A	G	-0.078369	-3.07222e-05	0.887591	0.887764	FALSE	FALSE	FALSE	ieu-b-4953	Liver cell carcinoma || id:ieu-b-4953	7.78766e-05	0.69	21	36368416	0.010971	41957	9.26e-13	CLIP2	DAB2	TRUE	reported	CLIP2.DAB2	textfile	2	1	TRUE	372184	51.0265469805585	CLIP2.DAB2
1416	rs9636183	C	T	C	T	0.03946	3.81146e-05	0.369379	0.364523	FALSE	FALSE	FALSE	ieu-b-4953	Liver cell carcinoma || id:ieu-b-4953	5.1167e-05	0.46	19	6145031	0.0071916	41941	4.11e-08	CLIP2	DAB2	TRUE	reported	CLIP2.DAB2	textfile	2	1	TRUE	372184	30.1066971790553	CLIP2.DAB2
1417	rs1006325	C	T	C	T	-0.0575591	2.20662e-05	0.850439	0.845144	FALSE	FALSE	FALSE	ieu-b-4953	Liver cell carcinoma || id:ieu-b-4953	6.81145e-05	0.75	20	39633603	0.00925868	42008	5.12e-10	IGFBP6	MFAP5	TRUE	reported	IGFBP6.MFAP5	textfile	2	1	TRUE	372184	38.6482506339954	IGFBP6.MFAP5
1418	rs1499813	T	C	T	C	-0.0805089	-2.79619e-05	0.594004	0.586883	FALSE	FALSE	FALSE	ieu-b-4953	Liver cell carcinoma || id:ieu-b-4953	5.00563e-05	0.58	3	171760427	0.00686601	41542	1.06e-31	IGFBP6	MFAP5	TRUE	reported	IGFBP6.MFAP5	textfile	2	1	TRUE	372184	137.492472707961	IGFBP6.MFAP5
1419	rs17855838	G	C	G	C	-0.0482925	-6.07822e-05	0.792817	0.79801	FALSE	TRUE	FALSE	ieu-b-4953	Liver cell carcinoma || id:ieu-b-4953	6.12809e-05	0.32	8	33246591	0.00833687	41949	6.98e-09	IGFBP6	MFAP5	TRUE	reported	IGFBP6.MFAP5	textfile	2	1	TRUE	372184	33.5546967396911	IGFBP6.MFAP5
1420	rs2233974	C	G	C	G	0.0513786	3.97255e-05	0.80656	0.80262	FALSE	TRUE	FALSE	ieu-b-4953	Liver cell carcinoma || id:ieu-b-4953	6.18727e-05	0.52	6	31080016	0.00841766	42112	1.05e-09	IGFBP6	MFAP5	TRUE	reported	IGFBP6.MFAP5	textfile	2	1	TRUE	372184	37.254760187342	IGFBP6.MFAP5
1421	rs2978015	C	T	C	T	-0.0415637	-1.37722e-05	0.639524	0.632682	FALSE	FALSE	FALSE	ieu-b-4953	Liver cell carcinoma || id:ieu-b-4953	5.09837e-05	0.79	8	134539879	0.00714034	40186	5.9e-09	IGFBP6	MFAP5	TRUE	reported	IGFBP6.MFAP5	textfile	2	1	TRUE	372184	33.883683703127	IGFBP6.MFAP5
1422	rs298439	G	A	G	A	-0.0455009	3.0177e-05	0.771134	0.77358	FALSE	FALSE	FALSE	ieu-b-4953	Liver cell carcinoma || id:ieu-b-4953	5.87028e-05	0.61	1	26255215	0.0079804	42123	1.19e-08	IGFBP6	MFAP5	TRUE	reported	IGFBP6.MFAP5	textfile	2	1	TRUE	372184	32.508030168531	IGFBP6.MFAP5
1423	rs3823646	G	A	G	A	0.0536328	3.97326e-05	0.448425	0.44626	FALSE	FALSE	FALSE	ieu-b-4953	Liver cell carcinoma || id:ieu-b-4953	4.94619e-05	0.42	7	99757612	0.00676419	42051	2.26e-15	IGFBP6	MFAP5	TRUE	reported	IGFBP6.MFAP5	textfile	2	1	TRUE	372184	62.8679566939774	IGFBP6.MFAP5
1424	rs445925	G	A	G	A	-0.0800129	1.96415e-05	0.888829	0.89164	FALSE	FALSE	FALSE	ieu-b-4953	Liver cell carcinoma || id:ieu-b-4953	7.9126e-05	0.8	19	45415640	0.010525	42127	2.97e-14	IGFBP6	MFAP5	TRUE	reported	IGFBP6.MFAP5	textfile	2	1	TRUE	372184	57.7930764679504	IGFBP6.MFAP5
1425	rs507666	G	A	G	A	0.100083	-2.74685e-05	0.819282	0.815451	FALSE	FALSE	FALSE	ieu-b-4953	Liver cell carcinoma || id:ieu-b-4953	6.34138e-05	0.66	9	136149399	0.00870641	42051	1.55e-30	IGFBP6	MFAP5	TRUE	reported	IGFBP6.MFAP5	textfile	2	1	TRUE	372184	132.142463759602	IGFBP6.MFAP5
1426	rs9435732	C	T	C	T	0.0567023	0.000101954	0.737641	0.73822	FALSE	FALSE	FALSE	ieu-b-4953	Liver cell carcinoma || id:ieu-b-4953	5.59277e-05	0.0680002	1	17308158	0.00764928	42071	1.26e-13	IGFBP6	MFAP5	TRUE	reported	IGFBP6.MFAP5	textfile	2	1	TRUE	372184	54.9490557580869	IGFBP6.MFAP5
1427	rs1006368	C	T	C	T	0.0880149	7.14593e-05	0.887655	0.889408	FALSE	FALSE	FALSE	ieu-b-4953	Liver cell carcinoma || id:ieu-b-4953	7.85577e-05	0.36	10	126346603	0.0108928	42126	6.64e-16	FCRL6	KLRD1	TRUE	reported	FCRL6.KLRD1	textfile	2	1	TRUE	372184	65.28799630823	FCRL6.KLRD1
1428	rs10423494	A	G	A	G	-0.0598065	-2.02999e-05	0.230972	0.234485	FALSE	FALSE	FALSE	ieu-b-4953	Liver cell carcinoma || id:ieu-b-4953	5.8091e-05	0.73	19	52299353	0.00808704	42069	1.44e-13	FCRL6	KLRD1	TRUE	reported	FCRL6.KLRD1	textfile	2	1	TRUE	372184	54.6912176001092	FCRL6.KLRD1
1429	rs11804101	G	T	G	T	-0.11644	4.50957e-05	0.891113	0.889258	FALSE	FALSE	FALSE	ieu-b-4953	Liver cell carcinoma || id:ieu-b-4953	7.83446e-05	0.56	1	159747698	0.0108969	42136	1.29e-26	FCRL6	KLRD1	TRUE	reported	FCRL6.KLRD1	textfile	2	1	TRUE	372184	114.182214769658	FCRL6.KLRD1
1430	rs12103884	C	T	C	T	-0.0531224	-5.44516e-05	0.491928	0.486183	FALSE	FALSE	FALSE	ieu-b-4953	Liver cell carcinoma || id:ieu-b-4953	4.9286e-05	0.27	17	38045725	0.00689535	42081	1.35e-14	FCRL6	KLRD1	TRUE	reported	FCRL6.KLRD1	textfile	2	1	TRUE	372184	59.3530094731663	FCRL6.KLRD1
1431	rs12451746	G	A	G	A	-0.0430041	5.64151e-05	0.573446	0.567538	FALSE	FALSE	FALSE	ieu-b-4953	Liver cell carcinoma || id:ieu-b-4953	4.96381e-05	0.26	17	33806863	0.00691894	42129	5.17e-10	FCRL6	KLRD1	TRUE	reported	FCRL6.KLRD1	textfile	2	1	TRUE	372184	38.6314133384423	FCRL6.KLRD1
1432	rs1632984	T	A	T	A	-0.214957	7.46467e-05	0.141668	0.146076	FALSE	TRUE	FALSE	ieu-b-4953	Liver cell carcinoma || id:ieu-b-4953	6.96478e-05	0.28	6	29773392	0.0096379	42077	1.48e-109	FCRL6	KLRD1	TRUE	reported	FCRL6.KLRD1	textfile	2	1	TRUE	372184	497.437306272252	FCRL6.KLRD1
1433	rs16947438	G	T	G	T	0.0621351	2.82811e-05	0.839553	0.839566	FALSE	FALSE	FALSE	ieu-b-4953	Liver cell carcinoma || id:ieu-b-4953	6.70526e-05	0.67	17	62146498	0.00938762	42139	3.66e-11	FCRL6	KLRD1	TRUE	reported	FCRL6.KLRD1	textfile	2	1	TRUE	372184	43.8089657262806	FCRL6.KLRD1
1434	rs1793328	T	C	T	C	-0.0592535	4.60393e-06	0.713198	0.71179	FALSE	FALSE	FALSE	ieu-b-4953	Liver cell carcinoma || id:ieu-b-4953	5.42604e-05	0.93	11	128096708	0.00756995	42145	5.09e-15	FCRL6	KLRD1	TRUE	reported	FCRL6.KLRD1	textfile	2	1	TRUE	372184	61.2691697020376	FCRL6.KLRD1
1435	rs2229677	A	G	A	G	-0.0444042	5.23045e-06	0.308726	0.312955	FALSE	FALSE	FALSE	ieu-b-4953	Liver cell carcinoma || id:ieu-b-4953	5.30387e-05	0.92	14	66028446	0.00741408	42160	2.13e-09	FCRL6	KLRD1	TRUE	reported	FCRL6.KLRD1	textfile	2	1	TRUE	372184	35.8701806934293	FCRL6.KLRD1
1436	rs2617170	T	C	T	C	0.0828235	1.71529e-05	0.315035	0.307372	FALSE	FALSE	FALSE	ieu-b-4953	Liver cell carcinoma || id:ieu-b-4953	5.33243e-05	0.75	12	10560957	0.00747796	42001	1.8e-28	FCRL6	KLRD1	TRUE	reported	FCRL6.KLRD1	textfile	2	1	TRUE	372184	122.670711122242	FCRL6.KLRD1
1437	rs28367630	A	G	A	G	0.125171	-2.59949e-05	0.707586	0.713135	FALSE	FALSE	FALSE	ieu-b-4953	Liver cell carcinoma || id:ieu-b-4953	5.43333e-05	0.630001	6	31267934	0.00760608	42117	1.16e-60	FCRL6	KLRD1	TRUE	reported	FCRL6.KLRD1	textfile	2	1	TRUE	372184	270.823075559124	FCRL6.KLRD1
1438	rs4656856	C	T	C	T	-0.158013	1.19628e-05	0.606283	0.598175	FALSE	FALSE	FALSE	ieu-b-4953	Liver cell carcinoma || id:ieu-b-4953	5.01938e-05	0.81	1	159859392	0.00695964	42148	1.96e-113	FCRL6	KLRD1	TRUE	reported	FCRL6.KLRD1	textfile	2	1	TRUE	372184	515.480316033192	FCRL6.KLRD1
1439	rs4763478	A	G	A	G	-0.360431	0.000123224	0.23472	0.237967	FALSE	FALSE	FALSE	ieu-b-4953	Liver cell carcinoma || id:ieu-b-4953	5.8288e-05	0.0350002	12	10396310	0.0082102	39612	1e-200	FCRL6	KLRD1	TRUE	reported	FCRL6.KLRD1	textfile	2	1	TRUE	372184	1927.24443488135	FCRL6.KLRD1
1440	rs6488270	G	A	G	A	-0.0515741	-5.22556e-05	0.598638	0.608072	FALSE	FALSE	FALSE	ieu-b-4953	Liver cell carcinoma || id:ieu-b-4953	5.03961e-05	0.3	12	10350587	0.00705115	42094	2.63e-13	FCRL6	KLRD1	TRUE	reported	FCRL6.KLRD1	textfile	2	1	TRUE	372184	53.498722162428	FCRL6.KLRD1
[truncated: 32,807 more rows]
