# Supplementary material for: Assessing the Causal Effect of Circulating Protein‐To‐Protein Ratio on the Risk of Morbidity of Hepatocellular Carcinoma
Source: Cancer Med. 2025 Jan 7;14(1):e70570. doi: 10.1002/cam4.70570 (PMC11705445; doi:10.1002/cam4.70570)
Supplement: Supplementary file 4 — Data S4 Heterogeneity and pleiotropy analyses of rQTLs associated with HCC (ieu‐b‐4953). [file CAM4-14-e70570-s001.xlsx]

## Sheet: Sheet1
	id.exposure	Heterogeneity(Q value)	Heterogeneity(I^2)	Pleiotropy analysis
1	AARSD1/CHAC2	0.873871	0	0.535536
2	AARSD1/EIF4EBP1	0.563575	0	0.124656
3	AARSD1/METAP2	0.0366296	70	0.404675
4	AARSD1/PIK3AP1	0.468161	0	0.0650932
5	AARSD1/PPME1	0.000382649	64	0.260377
6	AARSD1/PSMD9	0.60647	0	0.703657
7	AARSD1/PSMG3	0.417137	3	0.981393
8	AARSD1/RWDD1	0.230613	32	0.53413
9	AARSD1/TGM2	0.397275	5	0.452157
10	AARSD1/UBAC1	0.327654	12	0.837428
11	ABHD14B/AKT3	0.521652	0	0.680129
12	ABHD14B/APRT	0.626656	0	0.367238
13	ABHD14B/CA13	0.0023352	89	NA
14	ABHD14B/CCS	0.940462	0	0.826843
15	ABHD14B/COMT	0.433309	0	0.470719
16	ABHD14B/CRADD	0.315066	15	0.208881
17	ABHD14B/DARS1	0.37266	6	0.267987
18	ABHD14B/INPP1	0.207286	37	NA
19	ABHD14B/SCRN1	0.739095	0	NA
20	ABHD14B/SPARC	0.0186243	51	0.676426
21	ABHD14B/STAMBP	0.43643	0	NA
22	ABL1/CC2D1A	0.539451	0	NA
23	ABL1/DNMBP	0.635581	0	0.417606
24	ABL1/PDLIM7	0.675675	0	0.711668
25	ABL1/TBC1D23	0.764584	0	0.629066
26	ACAA1/GRPEL1	0.358053	7	0.983269
27	ACE2/GGT1	0.00225617	65	0.664316
28	ACE2/MME	0.00233738	57	0.409632
29	ACOX1/VSIR	0.66007	0	0.0771763
30	ACVRL1/EFNA4	0.430328	1	0.966319
31	ACVRL1/SCARB2	2.71044e-05	72	0.76431
32	ACVRL1/TNFRSF10B	0.0423951	52	0.621739
33	ACVRL1/TNFRSF19	0.0943385	43	0.034403
34	ACVRL1/TNFRSF9	0.618165	0	0.675319
35	ACY1/ADH4	0.384712	0	0.513898
36	ACY1/DCXR	0.629201	0	NA
37	ACY1/GSTA1	0.764289	0	0.692475
38	ACY1/KYNU	0.0245276	68	0.30361
39	ACY1/SCLY	0.0712984	62	0.266415
40	ADA2/COMP	0.277374	14	0.308745
41	ADA2/VCAM1	0.647445	0	0.230058
42	ADAM22/EPHB6	0.212455	26	0.596581
43	ADAM23/BSG	0.58125	0	0.501265
44	ADAMTS15/CLMP	0.497535	0	0.950092
45	ADAMTS15/SULT2A1	0.323902	13	0.925276
46	ADAMTS8/FAP	0.695292	0	0.483589
47	ADGRE2/ADGRE5	0.74845	0	NA
48	ADGRE2/B4GALT1	0.17701	21	0.786066
49	ADGRE2/CD58	0.072707	34	0.542816
50	ADGRE2/CRIM1	0.563442	0	0.699634
51	ADGRE2/IFNGR1	0.262194	16	0.507127
52	ADGRE2/SIGLEC1	0.839581	0	0.349908
53	ADGRE5/GAS6	0.163285	24	0.158495
54	ADGRE5/ITGB2	0.641244	0	0.644192
55	ADGRE5/NOTCH1	0.09958	31	0.65448
56	ADGRE5/PLXNB2	0.129632	32	0.893063
57	ADGRE5/SEMA7A	0.285658	12	0.84412
58	ADGRE5/VCAM1	0.371308	7	0.592955
59	ADGRG2/ITGB1	0.778498	0	0.646755
60	ADGRG2/NRCAM	0.0400399	49	0.428101
61	ADGRG2/SDC1	0.866301	0	0.933444
62	ADH4/C19orf12	0.556547	0	0.130956
63	ADH4/CA5A	0.59642	0	0.234036
64	ADH4/DCXR	0.959683	0	0.814709
65	ADH4/GSTA1	0.72206	0	0.3735
66	ADH4/KRT18	0.155382	33	0.875548
67	ADH4/KYNU	0.11878	49	0.171501
68	ADH4/RBP5	0.146324	39	0.238933
69	ADH4/SCLY	0.693263	0	0.376828
70	ADH4/SORD	0.50037	0	0.358169
71	ADM/CLMP	0.311573	14	0.83188
72	AGRN/B4GALT1	0.651571	0	0.27532
73	AGRN/BTN2A1	0.197928	24	0.154529
74	AGRN/CRIM1	0.0100908	55	0.242763
75	AGRN/HSPG2	0.121287	34	0.96676
76	AGRP/CCN1	0.337869	11	0.21546
77	AGRP/NPY	0.355284	8	0.718588
78	AGXT/CA5A	0.861875	0	0.37161
79	AGXT/GRPEL1	0.00502979	70	0.258561
80	AGXT/GSTA1	0.57892	0	0.985012
81	AGXT/MME	0.735028	0	0.940132
82	AHCY/FADD	0.785142	0	0.507818
83	AHCY/GRAP2	0.370496	4	0.465134
84	AHCY/HSPA1A	0.347723	0	NA
85	AHCY/KYAT1	0.730227	0	0.66026
86	AHCY/SNAP23	0.941339	0	0.759728
87	AHSP/BLVRB	0.00236581	47	0.209537
88	AHSP/CA2	0.00302567	47	0.304228
89	AHSP/HBQ1	0.00107744	54	0.74276
90	AHSP/HMBS	0.000645581	53	0.321742
91	AIF1/TPMT	0.102344	48	0.473808
92	AIFM1/EGF	0.18552	23	0.536329
93	AIFM1/PLXNA4	0.966106	0	0.41812
94	AIFM1/SIRT2	0.326279	14	0.181296
95	AK1/DNPH1	0.222006	30	0.366977
96	AK1/GLRX	0.996219	0	0.533442
97	AK1/NSFL1C	0.437328	0	0.907483
98	AK1/PEBP1	0.0654497	55	0.393955
99	AK1/PSMD9	0.897396	0	0.402639
100	AKR1B1/SUGT1	0.223289	33	0.446277
101	AKT1S1/FHIT	0.19002	37	0.351616
102	AKT1S1/FOXO1	0.120224	41	0.381831
103	AKT1S1/MAX	0.420761	0	0.686892
104	AKT1S1/PMVK	0.136131	46	0.85138
105	AKT1S1/PRTFDC1	0.343763	6	0.482396
106	AKT1S1/TDRKH	0.754181	0	0.340469
107	ALCAM/CDH5	0.817604	0	0.104999
108	ALCAM/CNTN1	0.45365	0	0.501081
109	ALCAM/ENPP2	0.458774	0	0.969221
110	ALCAM/ICAM3	0.25831	14	0.257881
111	ALCAM/IL1RL2	0.482853	0	0.442626
112	ALCAM/LRRC25	0.581142	0	0.907548
113	ALCAM/MSR1	0.863781	0	0.28411
114	ALCAM/NOTCH1	0.719223	0	0.634604
115	ALCAM/SPINT1	0.964826	0	0.493523
116	ALDH1A1/CA2	0.426646	0	0.895243
117	ALDH1A1/CA3	0.0475062	46	0.937706
118	ALDH1A1/PKLR	0.484605	0	0.723068
119	ALDH1A1/PTS	0.63782	0	0.506923
120	ALDH1A1/RBKS	0.732363	0	0.546691
121	ALDH1A1/SORD	0.233851	28	0.916642
122	ALPP/LAMP3	0.395822	5	0.917428
123	ALPP/MSLN	0.587389	0	0.806117
124	AMBP/ASGR1	0.0464884	45	0.680549
125	AMBP/CAPG	0.849168	0	0.859705
126	AMBP/EFEMP1	0.691576	0	0.705096
127	AMBP/HAVCR1	0.134071	34	0.28604
128	AMBP/HYOU1	0.389061	6	0.479987
129	AMBP/RARRES2	0.261065	25	0.602718
130	AMFR/PSRC1	0.22649	24	0.450676
131	ANG/CCL18	0.834543	0	0.799806
132	ANG/F9	0.0800763	43	0.260005
133	ANG/RARRES2	0.992349	0	0.960103
134	ANGPT1/APP	0.812976	0	0.907538
135	ANGPT1/CCN2	0.207303	18	0.92369
136	ANGPT1/CPXM1	0.915839	0	0.652563
137	ANGPT1/DKK1	0.700064	0	0.739552
138	ANGPT1/EGF	0.458129	0	0.515774
139	ANGPT1/MPIG6B	0.402167	4	0.753751
140	ANGPT1/PDGFA	0.473642	0	0.615137
141	ANGPT1/PDGFB	0.796479	0	0.209791
142	ANGPT1/PTPN6	0.0438774	40	0.983949
143	ANGPT1/SERPINE1	0.371	7	0.294741
144	ANGPTL3/TFPI	0.019773	47	0.926275
145	ANPEP/CXADR	0.126531	35	0.783624
146	ANPEP/DPP4	0.385122	6	0.399798
147	ANPEP/NT5E	0.00111147	66	0.288223
148	ANXA11/ANXA3	0.604198	0	0.589805
149	ANXA11/DAPP1	0.0934876	58	0.277542
150	ANXA11/NT5C3A	0.494323	0	0.192526
151	ANXA3/ANXA4	0.737378	0	0.649824
152	ANXA3/BID	0.180484	32	0.0613019
153	ANXA3/EDAR	0.576211	0	0.0782365
154	ANXA3/ENO2	0.132388	26	0.444145
155	ANXA3/HCLS1	0.210296	24	0.602147
156	ANXA3/LBR	0.977823	0	0.893243
157	ANXA3/MSRA	0.0113733	61	0.693015
158	ANXA3/NSFL1C	0.625307	0	0.832243
159	ANXA3/PFKFB2	0.0463223	51	0.401204
160	ANXA3/PRDX5	0.517584	0	0.267821
161	ANXA3/RWDD1	0.373701	7	0.886186
162	ANXA3/SERPINB1	0.0279933	49	0.729951
163	ANXA4/CA13	0.481184	0	0.570377
164	ANXA4/FADD	0.221159	22	0.305817
165	ANXA4/HSPB1	0.0302953	47	0.234937
166	ANXA4/LACTB2	0.692297	0	0.417062
167	ANXA4/TYMP	0.264544	19	0.913714
168	AOC3/ITGB1	0.532071	0	0.0806186
169	APBB1IP/ELOA	0.245655	26	0.517082
170	APBB1IP/LSP1	0.11502	46	0.385494
171	APBB1IP/NADK	0.937087	0	0.554061
172	APBB1IP/NCF2	0.823654	0	0.302265
173	APBB1IP/POLR2F	0.639539	0	0.504451
174	APBB1IP/PXN	0.365472	6	0.371235
175	APEX1/DPY30	0.852667	0	0.679534
176	APEX1/ELOA	0.54424	0	0.438337
177	APEX1/FUS	0.707444	0	0.587158
178	APEX1/GPKOW	0.81638	0	0.502445
179	APEX1/HCLS1	0.44917	0	0.491204
180	APEX1/LSP1	0.330721	12	0.301003
181	APEX1/METAP2	0.682131	0	0.922557
182	APEX1/NCF2	0.693569	0	0.454397
183	APEX1/NMNAT1	0.805354	0	0.656095
184	APEX1/PSIP1	0.0448157	53	0.177507
185	APEX1/SRP14	0.298498	18	0.694257
186	APOM/CD300LG	0.435714	1	0.75378
187	APOM/ERBB3	0.00327972	61	0.176133
188	APOM/MCAM	0.911284	0	0.914488
189	APP/BIN2	0.255788	23	0.150215
190	APP/CCL28	0.116586	23	0.329013
191	APP/CCL5	0.412212	3	0.424983
192	APP/CD40LG	0.428288	2	0.971123
193	APP/DAG1	0.207159	18	0.492119
194	APP/DKK1	0.850564	0	0.518178
195	APP/EGF	0.444235	0	0.931371
196	APP/FKBP1B	0.429672	1	0.414718
197	APP/HBEGF	0.455663	1	0.981963
198	APP/LAMA4	0.876975	0	0.915335
199	APP/NID1	0.0923106	30	0.582841
200	APP/NID2	0.265993	20	0.413892
201	APP/PDGFA	0.626199	0	0.705202
202	APP/PDGFB	0.590079	0	0.910111
203	APP/PPP1R12A	0.281064	16	0.118721
204	APP/SPARC	0.674566	0	0.163915
205	APP/TMSB10	0.880908	0	0.953315
206	APP/VEGFC	0.452188	0	0.6224
207	APRT/CD63	0.0252102	41	0.749707
208	APRT/EREG	0.408651	4	0.468902
209	APRT/MIF	0.663626	0	0.524341
210	APRT/NSFL1C	0.833249	0	0.595826
211	APRT/PSME1	0.555303	0	0.611995
212	ARG1/HAGH	0.51256	0	0.758562
213	ARG1/HMBS	0.971972	0	0.588252
214	ARG1/PKLR	0.670188	0	0.783602
215	ARG1/TGM2	0.57766	0	0.272666
216	ARHGAP1/RAD23B	0.637398	0	0.931985
217	ARHGAP1/SPARC	0.134419	28	0.71987
218	ARHGAP25/RNF41	0.757965	0	0.555006
219	ARHGEF12/AXIN1	0.781778	0	0.599422
220	ARHGEF12/BANK1	0.520661	0	0.238411
221	ARHGEF12/CLIP2	0.192942	37	0.901333
222	ARHGEF12/DECR1	0.0280187	79	NA
223	ARHGEF12/IRAK4	0.507669	0	NA
224	ARSA/CD164	5.2364e-05	73	0.504579
225	ARSA/CREG1	0.727474	0	0.644075
226	ARSA/DPP7	0.287157	19	0.142926
227	ARSA/GLB1	0.597577	0	0.565091
228	ARSA/GUSB	0.481754	0	0.342652
229	ARSA/PLA2G15	0.11109	42	0.976461
230	ARSB/CD164	0.83918	0	0.362043
231	ARSB/DPP7	0.778316	0	0.968245
232	ARSB/GLB1	0.693439	0	0.115999
233	ARSB/SIAE	0.893301	0	0.360587
234	ART3/GPC1	0.568086	0	0.289658
235	ART3/RGMA	0.0466631	34	0.967532
236	ART3/RGMB	0.96186	0	0.388387
237	ASGR1/DCBLD2	0.33098	11	0.860692
238	ASGR1/GGT5	0.353783	10	0.837129
239	ATG4A/CCT5	0.901143	0	0.771785
240	ATG4A/CHAC2	0.98625	0	0.872383
241	ATG4A/NSFL1C	0.486753	0	0.603287
242	ATG4A/PPME1	0.644418	0	0.3663
243	ATG4A/TPMT	0.42721	0	0.848739
244	ATOX1/CIAPIN1	0.404822	0	0.913704
245	ATOX1/GYS1	0.784423	0	0.777552
246	ATOX1/MSRA	0.461097	0	0.575689
247	ATOX1/SNAP29	0.846507	0	0.890193
248	ATOX1/SPARC	0.0986343	34	0.441652
249	ATOX1/TJAP1	0.959802	0	0.898518
250	ATOX1/TMSB10	0.396474	2	0.931428
251	ATP5IF1/CD40	0.264333	24	0.168788
252	ATP5IF1/CD69	0.311136	15	0.893608
253	ATP5IF1/DAPP1	0.696048	0	0.53203
254	ATP5IF1/DECR1	0.330843	12	0.609103
255	ATP5IF1/DIABLO	0.665235	0	0.959332
256	ATP5IF1/F2R	0.23336	24	0.658133
257	ATP5IF1/FIS1	0.247058	28	0.622857
258	ATP5IF1/FXN	0.282239	21	0.867475
259	ATP5IF1/FYB1	0.246514	26	NA
260	ATP5IF1/HSPA1A	0.0437096	59	0.718755
261	ATP5IF1/LYN	0.124486	38	0.301913
262	ATP5IF1/MANF	0.773449	0	0.594715
263	ATP5IF1/METAP1D	0.543056	0	0.742183
264	ATP5IF1/MPIG6B	0.321098	14	0.800397
265	ATP5IF1/PRDX3	0.270647	22	0.520253
266	ATP5IF1/SKAP2	0.544584	0	0.50583
267	ATP5IF1/SNAP29	0.184356	36	0.550141
268	ATXN10/CASP10	0.649972	0	NA
269	ATXN10/PMVK	0.0999628	57	0.693195
270	ATXN10/PRTFDC1	0.183154	41	0.35603
271	ATXN10/SLC27A4	0.0630467	71	NA
272	AXIN1/BACH1	0.388565	5	0.817688
273	AXIN1/BANK1	0.661526	0	0.860487
274	AXIN1/CALCOCO1	0.73057	0	0.990573
275	AXIN1/CDKN1A	0.540785	0	0.116617
276	AXIN1/CLIP2	0.87098	0	0.613939
277	AXIN1/DAPP1	0.975478	0	0.847186
278	AXIN1/DOK2	0.955839	0	0.984648
279	AXIN1/GOPC	0.908901	0	0.8142
280	AXIN1/HEXIM1	0.497332	0	0.0491103
281	AXIN1/IKBKG	0.718998	0	0.257456
282	AXIN1/INPPL1	0.60319	0	0.838086
283	AXIN1/IRAK4	0.737514	0	0.229632
284	AXIN1/ITGB1BP2	0.278304	14	0.122639
285	AXIN1/MAP2K6	0.57711	0	0.946035
286	AXIN1/MAVS	0.426466	1	0.507919
287	AXIN1/NFATC1	0.603656	0	0.759452
288	AXIN1/PLXNA4	0.909237	0	0.803879
289	AXIN1/SRPK2	0.472384	0	0.370732
290	AXL/CD163	0.206954	18	0.096711
291	AXL/GAS6	0.0166109	48	0.733963
292	AXL/IL18BP	0.0221305	39	0.413062
293	AXL/MCAM	0.967393	0	0.586113
294	AXL/MSR1	0.580982	0	0.960019
295	AXL/VCAM1	0.275651	12	0.3642
296	AZU1/CEACAM8	0.604934	0	0.837795
297	AZU1/MPO	0.866041	0	0.913482
298	AZU1/NCF2	0.673487	0	0.8485
299	AZU1/PRTN3	0.586565	0	0.550287
300	AZU1/RNASE3	0.0169692	55	0.326466
301	B4GALT1/B4GAT1	0.929501	0	0.42648
302	B4GALT1/IFNGR1	0.264535	18	0.0747258
303	B4GALT1/IL10RB	0.446894	0	0.852147
304	B4GALT1/LRP11	0.896456	0	0.522935
305	B4GALT1/SMOC2	0.948698	0	0.765476
306	B4GALT1/SPON2	0.366708	8	0.876282
307	BACH1/CD2AP	0.523884	0	0.361909
308	BACH1/CNST	0.291362	19	0.468255
309	BACH1/DIABLO	0.351259	10	0.542952
310	BACH1/EIF4G1	0.319723	14	0.897623
311	BACH1/FOXO1	0.289929	18	0.787115
312	BACH1/HEXIM1	0.34411	10	0.0909292
313	BACH1/IKBKG	0.454211	0	0.208629
314	BACH1/LAT2	0.754945	0	0.927887
315	BACH1/MITD1	0.855977	0	0.521398
316	BACH1/NFATC1	0.992896	0	0.938207
317	BACH1/PDLIM7	0.237763	26	0.209343
318	BACH1/SNAP23	0.0705791	46	0.531482
319	BACH1/SNX9	0.304546	16	0.847448
320	BACH1/SRPK2	0.353896	10	0.433226
321	BACH1/TBC1D5	0.856252	0	0.895481
322	BAG6/BMP6	0.387396	6	0.429189
323	BAG6/USP8	0.789174	0	0.494563
324	BAG6/WASF1	0.263529	25	0.9446
325	BAIAP2/MME	0.000550821	71	0.129563
326	BANK1/BCR	0.133138	33	0.798566
327	BANK1/CALCOCO1	0.880881	0	0.89719
328	BANK1/FOXO1	0.0762673	47	0.924463
329	BANK1/GOPC	0.552709	0	0.945534
330	BANK1/HEXIM1	0.309644	14	0.425683
331	BANK1/IKBKG	0.578718	0	0.34004
332	BANK1/INPPL1	0.556348	0	0.454518
333	BANK1/IRAK4	0.319092	15	0.212427
334	BANK1/NFATC1	0.69311	0	0.82199
335	BANK1/SH2B3	0.632092	0	0.116617
336	BANK1/TXLNA	0.075026	61	0.706547
337	BAX/MAX	0.147347	44	0.346597
338	BAX/PRTFDC1	0.149604	52	NA
339	BCAM/CDH5	0.925003	0	0.88093
340	BCAM/CLEC14A	0.951414	0	0.446422
341	BCAM/EPO	0.000428989	62	0.942867
342	BCAM/ICAM4	0.757749	0	0.995906
343	BCAM/LGALS4	0.39201	5	0.619295
344	BCAM/NOTCH1	0.898717	0	0.745
345	BCAM/PCDH17	0.96529	0	0.781129
346	BCAM/SEMA7A	0.756621	0	0.577152
347	BCAN/CD200	0.118607	36	0.496366
348	BCAN/DPP6	0.974554	0	0.812007
349	BCAN/KLK6	0.198558	24	0.124849
350	BCAN/MOG	0.0410201	43	0.7435
351	BCAN/NCAN	4.55091e-07	68	0.00759776
352	BCAN/NPTXR	0.0182992	63	0.609586
353	BCL2L11/ITGA6	0.337649	11	0.177321
354	BCL2L11/RAB6A	0.62598	0	0.757064
355	BCL2L11/VASH1	0.163397	28	0.32954
356	BCR/CLIP2	0.756272	0	0.866502
357	BCR/DAPP1	0.418838	0	0.416885
358	BCR/DCTN1	0.798647	0	0.738401
359	BCR/DECR1	0.217254	33	0.726195
360	BCR/FOXO1	0.298173	13	0.188782
361	BCR/GOPC	0.47576	0	0.59314
362	BCR/GRAP2	0.503898	0	0.721614
363	BCR/ICA1	0.3844	2	0.39266
364	BCR/ITGB1BP2	0.189092	24	0.313335
365	BCR/MITD1	0.804294	0	0.326182
366	BCR/NFATC1	0.536514	0	0.535519
367	BCR/PLXNA4	0.962656	0	0.953607
368	BCR/TXLNA	0.154557	33	0.34832
369	BCR/VASH1	0.852796	0	0.95934
370	BIN2/CIAPIN1	0.211416	33	0.241175
371	BIN2/CNST	0.854951	0	0.716389
372	BIN2/CORO1A	0.231974	24	0.061574
373	BIN2/EREG	0.296575	18	0.45906
374	BIN2/FYB1	0.563961	0	NA
375	BIN2/MESD	0.222074	30	0.110336
376	BIN2/NCK2	0.210688	36	0.742444
377	BIN2/PDLIM7	0.226173	28	0.885334
378	BIN2/PLA2G4A	0.352326	10	0.130883
379	BIN2/SNAP29	0.00813971	68	0.12284
380	BIN2/STIP1	0.0327944	78	NA
381	BIN2/TBC1D23	0.118446	46	0.847691
382	BIN2/TJAP1	0.0398203	55	0.165749
383	BIN2/TMSB10	0.0391154	64	0.834585
384	BIN2/VTA1	0.812178	0	NA
385	BIRC2/CD40LG	0.367027	7	0.752538
386	BLMH/EGFR	0.400849	4	0.584246
387	BLMH/PEAR1	0.231804	22	0.549519
388	BLMH/SERPINE1	0.52458	0	0.335588
389	BLVRB/CA1	0.656104	0	0.134011
390	BLVRB/CA2	0.710103	0	0.0650946
391	BLVRB/CA3	0.333324	11	0.166117
392	BLVRB/HAGH	0.438074	0	0.422034
393	BLVRB/HBQ1	0.533885	0	0.545308
394	BLVRB/HMBS	0.525302	0	0.978194
395	BLVRB/PKLR	0.586303	0	0.529231
396	BLVRB/PSMD9	0.874472	0	0.759599
397	BMP6/SPINT2	0.11201	25	0.0349211
398	BPIFB1/GLRX	0.877814	0	0.226987
399	BSG/CKAP4	0.529726	0	0.497932
400	BSG/IL12A_IL12B	0.575446	0	0.647054
401	BSG/LAMP3	0.259675	19	0.802025
402	BSG/LY9	0.853045	0	0.175405
403	BSG/PCDH1	0.529836	0	0.618741
404	BSG/TNFRSF4	0.145684	30	0.618806
405	BST2/CEACAM1	0.0479376	37	0.58494
406	BST2/CXADR	0.519649	0	0.788046
407	BST2/MME	0.00343885	55	0.126765
408	BTN2A1/BTN3A2	0.685473	0	0.286506
409	BTN2A1/CSF1	0.68843	0	0.296365
410	BTN2A1/EPHA1	0.00704679	56	0.023915
411	BTN2A1/IFNGR1	0.367926	8	0.162654
412	BTN2A1/IL10RB	0.222113	23	0.45954
413	BTN2A1/IL18BP	0.47717	0	0.573982
414	BTN2A1/LILRB4	0.778054	0	0.883751
415	BTN2A1/PIK3IP1	0.881132	0	0.287779
416	BTN2A1/SIGLEC1	0.681369	0	0.419746
417	BTN2A1/SMOC2	0.882226	0	0.650628
418	BTN2A1/SPINT2	0.727366	0	0.359763
419	C1QTNF1/COL18A1	0.825432	0	0.871738
420	C1QTNF1/COL4A1	0.414867	3	0.207415
421	C1QTNF1/VWF	0.519339	0	0.34458
422	C2/LILRB4	0.923823	0	0.398906
423	C2/SSC5D	0.244499	16	0.91293
424	C4BPB/ENTPD5	0.280672	17	0.92972
425	CA1/CA2	0.13282	33	0.0595852
426	CA1/CA3	0.550084	0	0.139119
427	CA1/HMBS	0.202477	24	0.769206
428	CA1/PPCDC	0.938159	0	0.93608
429	CA1/TGM2	0.425617	2	0.790676
430	CA13/COMT	0.78929	0	0.479875
431	CA13/DPP7	0.289357	18	0.217072
432	CA13/GRAP2	0.641079	0	0.614129
433	CA13/HARS1	0.45351	0	0.796499
434	CA13/HSPB1	0.0142247	56	0.944121
435	CA13/LACTB2	0.359421	8	0.285423
436	CA13/PPIB	0.488558	0	0.16036
437	CA13/QDPR	0.0523153	52	0.265116
438	CA13/STAMBP	0.307485	4	NA
439	CA13/TIA1	0.301775	18	0.169212
440	CA13/TYMP	0.298971	14	0.39121
441	CA13/USP8	0.247285	26	0.217498
442	CA13/VTA1	0.490088	0	NA
443	CA2/CA3	0.651433	0	0.579862
444	CA2/DNPH1	0.780872	0	0.494064
445	CA2/HAGH	0.139176	42	0.788541
446	CA2/HMBS	0.30393	16	0.188195
447	CA2/NSFL1C	0.0354923	61	0.904895
448	CA2/PSMG3	0.599133	0	0.929058
449	CA2/TGM2	0.623782	0	0.519431
450	CA2/UBAC1	0.691346	0	0.811478
451	CA3/HMBS	0.510398	0	0.317648
452	CA4/FOLR2	0.65227	0	0.200226
453	CA4/PECAM1	0.592401	0	0.447148
454	CA4/SELE	0.0815677	37	0.471546
455	CA4/TGFBR2	0.430898	1	0.439241
456	CA4/TNFSF12	0.937038	0	0.446516
457	CA5A/GRPEL1	0.145729	44	0.290083
458	CA5A/GSTA1	0.775705	0	0.501279
459	CA5A/KRT18	0.0463511	56	0.372956
460	CA5A/SULT2A1	0.228086	26	0.750844
461	CA6/DNER	0.333422	11	0.585294
462	CA9/CBLIF	0.285204	11	0.574178
463	CALCOCO1/CASP3	0.720027	0	0.197348
464	CALCOCO1/CASP8	0.524533	0	0.39227
465	CALCOCO1/CRACR2A	0.879948	0	0.500896
466	CALCOCO1/DAB2	0.862782	0	0.92093
467	CALCOCO1/DCTN1	0.531486	0	0.991904
468	CALCOCO1/ERBIN	0.9116	0	0.660196
469	CALCOCO1/IKBKG	0.970782	0	0.585335
470	CALCOCO1/INPPL1	0.944936	0	0.769025
471	CALCOCO1/IRAG2	0.911922	0	0.871123
472	CALCOCO1/MAP3K5	0.911999	0	0.357663
473	CALCOCO1/METAP2	0.648831	0	0.348281
474	CALCOCO1/PDLIM7	0.645637	0	0.807764
475	CALCOCO1/PFKFB2	0.0618736	50	0.543449
476	CALCOCO1/TBC1D23	0.537235	0	0.466032
477	CALCOCO1/TBC1D5	0.695748	0	0.470933
478	CALCOCO1/TJAP1	0.560996	0	0.53488
479	CALCOCO1/VPS53	0.875571	0	0.941602
480	CAMKK1/FOXO1	0.149747	37	0.601911
481	CANT1/DPP7	4.90803e-05	82	0.72786
482	CANT1/GLRX	0.887385	0	0.757385
483	CANT1/GSTA1	0.00777243	61	0.84722
484	CANT1/HSPB1	0.1066	37	0.233216
485	CANT1/IL19	0.650355	0	0.253587
486	CANT1/NUDT5	0.382671	4	0.536277
487	CANT1/ROR1	0.167802	27	0.543789
488	CANT1/VSIR	0.33468	10	0.0387753
489	CAPG/S100A12	0.824294	0	0.805317
490	CARHSP1/HMBS	0.181998	30	0.30985
491	CARHSP1/TBC1D17	0.0712054	54	0.981628
492	CASP10/ING1	0.428309	0	NA
493	CASP10/PMVK	0.626917	0	0.791254
494	CASP10/PRTFDC1	0.376	0	0.620855
495	CASP10/SLC27A4	0.391261	0	0.404794
496	CASP2/NFATC1	0.553076	0	0.225639
497	CASP2/NUB1	0.746196	0	0.229126
498	CASP3/CRKL	0.0784899	56	0.96841
499	CASP3/DBNL	0.653101	0	0.549404
500	CASP3/HPCAL1	0.284057	17	0.698656
501	CASP3/IRAK4	0.373478	7	0.15222
502	CASP3/LYN	0.00920845	61	0.475806
503	CASP3/MESD	0.356497	9	0.388387
504	CASP3/PDGFA	0.0770183	34	0.401924
505	CASP3/PDGFB	0.252273	16	0.379363
506	CASP3/PLA2G4A	0.207091	20	0.793832
507	CASP3/PPIB	0.260534	19	0.772712
508	CASP3/SERPINB1	0.313536	15	0.819896
509	CASP3/SERPINB9	0.827123	0	0.41328
510	CASP3/SERPINE1	0.62475	0	0.318188
511	CASP3/SNAP23	0.0970514	37	0.101796
512	CASP3/STAT5B	0.75478	0	0.272968
513	CASP3/SULT1A1	0.907372	0	0.908106
514	CASP3/TBCB	0.241779	24	0.608879
515	CASP3/YES1	0.578882	0	0.369772
516	CASP8/DARS1	0.520703	0	0.607561
517	CASP8/DDX58	0.828354	0	0.557633
518	CASP8/INPP1	0.443696	0	0.732306
519	CASP8/PFKFB2	0.0229811	69	0.690089
520	CASP8/PPP3R1	0.383537	0	NA
521	CASP8/PRDX6	0.886323	0	0.405912
522	CASP8/PVALB	0.550969	0	0.84364
523	CASP8/RILP	0.999488	0	0.980666
524	CASP8/SEPTIN9	0.285429	20	0.364317
525	CASP8/SERPINB1	0.160989	39	0.4465
526	CBLN4/RET	0.777616	0	0.519238
527	CC2D1A/CD2AP	0.780143	0	0.505918
528	CC2D1A/CDKN1A	0.820651	0	0.23644
529	CC2D1A/CRADD	0.850811	0	0.899901
530	CC2D1A/STAMBP	0.842746	0	0.680608
531	CC2D1A/STIP1	0.82318	0	0.47911
532	CC2D1A/TBCC	0.456639	0	NA
533	CC2D1A/TMSB10	0.287634	12	NA
534	CC2D1A/WWP2	0.551342	0	0.437702
535	CCDC80/CCL27	0.144443	29	0.397552
536	CCDC80/CHRDL1	0.865746	0	0.370493
537	CCL11/CCL13	0.55575	0	0.449692
538	CCL11/CCL2	0.55063	0	0.517932
539	CCL11/CCL7	0.3303	13	0.619643
540	CCL13/CCL17	0.609165	0	0.802893
541	CCL13/CCL2	0.795749	0	0.183267
542	CCL13/CCL8	0.696686	0	0.987518
543	CCL13/CXCL6	0.0577297	42	0.865478
544	CCL14/CCL23	0.597968	0	0.682514
545	CCL14/CST3	0.678058	0	0.601337
546	CCL14/RARRES2	0.373399	7	0.411269
547	CCL15/CCL23	0.918082	0	0.250481
548	CCL17/CCL22	0.47336	0	0.117955
549	CCL17/CCL5	0.229702	20	0.397808
550	CCL17/CD69	0.821862	0	0.789731
551	CCL17/CXCL3	0.610029	0	0.258011
552	CCL17/F2R	0.495878	0	0.0935742
553	CCL17/GRK5	0.50501	0	0.966469
554	CCL17/PDGFB	0.00224925	52	0.547095
555	CCL17/THPO	0.928127	0	0.155759
556	CCL18/RARRES2	0.184321	29	0.0423323
557	CCL18/TFPI	0.626304	0	0.253405
558	CCL2/CCL7	0.381654	6	0.419706
559	CCL22/PDGFB	0.294185	12	0.983673
560	CCL22/TIMP3	0.794806	0	0.177133
561	CCL25/PRSS27	0.854636	0	0.546571
562	CCL28/PDGFB	0.0485274	32	0.370279
563	CCL3/CCL4	0.530523	0	0.820574
564	CCL5/CCN2	0.833601	0	0.620883
565	CCL5/CD40LG	0.600587	0	0.650791
566	CCL5/CXCL3	0.728353	0	0.742419
567	CCL5/CXCL5	0.740305	0	0.507866
568	CCL5/DKK1	0.601981	0	0.763663
569	CCL5/LAMA4	0.737132	0	0.37291
570	CCL5/RARRES2	0.888938	0	0.302403
571	CCL5/SELP	0.153979	27	0.859072
572	CCL5/SERPINE1	0.242356	18	0.543715
573	CCL5/TACC3	0.580193	0	0.415505
574	CCL5/TFPI	0.810541	0	0.770661
575	CCN1/DNAJB1	0.43176	2	0.236078
576	CCN2/DKK1	0.510107	0	0.254812
577	CCN2/EDAR	0.762514	0	0.0618427
578	CCN2/ENO2	0.662267	0	0.795498
579	CCN2/HBEGF	0.126489	19	0.637547
580	CCN2/MGLL	0.543229	0	0.840526
581	CCN2/SERPINB1	0.626844	0	0.306732
582	CCN2/SPINT2	0.0314757	33	0.0617425
583	CCN2/TACC3	0.650195	0	0.975893
584	CCN2/TPP1	0.138842	26	0.099514
585	CCN2/VEGFC	0.544075	0	0.206873
586	CCN3/COL6A3	0.226696	23	0.309173
587	CCN3/FAP	0.921165	0	0.695936
588	CCN3/PGF	0.95045	0	0.887938
589	CCN5/IGFBP6	0.663513	0	0.634071
590	CCT5/CHAC2	0.949673	0	NA
591	CCT5/DAPP1	0.380355	0	0.420207
592	CCT5/DCTN1	0.208137	32	0.463711
593	CD109/CNTN4	0.248104	22	0.218309
594	CD160/CXCL16	0.575537	0	0.640282
595	CD160/IL15	0.215982	17	0.299685
596	CD160/KIR2DL3	0.812056	0	0.293892
597	CD160/KLRB1	0.254036	13	0.280729
598	CD160/NCR1	0.685726	0	0.184113
599	CD163/DSC2	0.159293	24	0.569398
600	CD163/FOLR2	0.695097	0	0.852309
601	CD163/ICAM1	0.568532	0	0.326917
602	CD163/IL18BP	0.794468	0	0.782895
603	CD163/MARCO	0.631681	0	0.246207
604	CD163/MSR1	0.933519	0	0.996406
605	CD163/SIGLEC1	0.538315	0	0.421865
606	CD164/CD99	0.892057	0	0.58886
607	CD164/LGMN	0.220693	18	0.988406
608	CD164/NUDT5	0.458968	0	0.512873
609	CD164/PARK7	0.755768	0	0.734571
610	CD164/SIAE	0.604715	0	0.178097
611	CD1C/CD207	0.540366	0	0.82098
612	CD200/CLEC4G	0.405099	4	0.337272
613	CD200/CNTNAP2	0.814264	0	0.705348
614	CD200R1/CLEC4G	0.926394	0	0.984249
615	CD209/CLEC14A	0.37494	7	0.861458
616	CD209/CLEC4G	0.70038	0	0.26971
617	CD209/GP2	0.31014	13	0.0817689
618	CD209/ICAM2	0.463788	0	0.780464
619	CD209/ITGAV	0.656419	0	0.977611
620	CD209/SELE	0.406897	3	0.312336
621	CD22/CD79B	0.484491	0	0.512254
622	CD22/FCER2	0.960905	0	0.838336
623	CD22/FCRL1	0.307305	11	0.074623
624	CD22/FOLR2	0.636522	0	0.895233
625	CD22/SEMA7A	0.999551	0	0.395459
626	CD22/TCL1A	0.940683	0	0.561965
627	CD22/TNFRSF13C	0.981848	0	0.521751
628	CD244/CD84	0.714907	0	0.979656
629	CD244/CRTAM	0.194821	22	0.133479
630	CD244/EDAR	0.811904	0	0.324421
631	CD244/FCRL6	0.429664	1	0.804612
632	CD244/GP1BA	0.231897	16	0.0633069
633	CD244/TREML2	0.245804	18	0.87431
634	CD27/CD79B	0.915456	0	0.771356
635	CD27/DLL1	0.0480592	35	0.674458
636	CD27/FCRL5	0.361586	8	0.747183
637	CD27/ICAM3	0.0939531	29	0.492358
638	CD27/NBL1	0.0395801	41	0.719462
639	CD27/NECTIN4	0.618995	0	0.346111
640	CD27/TGFBR2	0.120763	28	0.73955
641	CD27/TNFRSF13B	0.336037	10	0.082261
642	CD27/TNFRSF9	0.23379	19	0.725221
643	CD274/EFNA4	0.633004	0	0.285505
644	CD276/CD58	0.666486	0	0.960889
645	CD2AP/CD40	0.776278	0	0.845094
646	CD2AP/EIF4EBP1	0.506553	0	0.633645
647	CD2AP/PLPBP	0.561057	0	0.617252
648	CD2AP/SNX9	0.829346	0	0.922953
649	CD2AP/TRAF2	0.935845	0	0.736869
650	CD2AP/USP8	0.875757	0	0.749541
651	CD2AP/VSIR	0.771172	0	0.101761
652	CD300C/CLEC14A	0.0526991	40	0.523848
653	CD300C/FOLR2	0.130002	28	0.0885529
654	CD300C/GOLM2	0.778952	0	0.955572
655	CD300C/HAVCR2	0.284576	17	0.758369
656	CD300C/LRRC25	0.385015	6	0.90607
657	CD300C/MANSC1	0.173162	22	0.864586
658	CD300C/NBL1	0.168251	25	0.838654
659	CD300E/CD300LF	0.185611	30	0.720471
660	CD300E/CD59	0.635654	0	0.763402
661	CD300E/CLEC6A	0.387623	6	0.504757
662	CD300E/CXCL10	0.11715	35	0.992524
663	CD300E/EFNA4	0.648233	0	0.503038
664	CD300E/LILRA5	0.454445	0	0.301173
665	CD300E/TNFRSF1B	0.392419	5	0.275244
666	CD300LG/CD93	0.258568	17	0.520226
667	CD300LG/CLEC14A	0.0282138	43	0.289657
668	CD300LG/DSG2	0.54596	0	0.683905
669	CD300LG/TNFRSF1A	0.0752673	39	0.688982
670	CD300LG/TNFRSF1B	0.623893	0	0.61994
671	CD302/CD99	0.284441	17	0.476584
672	CD302/IL12A_IL12B	0.5806	0	0.943892
673	CD34/ITGAV	0.652096	0	0.917459
674	CD38/IL12A_IL12B	0.475102	0	0.744138
675	CD38/RELT	0.151586	40	0.867356
676	CD4/LILRB4	0.942708	0	0.781776
677	CD40/CD40LG	0.684683	0	0.412114
678	CD40/CRELD2	0.914034	0	0.754807
679	CD40/F11R	0.306761	16	0.383722
680	CD40/FIS1	0.116584	46	0.531175
681	CD40/GLOD4	0.601916	0	0.61462
682	CD40/IGSF8	0.41638	3	0.824982
683	CD40/ITGB5	0.359932	9	0.415952
684	CD40/TIMP3	0.919866	0	0.0725033
685	CD40/TNFRSF14	0.34901	9	0.334828
686	CD40/VSIR	0.541456	0	0.0805989
687	CD40LG/DAB2	0.880882	0	0.823737
688	CD40LG/EDAR	0.246108	14	0.00510051
689	CD40LG/EGF	0.939723	0	0.337787
690	CD40LG/EREG	0.811451	0	0.71747
691	CD40LG/FIS1	0.66893	0	0.779541
692	CD40LG/GP6	0.902014	0	0.869131
693	CD40LG/LAT	0.938554	0	0.427483
694	CD40LG/LYN	0.640303	0	0.776536
695	CD40LG/MPIG6B	0.799522	0	0.681629
696	CD40LG/SERPINE1	0.328287	10	0.46124
697	CD40LG/TNFSF14	0.298311	14	0.140366
698	CD40LG/TRAF2	0.941774	0	0.549091
699	CD46/NECTIN2	0.507651	0	0.249551
700	CD46/NID1	0.984642	0	0.541058
701	CD46/SELP	0.818533	0	0.369484
702	CD46/SIAE	0.960884	0	0.362267
703	CD46/THBD	0.10819	33	0.378948
704	CD46/TIMP1	0.835293	0	0.208022
705	CD46/TNFRSF14	0.0741129	43	0.746437
706	CD48/CRTAM	0.34158	10	0.967761
707	CD48/FCRL6	0.507519	0	0.904269
708	CD48/ITGB7	0.857526	0	0.862446
709	CD48/SLAMF7	0.00142927	62	0.798776
710	CD5/CD6	0.788361	0	0.476602
711	CD5/IL16	0.399518	5	0.288181
712	CD5/TNFRSF9	0.688595	0	0.348297
713	CD55/CDH1	0.293625	15	0.39831
714	CD55/CHI3L1	0.691743	0	0.675235
715	CD55/ITGB1	0.407216	4	0.686543
716	CD55/PTGDS	0.663803	0	0.846034
717	CD58/ERBB3	0.988921	0	0.549443
718	CD58/IFNGR1	0.205926	22	0.204567
719	CD58/IL10RB	0.95886	0	0.772725
720	CD58/LTBR	0.894214	0	0.223209
721	CD58/MCAM	0.827755	0	0.797013
722	CD58/MEGF10	0.568912	0	0.63226
723	CD58/ROR1	0.130619	32	0.316744
724	CD58/SIRPB1	0.883628	0	0.724007
725	CD58/TYRO3	0.997641	0	0.651374
726	CD59/CST6	0.590044	0	0.383494
727	CD59/PI3	0.827128	0	0.600646
728	CD59/SCARB2	0.528106	0	0.687226
729	CD6/EZR	0.951331	0	0.566044
730	CD63/CLEC1B	0.371222	8	0.9169
731	CD63/EDAR	0.320794	9	0.0584069
732	CD63/GLB1	0.0720228	36	0.697077
733	CD69/CDKN2D	0.861663	0	0.325894
734	CD69/CEP43	0.579197	0	0.278676
735	CD69/CHMP1A	0.686189	0	0.671404
736	CD69/CLEC1B	0.678483	0	0.0985954
737	CD69/CNST	0.269018	22	0.648749
738	CD69/CRKL	0.91524	0	0.905896
739	CD69/DIABLO	0.473974	0	0.91267
740	CD69/DNAJA2	0.634661	0	0.401633
741	CD69/DOK2	0.62763	0	0.255808
742	CD69/EDAR	0.397051	4	0.0881166
743	CD69/F11R	0.174265	33	0.243367
744	CD69/F2R	0.877704	0	0.522752
745	CD69/MPIG6B	0.488901	0	0.78939
746	CD69/NFATC1	0.490203	0	0.458936
747	CD69/PLXNA4	0.857771	0	0.281888
748	CD69/PLXNB3	0.619083	0	0.336628
749	CD69/PPP1R2	0.544776	0	0.337895
750	CD69/PTPN6	0.537997	0	0.0820666
751	CD69/RHOC	0.231953	26	0.739087
752	CD69/SCARF1	0.755489	0	0.994516
753	CD69/SNAP23	0.851138	0	0.37974
754	CD69/SNAP29	0.619802	0	0.661565
755	CD69/TIA1	0.826103	0	0.706727
756	CD69/TXNDC5	0.571845	0	0.209803
757	CD74/DLL1	0.484514	0	0.515235
758	CD74/IL18BP	0.493731	0	0.878229
759	CD74/JAM2	0.813146	0	0.594694
760	CD74/LILRB4	0.526471	0	0.112152
761	CD74/NPDC1	0.916566	0	0.775029
762	CD74/TIMD4	0.760367	0	0.134711
763	CD74/TNFRSF21	0.653944	0	0.926595
764	CD79B/CKAP4	0.967472	0	0.196782
765	CD79B/FCRL1	0.207857	18	0.108252
766	CD79B/FCRL2	0.107485	29	0.719093
767	CD79B/ICAM3	0.790874	0	0.392658
768	CD79B/TNFRSF13B	0.848809	0	0.24104
769	CD79B/TNFRSF4	0.871502	0	0.95373
770	CD83/HAVCR2	0.884081	0	0.279116
771	CD83/IL12A_IL12B	0.322229	10	0.841079
772	CD83/LAMP3	0.0995566	34	0.852603
773	CD83/TNFRSF4	0.849703	0	0.619612
774	CD83/TREM2	0.51122	0	0.816923
775	CD84/CDKN1A	0.850161	0	0.424726
776	CD84/DAG1	0.0535078	42	0.442333
777	CD84/DKK1	0.784585	0	0.710844
778	CD84/F2R	0.169504	22	0.0735684
779	CD84/GP1BA	0.568992	0	0.898777
780	CD84/GP6	0.862602	0	0.382483
781	CD84/ITGA6	0.967849	0	0.557487
782	CD84/SDC4	0.869582	0	0.895172
783	CD84/SEMA4D	0.988282	0	0.333948
784	CD84/SORT1	0.570688	0	0.147855
785	CD84/TREML2	0.664397	0	0.166134
786	CD84/VASH1	0.7385	0	0.552622
787	CD93/CLEC14A	0.993641	0	0.435396
788	CD93/TNFRSF4	0.088702	43	0.598245
789	CD99/CD99L2	0.131564	28	0.122704
790	CD99/KITLG	0.000328199	54	0.238096
791	CD99/MMP3	0.355166	9	0.188184
792	CD99/PIK3IP1	0.835919	0	0.138087
793	CD99/RELT	0.903182	0	0.795708
794	CD99L2/CPM	0.128189	27	0.837665
795	CD99L2/PCSK9	0.00154962	65	0.723627
796	CD99L2/RARRES2	0.79232	0	0.25571
797	CDC27/CEP85	0.650243	0	0.237336
798	CDC37/MSRA	0.0231323	59	0.281388
799	CDC37/PLA2G4A	0.805058	0	0.0800087
800	CDC37/PPP1R12A	0.663553	0	0.883219
801	CDC37/SNAP29	0.255625	21	0.403065
802	CDC37/SNX9	0.605214	0	0.836251
803	CDCP1/IL18BP	0.0910658	36	0.222069
804	CDCP1/MSR1	0.610387	0	0.163555
805	CDH1/CDH17	0.901388	0	0.685592
806	CDH1/CST3	0.576718	0	0.557402
807	CDH1/HSPG2	0.100292	37	0.972979
808	CDH1/NPDC1	0.90111	0	0.615731
809	CDH1/VASN	0.340792	11	0.196543
810	CDH17/DSG2	0.415268	3	0.734127
811	CDH17/GALNT3	0.773422	0	0.868802
812	CDH17/ITGB7	0.991369	0	0.423292
813	CDH17/PECAM1	0.952653	0	0.582473
814	CDH17/PTPRM	0.953145	0	0.558152
815	CDH17/SPINT1	0.950539	0	0.272657
816	CDH2/CDHR2	0.000484497	54	0.929851
817	CDH2/SSC4D	0.361138	8	0.268237
818	CDH3/NECTIN4	0.80746	0	0.692534
819	CDH3/TNFRSF21	0.929826	0	0.785295
820	CDH5/ENG	0.104281	34	0.369279
821	CDH5/JAM2	0.637166	0	0.886969
822	CDH5/LGALS4	0.794903	0	0.192022
823	CDH5/NOTCH1	0.176914	27	0.63294
824	CDH5/PCDH17	0.921056	0	0.602599
825	CDH5/PEAR1	0.40345	4	0.761243
826	CDH5/PTPRM	0.857606	0	0.365221
827	CDH5/TEK	0.942974	0	0.674492
828	CDH6/NTRK2	0.849207	0	0.357093
829	CDHR2/MME	0.590054	0	0.958618
830	CDHR2/OXT	0.1221	28	0.269325
831	CDHR2/SSC4D	0.327558	12	0.389326
832	CDKN1A/CDKN2D	0.0714259	36	0.719489
833	CDKN1A/DAB2	0.838445	0	0.743621
834	CDKN1A/DNAJB1	0.782063	0	0.137385
835	CDKN1A/ENO2	0.428834	2	0.803708
836	CDKN1A/FOXO1	0.527796	0	0.917723
837	CDKN1A/FXN	0.912643	0	0.635755
838	CDKN1A/HBEGF	0.328622	11	0.129683
839	CDKN1A/NCK2	0.246207	19	0.5478
840	CDKN1A/PLA2G4A	0.558131	0	0.77388
841	CDKN1A/TACC3	0.209063	17	0.352833
842	CDKN1A/TBC1D23	0.756328	0	0.367942
843	CDKN1A/TBL1X	0.173422	23	0.780972
844	CDKN1A/TMSB10	0.953104	0	0.754381
845	CDKN1A/TXLNA	0.854651	0	0.472008
846	CDKN1A/YES1	0.810055	0	0.540501
847	CDKN2D/CHMP1A	0.825712	0	0.269046
848	CDKN2D/CNPY4	0.306034	12	0.328002
849	CDKN2D/CRADD	0.966136	0	0.503921
850	CDKN2D/DAPP1	0.6429	0	0.196006
851	CDKN2D/FOXO1	0.490567	0	0.546695
852	CDKN2D/HPCAL1	0.748325	0	0.165432
853	CDKN2D/ITGB1BP2	0.420534	3	0.20519
854	CDKN2D/KIFBP	0.23263	19	0.103528
855	CDKN2D/MANF	0.660062	0	0.213678
856	CDKN2D/PMVK	0.366598	8	0.318757
857	CDKN2D/SIRT2	0.53678	0	0.445204
858	CDKN2D/TACC3	0.121567	28	0.552384
859	CDKN2D/TBC1D23	0.18214	31	0.895769
860	CDKN2D/TBL1X	0.624544	0	0.87841
861	CDON/SCARA5	0.47218	0	0.88212
862	CDSN/KLK8	0.753495	0	0.477778
863	CDSN/LY6D	0.393879	5	0.0625083
864	CDSN/NECTIN4	0.369377	7	0.146641
865	CDSN/WFDC12	0.0768345	29	0.718256
866	CEACAM1/GGT1	0.0307201	43	0.470796
867	CEACAM5/SFTPA2	0.753304	0	0.102298
868	CEACAM8/MMP9	0.121263	26	0.697687
869	CEACAM8/PGLYRP1	0.773089	0	0.209055
870	CEACAM8/RNASE3	0.0608332	41	0.884237
871	CEACAM8/VNN2	0.202815	20	0.0360115
872	CEBPB/NADK	0.657585	0	0.860159
873	CEBPB/NCF2	0.53193	0	0.470812
874	CEBPB/PXN	0.8248	0	0.782401
875	CELA3A/CPA1	0.945283	0	0.0587907
876	CELA3A/CPB1	0.850948	0	0.95666
877	CELA3A/CTRB1	0.757691	0	0.0487648
878	CELA3A/CTRC	0.993805	0	0.655989
879	CELA3A/KIRREL2	0.528235	0	0.982666
880	CELA3A/PLA2G1B	0.998952	0	0.762041
881	CEP20/LBR	0.700909	0	0.405415
882	CEP20/MED18	0.487827	0	0.131658
883	CEP20/PRKRA	0.388737	1	0.88079
884	CEP43/FKBP1B	0.663425	0	0.796471
885	CEP43/MPHOSPH8	0.657786	0	0.74072
886	CEP43/PLXNB3	0.448887	0	0.430764
887	CEP43/TIA1	0.457078	0	0.592976
888	CEP43/USP8	0.53561	0	0.376577
889	CEP43/WASF1	0.514705	0	0.404043
890	CEP85/MZT1	0.349724	10	0.964589
891	CEP85/RNF41	0.607015	0	0.166334
892	CEP85/ZBTB16	0.25395	19	0.495318
893	CERT/FHIT	0.335895	11	0.348056
894	CERT/MAX	0.693079	0	0.836008
895	CERT/PRTFDC1	0.415472	0	0.256406
896	CETN2/PRTFDC1	0.236497	25	0.72832
897	CETN2/TDRKH	0.899384	0	0.896581
898	CGREF1/FAM3C	0.990401	0	0.922779
899	CHAC2/GMPR	0.977594	0	0.893299
900	CHAC2/INPP1	0.644606	0	0.564844
901	CHAC2/RABGAP1L	0.364753	1	0.777278
902	CHAC2/TBC1D17	0.677492	0	0.61855
903	CHAC2/TPMT	0.425299	0	0.817971
904	CHGB/MOG	0.488156	0	0.911864
905	CHGB/NPDC1	0.820294	0	0.807403
906	CHGB/PTPRN2	0.828891	0	0.714002
907	CHGB/RTBDN	0.55858	0	0.398868
908	CHGB/SCG2	0.962399	0	0.351471
909	CHI3L1/HSPG2	0.951559	0	0.713749
910	CHI3L1/PRSS8	0.773771	0	0.446365
911	CHMP1A/CRADD	0.540389	0	0.702036
912	CHMP1A/DCTN1	0.371095	7	0.726717
913	CHMP1A/EIF4B	0.520539	0	0.461311
914	CHMP1A/EREG	0.799231	0	0.276835
915	CHMP1A/HPCAL1	0.291629	18	0.839544
916	CHMP1A/MITD1	0.602975	0	0.536987
917	CHMP1A/PLA2G4A	0.167789	34	0.206178
918	CHMP1A/PTPN6	0.333265	13	0.468532
919	CHMP1A/RHOC	0.383238	4	0.216455
920	CHMP1A/SNAP23	0.457248	0	0.416668
921	CHMP1A/SNAP29	0.540264	0	0.679011
922	CHMP1A/STAMBP	0.319584	0	NA
923	CHMP1A/STK11	0.584749	0	0.593876
924	CHMP1A/SUGT1	0.387745	1	0.926424
925	CHMP1A/TBCB	0.605461	0	0.960318
926	CHMP1A/USP8	0.648587	0	0.763398
927	CHMP1A/VASH1	0.571908	0	0.446457
928	CHRDL1/SMOC2	0.794754	0	0.92788
929	CIAPIN1/MSRA	0.00125476	85	0.873662
930	CIAPIN1/PARK7	0.280631	21	0.357076
931	CIAPIN1/PLA2G4A	0.174879	39	0.703029
932	CIAPIN1/PLPBP	0.5694	0	NA
933	CIAPIN1/SNAP29	0.588134	0	0.946532
934	CIAPIN1/SNX9	0.393079	5	0.40722
935	CIAPIN1/SPARC	0.136496	28	0.664508
936	CIAPIN1/TYMP	0.2418	25	0.354842
937	CIAPIN1/VEGFC	0.0800255	38	0.487234
938	CKAP4/IL4R	0.772856	0	0.943494
939	CKAP4/LAMP3	0.456233	0	0.54867
940	CKAP4/LTBR	0.578176	0	0.960773
941	CKAP4/PGF	0.874613	0	0.898887
942	CKAP4/TNFRSF4	0.264385	19	0.776475
943	CLC/RNASE3	0.604894	0	0.731191
944	CLC/S100A11	0.642369	0	0.0661205
945	CLEC14A/EPHB4	0.450631	0	0.0824297
946	CLEC14A/PIK3IP1	0.232995	21	0.705413
947	CLEC14A/PTPRS	0.19302	26	0.286782
948	CLEC14A/TNFRSF21	0.511235	0	0.827091
949	CLEC1A/CLEC7A	0.63628	0	0.528454
950	CLEC1A/GPR37	0.145443	31	0.95923
951	CLEC1A/TNFRSF1A	0.0369817	53	0.726057
952	CLEC1B/DAB2	0.401937	3	0.248593
953	CLEC1B/DIABLO	0.196518	27	0.978512
954	CLEC1B/DKK1	0.764526	0	0.338271
955	CLEC1B/EGF	0.521595	0	0.970584
956	CLEC1B/F11R	0.656502	0	0.292402
957	CLEC1B/GP1BA	0.789637	0	0.809998
958	CLEC1B/HBEGF	0.621192	0	0.139138
959	CLEC1B/HEXIM1	0.439304	2	0.520645
960	CLEC1B/ITGB5	0.724323	0	0.620242
961	CLEC1B/LBR	0.383008	6	0.495364
962	CLEC1B/LGALS8	0.844991	0	0.783241
963	CLEC1B/MGLL	0.602162	0	0.723865
964	CLEC1B/MPIG6B	0.812775	0	0.465921
965	CLEC1B/NSFL1C	0.528186	0	0.224154
966	CLEC1B/PLXNA4	0.550901	0	0.411708
967	CLEC1B/PPP1R2	0.2251	17	0.612491
968	CLEC1B/RWDD1	0.337702	10	0.851357
969	CLEC1B/SNAP29	0.64332	0	0.546389
970	CLEC1B/SORT1	0.465808	0	0.378105
971	CLEC1B/TXNDC5	0.486706	0	0.547514
972	CLEC1B/VSIR	0.98752	0	0.474934
973	CLEC1B/VTA1	0.802501	0	0.871072
974	CLEC1B/YES1	0.587558	0	0.983567
975	CLEC4D/CLEC6A	0.59463	0	0.693033
976	CLEC4D/HGF	0.000137915	74	0.893218
977	CLEC4D/LCN2	0.621384	0	0.861402
978	CLEC4D/MANSC1	0.854072	0	0.491135
979	CLEC4D/MMP9	0.132369	32	0.4196
980	CLEC4D/OSM	0.00976251	51	0.693632
981	CLEC4D/PGLYRP1	0.722006	0	0.877302
982	CLEC4D/RETN	0.0440107	48	0.422598
983	CLEC4D/TGFA	0.831289	0	0.519386
984	CLEC4G/KDR	0.289542	16	0.80452
985	CLEC4G/KEL	0.304671	12	0.124657
986	CLEC4G/LGALS4	0.719256	0	0.406121
987	CLEC4G/MERTK	0.985136	0	0.625613
988	CLEC4G/NELL2	0.0812733	31	0.35496
989	CLEC4G/SEMA3F	0.754607	0	0.463481
990	CLIP2/DAB2	0.423732	0	0.584857
991	CLIP2/DAPP1	0.876803	0	0.443489
992	CLIP2/DECR1	0.299611	18	0.91701
993	CLIP2/DNAJA2	0.444682	0	0.4529
994	CLIP2/LAT2	0.708129	0	0.882069
995	CLIP2/NT5C3A	0.72559	0	0.575029
996	CLIP2/PDLIM7	0.694723	0	0.641904
997	CLIP2/PLXNA4	0.757349	0	0.961218
998	CLIP2/PPP1R9B	0.872821	0	0.469608
999	CLMP/GFRA1	0.0151254	49	0.27954
1000	CLMP/PIK3IP1	0.0154764	64	0.216158
1001	CLMP/TGFBR2	0.104789	33	0.710853
1002	CLMP/TNFRSF19	0.00805923	61	0.0171519
1003	CLPP/SCAMP3	0.496919	0	NA
1004	CLPS/CTRB1	0.416496	1	0.248081
1005	CLPS/PLA2G1B	0.182686	38	0.563817
1006	CLPS/PRSS2	0.0826858	55	0.773924
1007	CLSTN2/IGFBP7	0.928162	0	0.772314
1008	CLSTN2/MATN2	0.550934	0	0.493821
1009	CLSTN2/SPON1	0.998729	0	0.787976
1010	CLSTN2/THBS2	0.660731	0	0.794892
1011	CNDP1/EGFR	0.426272	2	0.411524
1012	CNDP1/F9	0.573195	0	0.293498
1013	CNPY4/ERBIN	0.545441	0	0.250934
1014	CNPY4/INPP1	0.0595707	65	0.623526
1015	CNPY4/KIFBP	0.13115	28	0.293688
1016	CNPY4/MANF	0.848772	0	0.542075
1017	CNPY4/MESD	0.150138	31	0.470578
1018	CNPY4/MPI	0.0250499	54	0.714166
1019	CNPY4/SIRT2	0.149584	35	0.872759
1020	CNPY4/STAT5B	0.572411	0	0.43912
1021	CNPY4/TBC1D23	0.0445998	56	0.902163
1022	CNST/DOK2	0.634236	0	0.58813
1023	CNST/ITGB1BP2	0.260411	19	0.164057
1024	CNST/LAT2	0.792967	0	0.91997
1025	CNST/PRKAR1A	0.124881	40	0.645024
1026	CNTN1/EGFR	0.592408	0	0.161036
1027	CNTN2/NELL2	0.155661	29	0.58994
1028	CNTN3/FETUB	0.212045	20	0.967798
1029	CNTN3/NCS1	0.000326387	58	0.679697
1030	CNTN5/ROBO2	0.453695	0	0.680745
1031	CNTNAP2/DPP10	0.378121	6	0.62022
1032	CNTNAP2/DPP6	0.597827	0	0.383509
1033	COL18A1/RARRES2	0.374269	7	0.818531
1034	COL18A1/RETN	0.155034	23	0.28712
1035	COL1A1/OMD	0.360469	8	0.464008
1036	COL1A1/SOST	0.937268	0	0.407365
1037	COL6A3/COLEC12	0.398656	5	0.494982
1038	COL6A3/CST3	0.33851	12	0.493281
1039	COL6A3/HSPG2	0.318038	14	0.864869
1040	COL6A3/NBL1	0.203079	26	0.812319
1041	COL6A3/OGN	0.16241	35	0.463478
1042	COL6A3/SMOC2	0.715237	0	0.762194
1043	COL6A3/SPON2	0.362564	9	0.642366
1044	COL6A3/TAFA5	0.467407	0	0.64039
1045	COLEC12/LAIR1	0.591599	0	0.298044
1046	COLEC12/LTBR	0.416938	3	0.549292
1047	COLEC12/NBL1	0.192272	27	0.519007
1048	COLEC12/OGN	0.380718	6	0.574216
1049	COLEC12/TAFA5	0.609407	0	0.546522
1050	COLEC12/TGFBR2	0.717415	0	0.29338
1051	COLEC12/TNFRSF1A	0.437148	1	0.783765
1052	COMP/DPP4	0.436472	1	0.31268
1053	COMP/ICAM1	0.692139	0	0.212088
1054	COMP/ITGAV	0.830203	0	0.922203
1055	COMP/MYOC	0.811153	0	0.221349
1056	COMP/TGFBI	0.939057	0	0.328743
1057	COMP/THBS4	0.899791	0	0.76391
1058	COMT/HNRNPK	0.943647	0	NA
1059	COMT/ITGB1BP2	0.600019	0	0.996705
1060	COMT/RHOC	0.431457	0	0.793922
1061	CORO1A/SNX9	0.264906	21	0.46444
1062	CORO1A/TBC1D5	0.458833	0	0.507375
1063	COX5B/FXN	0.977303	0	0.787214
1064	COX5B/GFER	0.31344	16	0.668147
1065	COX5B/METAP1D	0.84966	0	0.501234
1066	CPA1/CPB1	0.394427	4	0.299982
1067	CPA1/CTRB1	0.583562	0	0.319116
1068	CPA1/CTRC	0.894548	0	0.11059
1069	CPA1/PLA2G1B	0.734804	0	0.662629
1070	CPA1/PRSS2	0.486816	0	0.373981
1071	CPA2/ITGB7	0.29969	11	0.931363
1072	CPB1/CTRB1	0.585909	0	0.812394
1073	CPB1/CTRC	0.823936	0	0.511847
1074	CPB1/KIRREL2	0.594418	0	0.831112
1075	CPB1/PRSS2	0.867561	0	0.820158
1076	CPB1/REG1A	0.300941	13	0.405169
1077	CPB1/REG1B	0.679197	0	0.972493
1078	CPM/ENPP7	0.0807537	45	0.54132
1079	CPM/LAMP2	0.0451686	34	0.311749
1080	CPM/PCSK9	0.149369	23	0.864214
1081	CPPED1/PPCDC	0.433079	0	0.726497
1082	CPXM1/DKK1	0.38972	5	0.855147
1083	CPXM1/HBEGF	0.872554	0	0.122525
1084	CPXM1/LGMN	0.617221	0	0.388666
1085	CPXM1/MDK	0.702008	0	0.355808
1086	CPXM1/SPARC	0.582438	0	0.588364
1087	CPXM1/VEGFC	0.846915	0	0.161
1088	CR2/MYOC	0.405271	4	0.7959
1089	CR2/TNFRSF13B	0.62382	0	0.191494
1090	CRACR2A/DNMBP	0.822847	0	0.517161
1091	CRACR2A/IRAG2	0.166073	41	0.532423
1092	CRACR2A/LBR	0.843239	0	0.628656
1093	CRACR2A/MAP3K5	0.511143	0	0.121174
1094	CRACR2A/MAVS	0.664322	0	0.47114
1095	CRACR2A/MZT1	0.80476	0	0.620082
1096	CRACR2A/RNF41	0.768872	0	0.974866
1097	CRACR2A/TBC1D5	0.516739	0	0.81912
1098	CRADD/DARS1	0.484029	0	0.696215
1099	CRADD/EDAR	0.514628	0	0.126769
1100	CRADD/EREG	0.825392	0	0.429168
1101	CRADD/FADD	0.025205	54	0.922628
1102	CRADD/FKBP4	0.848441	0	0.830881
1103	CRADD/HSPA1A	0.196804	29	0.467942
1104	CRADD/MAP4K5	0.425913	0	0.440554
1105	CRADD/NT5C3A	0.498046	0	0.672973
1106	CRADD/PMVK	0.0839219	51	0.617284
1107	CRADD/SIRT2	0.681784	0	0.97746
1108	CRADD/STAMBP	0.689318	0	0.793637
1109	CRADD/TBCB	0.395974	5	0.701916
1110	CRADD/TBCC	0.35464	10	0.958924
1111	CREG1/CTSZ	0.0350149	58	0.432688
1112	CREG1/DPP7	0.479405	0	0.373767
1113	CREG1/GUSB	0.401645	4	0.589502
1114	CREG1/NAAA	0.278824	16	0.577723
1115	CREG1/PLA2G15	0.00378755	63	0.716075
1116	CREG1/SMPDL3A	0.466688	0	0.82193
1117	CRELD2/ERP44	0.624681	0	0.765486
1118	CRELD2/F2R	0.431812	2	0.175532
1119	CRELD2/HYOU1	0.921709	0	0.242233
1120	CRELD2/NUCB2	0.503388	0	0.807046
1121	CRELD2/SUMF2	0.373409	7	0.532545
1122	CRELD2/TNFSF13B	0.987335	0	0.872451
1123	CRELD2/TXNDC5	0.798918	0	0.303307
1124	CRHBP/TREM2	0.563058	0	0.0871399
1125	CRIM1/NRP2	0.910566	0	0.386706
1126	CRIP2/SNCG	0.589409	0	0.411585
1127	CRKL/DBNL	0.529597	0	0.0744661
1128	CRKL/DOK2	0.11666	34	0.787083
1129	CRKL/EGF	0.130027	29	0.628413
1130	CRKL/FIS1	0.348524	10	0.243003
1131	CRKL/GRAP2	0.41033	3	0.936079
1132	CRKL/IRAK4	0.19641	32	0.346134
1133	CRKL/MANF	0.899623	0	0.5467
1134	CRKL/MGLL	0.414115	1	0.888512
1135	CRKL/PLA2G4A	0.267245	19	0.0192509
1136	CRKL/SERPINB1	0.638017	0	0.53845
1137	CRKL/YES1	0.9566	0	0.938228
1138	CRTAM/FCRL6	0.75053	0	0.19825
1139	CRTAM/GZMA	0.548946	0	0.0769365
1140	CRTAM/ICAM3	0.513514	0	0.0973412
1141	CRTAM/KLRD1	0.182902	23	0.985383
1142	CRTAM/LY9	0.373218	7	0.950495
1143	CRTAM/PDCD1	0.276521	15	0.235451
1144	CRTAM/TNFRSF9	0.952563	0	0.916268
1145	CRTAM/VCAM1	0.973531	0	0.655287
1146	CSF1/CXCL10	0.576257	0	0.876139
1147	CSF1/IFNGR1	0.130224	32	0.580191
1148	CSF1/IL10RB	0.592015	0	0.103992
1149	CSF1/IL6	0.377083	6	0.90566
1150	CSF1/LBP	0.205573	31	0.887657
1151	CSF1/LTBR	0.245986	18	0.204355
1152	CSF1/SEMA3F	0.0712837	37	0.0367647
1153	CSF1/SIGLEC1	0.395915	5	0.865306
1154	CST3/CTSZ	0.0892981	33	0.982143
1155	CST3/DEFA1_DEFA1B	0.0281087	39	0.126368
1156	CST3/EFEMP1	0.827997	0	0.596182
1157	CST3/IGFBP6	0.819004	0	0.725669
1158	CST3/IL18BP	0.54629	0	0.803229
1159	CST3/RARRES2	0.703416	0	0.448988
1160	CST3/RELT	0.734557	0	0.49973
1161	CST3/RETN	0.136978	24	0.38506
1162	CST3/TAFA5	0.7201	0	0.198939
1163	CST3/TFF3	0.515741	0	0.341347
1164	CST3/TIMP1	0.575703	0	0.862883
1165	CST6/FABP9	0.74616	0	0.980177
1166	CST6/GAL	0.646815	0	0.96737
1167	CST6/NECTIN4	0.634664	0	0.918987
1168	CST7/LGMN	0.494472	0	0.773471
1169	CTF1/ITGB1BP2	0.365007	7	0.514611
1170	CTRB1/KIRREL2	0.721836	0	0.611227
1171	CTRB1/PLA2G1B	0.918946	0	0.380992
1172	CTRB1/PRSS2	0.160971	35	0.904281
1173	CTRC/KIRREL2	0.314405	11	0.417411
1174	CTRC/PLA2G1B	0.800952	0	0.856307
1175	CTSC/PLA2G15	0.772314	0	0.948249
1176	CTSD/PRCP	0.642058	0	0.989584
1177	CTSF/CTSV	0.343122	9	0.377362
1178	CTSF/NAAA	0.00372157	62	0.188496
1179	CTSF/SMPD1	0.207354	26	0.20888
1180	CTSF/SMPDL3A	0.00127639	62	0.168475
1181	CTSO/IGF2R	0.568397	0	0.972942
1182	CTSZ/HSPG2	0.0593386	38	0.62121
1183	CTSZ/IDUA	0.541824	0	0.505481
1184	CTSZ/NAAA	0.111129	33	0.983431
1185	CTSZ/SMPD1	0.302159	13	0.357365
1186	CTSZ/SMPDL3A	0.11325	38	0.230792
1187	CX3CL1/DSG2	0.22796	20	0.445578
1188	CX3CL1/EPHB6	0.903097	0	0.836953
1189	CX3CL1/LAYN	0.0636332	34	0.464709
1190	CX3CL1/PODXL2	0.61665	0	0.884279
1191	CX3CL1/RGMB	0.521292	0	0.451429
1192	CXADR/GGT1	0.00538284	56	0.253291
1193	CXADR/MME	0.000506597	63	0.373632
1194	CXCL1/CXCL3	0.881448	0	NA
1195	CXCL1/CXCL5	0.960043	0	0.370592
1196	CXCL10/CXCL11	0.323387	13	0.0750959
1197	CXCL10/CXCL9	0.26292	24	0.471758
1198	CXCL10/WARS	0.430451	0	0.224612
1199	CXCL11/CXCL13	0.650648	0	0.734862
1200	CXCL11/DKK1	0.544239	0	0.0570499
1201	CXCL11/ITGB1BP2	0.761579	0	0.514846
1202	CXCL11/SDC4	0.501641	0	0.286664
1203	CXCL11/VTA1	0.323359	12	0.974743
1204	CXCL12/TIMP3	0.351534	9	0.740986
1205	CXCL16/NOTCH1	0.0139439	43	0.535784
1206	CXCL17/LAMP3	0.70687	0	0.917621
1207	CXCL17/SFTPA2	0.288246	19	0.349129
1208	CXCL3/CXCL5	0.433919	2	0.161902
1209	CXCL3/MGLL	0.42194	2	0.542777
1210	CXCL3/PTPN6	0.686231	0	0.827032
1211	CXCL5/CXCL6	0.248228	18	0.899559
1212	CXCL5/CXCL8	0.931898	0	0.278055
1213	CXCL5/EDAR	0.736794	0	0.251007
1214	CXCL5/MESD	0.0830841	31	0.0613233
1215	CXCL5/PLXNA4	0.419239	3	0.423441
1216	CXCL5/PPIB	0.22962	17	0.24869
1217	CXCL5/SDC4	0.821193	0	0.279924
1218	CXCL5/SERPINE1	0.851028	0	0.514769
1219	CXCL5/SPARC	0.751688	0	0.500328
1220	CXCL6/CXCL8	0.0203059	63	0.531728
1221	CXCL6/DFFA	0.683762	0	0.981931
1222	CXCL6/LAT	0.687854	0	0.502803
1223	CXCL9/TNFRSF9	0.855889	0	0.729834
1224	DAB2/DAPP1	0.368852	8	0.253522
1225	DAB2/ERBIN	0.0586183	40	0.512461
1226	DAB2/FKBP1B	0.380494	7	0.505446
1227	DAB2/FKBP5	0.535871	0	0.11225
1228	DAB2/GRAP2	0.428573	2	0.601294
1229	DAB2/LYN	0.718237	0	0.845617
1230	DAB2/MAX	0.157318	30	0.48758
1231	DAB2/NCK2	0.113542	30	0.475302
1232	DAB2/TBL1X	0.282169	15	0.671071
1233	DAB2/VASH1	0.452021	0	0.648926
1234	DAB2/ZBTB16	0.331259	13	0.48018
1235	DAG1/DBI	0.381078	6	0.765369
1236	DAG1/DBNL	0.155279	40	0.796406
1237	DAG1/DKK1	0.789914	0	0.387683
1238	DAG1/F2R	0.655692	0	0.145521
1239	DAG1/GP6	0.250703	19	0.778644
1240	DAG1/HBEGF	0.480254	0	0.581945
1241	DAG1/MGLL	0.181322	27	0.99091
1242	DAG1/PDGFA	0.298309	11	0.864983
1243	DAG1/PDGFB	0.219777	16	0.514679
1244	DAG1/PLA2G4A	0.0610187	50	0.263714
1245	DAG1/SCARF1	0.559767	0	0.647334
1246	DAPP1/DBNL	0.314019	16	0.144939
1247	DAPP1/FOXO1	0.578643	0	0.586714
1248	DAPP1/GOPC	0.864652	0	NA
1249	DAPP1/GRAP2	0.615511	0	0.19224
1250	DAPP1/HPCAL1	0.348312	11	0.114992
1251	DAPP1/IRAK4	0.0303308	53	0.640293
1252	DAPP1/ITGB1BP2	0.67775	0	0.148691
1253	DAPP1/MANF	0.885832	0	0.273865
1254	DAPP1/MGLL	0.253978	22	0.0461251
1255	DAPP1/MGMT	0.158998	37	0.327749
1256	DAPP1/MITD1	0.67227	0	0.266391
1257	DAPP1/MPIG6B	0.381593	0	0.454022
1258	DAPP1/NCK2	0.0673564	54	0.0932034
1259	DAPP1/PDLIM7	0.491111	0	0.105968
1260	DAPP1/PMVK	0.091429	45	0.671983
1261	DAPP1/PTPN6	0.428918	0	0.315178
1262	DAPP1/SDC4	0.799284	0	0.620851
1263	DAPP1/SNAP23	0.351557	10	0.59372
1264	DAPP1/STAT5B	0.880899	0	0.872706
1265	DAPP1/VASH1	0.748596	0	0.887744
1266	DARS1/EIF4B	0.54912	0	NA
1267	DARS1/MAP4K5	0.532375	0	0.490206
1268	DARS1/STAMBP	0.524627	0	0.430342
1269	DARS1/TBCB	0.696638	0	0.78757
1270	DARS1/USP8	0.862189	0	0.888595
1271	DBI/EDAR	0.782655	0	0.165703
1272	DBI/MESD	0.793654	0	0.36617
1273	DBI/NUDT5	0.467197	0	0.842861
1274	DBI/PARK7	0.362079	2	0.986105
1275	DBI/PEBP1	0.94496	0	0.918345
1276	DBI/STIP1	0.647474	0	0.799426
1277	DBI/TMSB10	0.843159	0	0.314793
1278	DBNL/DNAJA2	0.972383	0	0.798659
1279	DBNL/EDAR	0.528392	0	0.116484
1280	DBNL/HEXIM1	0.442685	1	0.0364692
1281	DBNL/HSPA1A	0.708009	0	0.812348
1282	DBNL/LBR	0.718772	0	0.893113
1283	DBNL/MANF	0.609402	0	0.160571
1284	DBNL/NCK2	0.235755	28	0.925624
1285	DBNL/PDGFB	0.179628	23	0.389903
1286	DBNL/PLA2G4A	0.237695	21	0.152244
1287	DBNL/RWDD1	0.755542	0	0.570869
1288	DBNL/SKAP2	0.280535	20	0.534622
1289	DBNL/TBCB	0.0180403	57	0.80284
1290	DBNL/VASH1	0.805341	0	0.805598
1291	DCBLD2/PLA2G15	0.985172	0	0.537873
1292	DCTN1/ERBIN	0.708697	0	0.846825
1293	DCTN1/FXN	0.92093	0	0.507817
1294	DCTN1/IKBKG	0.459781	0	NA
1295	DCTN1/RWDD1	0.658789	0	0.99585
1296	DCTN1/SCAMP3	0.564352	0	0.5589
1297	DCTN1/TRIAP1	0.585734	0	0.384606
1298	DCTN1/VPS53	0.767772	0	0.481785
1299	DCTN6/TDRKH	0.944583	0	0.591061
1300	DCXR/GSTA1	0.487379	0	0.742779
1301	DCXR/KYNU	0.20635	32	0.893756
1302	DCXR/PTS	0.282159	21	0.412614
1303	DCXR/SCLY	0.826753	0	0.804561
1304	DCXR/SORD	0.425294	0	0.743785
1305	DDR1/PVR	0.0311236	59	0.314433
1306	DDR1/SFTPD	0.374877	7	0.777053
1307	DDX58/SAMD9L	0.514274	0	0.454769
1308	DECR1/FKBP1B	0.713767	0	0.527269
1309	DECR1/MAP2K6	0.231157	30	0.201245
1310	DECR1/METAP1D	0.948591	0	0.927984
1311	DECR1/PLXNA4	0.712862	0	0.279672
1312	DECR1/PRDX3	0.368867	0	0.742426
1313	DECR1/STX4	0.160658	37	0.0788661
1314	DECR1/STX8	0.0606027	59	0.508318
1315	DECR1/TST	0.748344	0	0.824386
1316	DEFA1_DEFA1B/LCN2	0.439113	2	0.217768
1317	DEFA1_DEFA1B/PTGDS	0.232894	17	0.161665
1318	DFFA/FOXO1	0.165554	29	0.800118
1319	DFFA/HCLS1	0.759062	0	0.742989
1320	DFFA/HPCAL1	0.35887	9	0.342298
1321	DFFA/MANF	0.911551	0	0.492672
1322	DFFA/PMVK	0.544595	0	0.342258
1323	DFFA/PRDX5	0.675576	0	0.843138
1324	DFFA/SIRT2	0.209195	27	0.277532
1325	DGKZ/FXYD5	0.536839	0	0.966086
1326	DIABLO/DOK2	0.664561	0	0.214162
1327	DIABLO/FIS1	0.149225	38	0.522595
1328	DIABLO/GRAP2	0.753975	0	0.95689
1329	DIABLO/MITD1	0.764454	0	0.54996
1330	DIABLO/PDGFB	0.561081	0	0.487106
1331	DIABLO/PRKAR1A	0.636753	0	0.57002
1332	DIABLO/VSIR	0.415162	2	0.761552
1333	DKK1/IPCEF1	0.35831	8	0.728871
1334	DKK1/LGALS8	0.726821	0	0.553586
1335	DKK1/MGLL	0.30326	13	0.0800386
1336	DKK1/NID2	0.137095	35	0.556219
1337	DKK1/PDGFA	0.605539	0	0.0238533
1338	DKK1/PDGFB	0.704805	0	0.889826
1339	DKK1/PPCDC	0.10866	29	0.812095
1340	DKK1/PTPN6	0.374784	7	0.416739
1341	DKK1/SDC4	0.698248	0	0.936734
1342	DKK1/SERPINE1	0.227457	16	0.205451
1343	DKK1/SPARC	0.960489	0	0.712947
1344	DKK1/VASH1	0.660403	0	0.497494
1345	DKK1/VEGFA	0.510661	0	0.824046
1346	DKK1/VEGFC	0.976308	0	0.338507
1347	DKK1/VTA1	0.345636	10	0.080298
1348	DKK1/ZBTB16	0.754713	0	0.474482
1349	DKK3/LTBP2	0.926098	0	0.687577
1350	DKK3/VWF	0.792996	0	0.765453
1351	DKK4/REG1A	0.0552456	40	0.967652
1352	DKK4/REG1B	0.0599121	41	0.980434
1353	DLK1/FAP	0.59137	0	0.165796
1354	DLK1/PIK3IP1	0.678625	0	0.116589
1355	DLK1/RGMB	0.831573	0	0.553929
1356	DLL1/EFEMP1	0.0147223	52	0.0690991
1357	DLL1/IL18BP	0.269951	16	0.420011
1358	DLL1/NBL1	0.54429	0	0.217033
1359	DLL1/NECTIN4	0.245073	20	0.666059
1360	DLL1/NOTCH1	0.769051	0	0.194119
1361	DLL1/TGFBR2	0.186318	26	0.0871037
1362	DNAJA2/EIF4G1	0.18291	36	0.235862
1363	DNAJA2/FIS1	0.085868	51	0.868875
1364	DNAJA2/HCLS1	0.598871	0	0.664266
1365	DNAJA2/HPCAL1	0.518922	0	0.318854
1366	DNAJA2/PLXNA4	0.519425	0	0.374299
1367	DNAJA2/PRDX3	0.656797	0	NA
1368	DNAJA2/PRDX5	0.164354	33	0.841932
1369	DNAJA2/SCAMP3	0.405303	0	0.949473
1370	DNAJB1/EIF4B	0.137395	33	0.549282
1371	DNAJB1/METAP2	0.234726	19	0.88866
1372	DNAJB1/PPME1	0.608369	0	0.901903
1373	DNAJB1/SIRT2	0.0122988	49	0.566125
1374	DNAJB1/SMAD1	0.0949424	39	0.955217
1375	DNAJB1/STIP1	0.0199757	47	0.990899
1376	DNAJB1/VPS37A	0.272426	21	0.955981
1377	DNMBP/FKBP5	0.643588	0	0.788884
1378	DNMBP/MITD1	0.534294	0	0.793424
1379	DNMBP/PTPN1	0.940181	0	0.579829
1380	DNMBP/STX4	0.300606	17	0.817909
1381	DNMBP/TBC1D5	0.806141	0	0.727281
1382	DNMBP/TBCC	0.472472	0	0.229397
1383	DNMBP/TJAP1	0.796759	0	0.697082
1384	DNMBP/WWP2	0.900392	0	0.187795
1385	DNPH1/EIF4EBP1	0.123596	42	0.977016
1386	DNPH1/GLOD4	0.673346	0	0.446832
1387	DNPH1/LHPP	0.630181	0	0.367862
1388	DNPH1/NSFL1C	0.49523	0	0.542695
1389	DNPH1/PDGFB	0.0512663	36	0.84541
1390	DNPH1/PKLR	0.610382	0	0.199143
1391	DNPH1/PSMG3	0.732416	0	0.349349
1392	DOK2/FADD	0.883819	0	0.307774
1393	DOK2/GRAP2	0.7856	0	0.312783
1394	DOK2/LACTB2	0.681296	0	0.551153
1395	DOK2/LAT2	0.797795	0	0.552321
1396	DOK2/MESD	0.21734	22	0.387229
1397	DOK2/PDLIM7	0.250753	17	0.237491
1398	DOK2/PPP1R12A	0.929955	0	0.254054
1399	DOK2/PPP1R2	0.749447	0	0.184932
1400	DOK2/SNAP23	0.463413	0	0.0891497
1401	DOK2/SNX9	0.709267	0	0.274276
1402	DPP4/ITGB1	0.172709	24	0.0597149
1403	DPP6/NELL2	0.420621	3	0.173499
1404	DPP6/NRCAM	0.2588	22	0.905447
1405	DPP6/SEZ6L	0.856593	0	0.436119
1406	DPP6/SEZ6L2	0.365831	8	0.381889
1407	DPP7/GLB1	0.329227	13	0.391904
1408	DPP7/LGMN	0.526174	0	0.968213
1409	DPP7/MCFD2	0.464317	0	0.232464
1410	DPP7/PLA2G15	0.523462	0	0.440459
1411	DPP7/SIAE	0.286101	20	0.713483
1412	DPP7/TPP1	0.116066	39	0.25333
1413	DPP7/VSIR	0.119073	37	0.498464
1414	DRAXIN/TCL1A	0.804621	0	0.785905
1415	DRG2/INPP1	0.569435	0	0.942169
1416	DRG2/SEMA4D	0.989521	0	0.987231
1417	DSC2/EFEMP1	0.168031	25	0.108958
1418	DSC2/SIGLEC1	0.477711	0	0.208078
1419	DSC2/SPINT1	0.288349	14	0.273408
1420	DSG3/DSG4	0.563485	0	0.970633
1421	DSG3/FABP9	0.972477	0	0.569721
1422	DSG3/NECTIN4	0.719969	0	0.679501
1423	DSG3/SPINK5	0.946801	0	0.358909
1424	DSG4/FABP9	0.363849	6	0.710815
1425	EBAG9/EDAR	0.433715	2	0.0262175
1426	EBAG9/FKBP5	0.084969	35	0.623429
1427	EBAG9/HBEGF	0.292424	14	0.169345
1428	EBAG9/MITD1	0.499848	0	0.184566
1429	EBAG9/TBCB	0.199904	23	0.0120614
1430	EBAG9/TBCC	0.370918	8	0.276347
1431	EBAG9/TDRKH	0.207036	29	0.848904
1432	EBAG9/TGFB1	0.250903	22	0.423676
1433	EBAG9/TXLNA	0.901369	0	0.485772
1434	EBI3_IL27/VCAM1	0.96287	0	0.785754
1435	EDAR/EGF	0.714251	0	0.176001
1436	EDAR/ENO2	0.537448	0	0.0675678
1437	EDAR/ERBIN	0.621083	0	0.156409
1438	EDAR/F11R	0.475898	0	0.124295
1439	EDAR/F2R	0.221145	14	0.0251354
1440	EDAR/IPCEF1	0.325248	9	0.482735
1441	EDAR/IRAK4	0.690769	0	0.123733
1442	EDAR/ITGB1BP2	0.865884	0	0.133558
1443	EDAR/JAM2	0.51366	0	0.231081
1444	EDAR/LAT2	0.78139	0	0.795776
1445	EDAR/PRDX5	0.513036	0	0.0953691
1446	EDAR/PSRC1	0.569199	0	0.731266
1447	EDAR/SDC4	0.829899	0	0.0521098
1448	EDAR/SERPINB1	0.348395	7	0.134635
1449	EDAR/SNAP23	0.668529	0	0.183675
1450	EDAR/SPARC	0.518637	0	0.173079
1451	EDAR/TACC3	0.790264	0	0.479562
1452	EDAR/TMSB10	0.575544	0	0.493785
1453	EDAR/TNFSF12	0.771124	0	0.221222
1454	EDAR/TREML2	0.675627	0	0.637517
1455	EDAR/TXNDC5	0.252339	12	0.0180344
1456	EDAR/YES1	0.783651	0	0.236432
1457	EFEMP1/FSTL3	0.0476988	53	0.217483
1458	EFEMP1/IL18BP	0.496695	0	0.735029
1459	EFEMP1/TGFBR3	0.724422	0	0.277077
1460	EFNA1/PIK3IP1	0.840153	0	0.459677
1461	EFNA1/TNFRSF1A	0.461614	0	0.121158
1462	EFNA4/EPHB6	0.587909	0	0.661321
1463	EFNA4/HNMT	0.04352	54	0.166519
1464	EFNA4/LAYN	0.167731	31	0.504705
1465	EFNA4/SCARB2	0.34572	11	0.392068
1466	EFNA4/TNFRSF10A	0.954972	0	0.726711
1467	EFNA4/TNFRSF10B	0.000120742	74	0.345781
1468	EFNA4/TNFRSF9	0.069238	42	0.71275
1469	EFNA4/VWC2	0.535631	0	0.982646
1470	EGF/GP6	0.0951641	28	0.784256
1471	EGF/MANF	0.137593	27	0.896255
1472	EGF/MGLL	0.0928584	27	0.750374
1473	EGF/MPIG6B	0.782848	0	0.56534
1474	EGF/PPIB	0.125638	25	0.627008
1475	EGF/TNFSF14	0.484157	0	0.167474
1476	EGFR/FAP	0.792066	0	0.692632
1477	EGFR/MEGF9	0.0281044	41	0.784043
1478	EGLN1/FOXO1	0.0657933	44	0.989375
1479	EGLN1/LSP1	0.0484087	53	0.114365
1480	EGLN1/NCF2	0.850667	0	0.28778
1481	EGLN1/PIK3AP1	0.309804	14	0.0963053
1482	EGLN1/PSIP1	0.127107	34	0.561096
1483	EGLN1/RASSF2	0.0910168	45	0.455968
1484	EIF4B/IPCEF1	0.486854	0	0.220594
1485	EIF4B/MAP4K5	0.509552	0	0.89084
1486	EIF4B/METAP2	0.00100385	64	0.561816
1487	EIF4B/RWDD1	0.798566	0	0.424065
1488	EIF4B/TBCC	0.0909103	65	NA
1489	EIF4B/VASH1	0.58344	0	0.611672
1490	EIF4EBP1/GLRX	0.930745	0	0.969234
1491	EIF4EBP1/KYAT1	0.745653	0	0.809996
1492	EIF4EBP1/PDCD5	0.251592	24	0.334387
1493	EIF4EBP1/PSMG3	0.603977	0	0.420424
1494	EIF4EBP1/TGM2	0.738839	0	0.564906
1495	EIF4G1/FKBP5	0.561921	0	0.504346
1496	EIF4G1/FOXO1	0.113655	38	0.954771
1497	EIF4G1/HEXIM1	0.484818	0	0.185623
1498	EIF4G1/MAVS	0.175932	35	0.470566
1499	EIF4G1/NFATC1	0.334089	12	0.607602
1500	EIF4G1/PLA2G4A	0.107871	36	0.252754
1501	EIF4G1/TBC1D23	0.367361	5	0.685783
1502	ELOA/MAD1L1	0.108887	55	0.541404
1503	ELOA/NMNAT1	0.384691	6	0.297225
1504	ELOA/PARP1	0.180333	42	0.519372
1505	ELOA/POLR2F	0.0525366	66	0.976907
1506	ELOA/SERPINB8	0.0275978	63	0.877976
1507	ELOA/SRP14	0.438295	0	0.734297
1508	ENG/ICAM2	0.666126	0	0.97956
1509	ENG/NCAM2	0.868417	0	0.141053
1510	ENG/NOTCH1	0.444521	0	0.721795
1511	ENG/PEAR1	0.44398	1	0.674228
1512	ENG/TNFRSF10C	0.0360956	43	0.270262
1513	ENG/TNFSF10	0.660823	0	0.138991
1514	ENO1/ENO2	0.146768	33	0.653946
1515	ENO1/FIS1	0.14522	34	0.524317
1516	ENO1/PTPN6	0.980495	0	NA
1517	ENO1/RWDD1	0.254126	27	0.804494
1518	ENO1/SERPINB6	0.74214	0	0.881345
1519	ENO1/SULT1A1	0.835767	0	0.863462
1520	ENO1/VTA1	0.300817	17	0.367564
1521	ENO2/FXYD5	0.394696	5	0.715383
1522	ENO2/HCLS1	0.232708	17	0.921088
1523	ENO2/ITGB1BP2	0.370966	7	0.0515224
1524	ENO2/MANF	0.809423	0	0.600922
1525	ENO2/MGLL	0.010536	53	0.862283
1526	ENO2/NSFL1C	0.648449	0	0.216931
1527	ENO2/PLXNA4	0.407405	4	0.680805
1528	ENO2/PRSS27	0.235636	20	0.770416
1529	ENO2/RWDD1	0.271468	13	0.847657
1530	ENO2/SCRN1	0.328085	13	0.67355
1531	ENO2/SULT1A1	0.535937	0	0.245162
1532	ENO2/TACC3	0.0475386	41	0.812638
1533	ENO2/TXNDC5	0.119835	32	0.499421
1534	ENPP2/TNFRSF11B	0.144876	27	0.395258
1535	ENPP7/LAMP2	0.190292	35	0.785883
1536	EPCAM/GPA33	0.360309	8	0.476177
1537	EPHA1/INHBC	0.017511	51	0.7609
1538	EPHA1/LTBR	0.0473384	41	0.955287
1539	EPHA1/OXT	0.887308	0	0.981365
1540	EPHB4/EPHB6	0.925817	0	0.607813
1541	EPHB4/ESAM	0.547119	0	0.306239
1542	EPHB4/ICAM2	0.973395	0	0.795463
1543	EPHB6/LAYN	0.207891	29	0.156037
1544	EPHB6/TNFRSF9	0.822394	0	0.982631
1545	EPHB6/VWC2	0.361696	9	0.40726
1546	EPO/TFRC	0.893206	0	0.531043
1547	EPS8L2/LGALS4	0.660143	0	0.442552
1548	ERBB2/FURIN	0.815643	0	0.984898
1549	ERBB2/GUSB	0.543187	0	0.806273
1550	ERBB2/PTPRF	0.225003	22	0.286701
1551	ERBB3/IL1R2	0.441106	1	0.274473
1552	ERBB4/F3	0.032855	41	0.93568
1553	ERBB4/NELL1	0.908382	0	0.868668
1554	ERBB4/UMOD	0.55652	0	0.860063
1555	ERBIN/LAT2	0.991624	0	0.635502
1556	ERBIN/LYN	0.13582	35	0.161424
1557	ERBIN/SCAMP3	0.460461	0	0.278695
1558	ERBIN/SIRT2	0.0625823	59	0.231743
1559	ERBIN/SNAP29	0.791777	0	0.395951
1560	ERBIN/TBC1D23	0.677436	0	0.967788
1561	ERBIN/YES1	0.00842797	58	0.33169
1562	EREG/F2R	0.923686	0	0.899037
1563	EREG/GYS1	0.879725	0	0.914078
1564	EREG/HBEGF	0.273192	12	0.918989
1565	EREG/ITGB1BP2	0.462921	0	0.779133
1566	EREG/MPI	0.739629	0	0.993296
1567	EREG/MPIG6B	0.715433	0	0.702214
1568	EREG/SDC4	0.41267	4	0.892308
1569	EREG/SIAE	0.855006	0	0.774498
1570	EREG/TIMP3	0.514062	0	0.22339
1571	ERP44/PFKFB2	0.103301	40	0.777025
1572	ERP44/SUMF2	0.491869	0	0.56212
1573	ESAM/FUT8	0.986835	0	0.823854
1574	ESAM/JAM2	0.87887	0	0.958475
1575	ESAM/LAMA4	0.996114	0	0.535049
1576	ESAM/PDGFB	0.547622	0	0.911328
1577	ESAM/SCARF1	0.794258	0	0.978251
1578	ESAM/SORT1	0.759004	0	0.865267
1579	ESAM/SPINT2	0.663727	0	0.398155
1580	ESAM/TGFB1	0.863731	0	0.778602
1581	ESAM/THPO	0.620821	0	0.633339
1582	ESAM/TNFRSF14	0.663968	0	0.940989
1583	ESAM/VSIR	0.950686	0	0.656088
1584	F11R/GP1BA	0.096765	30	0.619426
1585	F11R/PARK7	0.0386275	60	0.621138
1586	F11R/PLXNA4	0.83401	0	0.345937
1587	F11R/SNAP29	0.524289	0	0.621793
1588	F11R/SORT1	0.132818	27	0.333708
1589	F11R/STIP1	0.0289773	72	0.228977
1590	F11R/SUSD1	0.148342	39	0.213033
1591	F11R/TMSB10	0.379218	5	0.222823
1592	F2R/GP6	0.987936	0	0.608118
1593	F2R/ITGB1BP2	0.464584	0	0.44444
1594	F2R/MPIG6B	0.722248	0	0.995925
1595	F2R/PDGFB	0.392412	5	0.343709
1596	F2R/SEMA4D	0.916698	0	0.885536
1597	F2R/SERPINE1	0.48032	0	0.649292
1598	F2R/SNX9	0.657612	0	0.685085
1599	F2R/SPINT2	0.671079	0	0.950393
1600	F2R/TMSB10	0.898817	0	0.595064
1601	F2R/TNFRSF14	0.382254	6	0.807558
1602	F3/F7	0.126469	32	0.951508
1603	F3/GFRA1	0.435634	1	0.733679
1604	F3/KLK1	0.173543	25	0.713066
1605	F7/F9	0.0100547	54	0.460607
1606	F7/PROC	0.874131	0	0.585865
1607	F7/VASN	0.187577	26	0.585394
1608	F9/FETUB	0.683644	0	0.703674
1609	F9/FURIN	0.0114658	73	0.369269
1610	F9/PROC	0.835331	0	0.351397
1611	F9/RARRES2	0.532195	0	0.557118
1612	FABP1/FABP2	0.915189	0	0.517971
1613	FABP1/HNMT	0.314225	16	0.615652
1614	FABP1/LGALS4	0.218282	30	0.340866
1615	FABP1/RBP2	0.440391	0	0.127171
1616	FABP1/RBP5	0.685215	0	0.239067
1617	FABP1/SULT2A1	0.193482	34	0.683763
1618	FABP2/LGALS4	0.61357	0	0.4309
1619	FABP2/RBP2	0.109827	40	0.684068
1620	FABP4/FGF21	0.839518	0	0.210447
1621	FABP4/SNCG	0.717738	0	0.232507
1622	FABP5/NSFL1C	0.813469	0	0.709357
1623	FABP5/PDCD5	0.588062	0	0.759836
1624	FABP5/PPCDC	0.877892	0	0.541203
1625	FABP5/TMSB10	0.874141	0	0.992087
1626	FADD/FXN	0.583978	0	0.728522
1627	FADD/GRAP2	0.511085	0	0.542654
1628	FADD/LACTB2	0.462111	0	0.912398
1629	FADD/MGLL	0.00113922	62	0.847054
1630	FADD/MSRA	0.42782	1	0.974808
1631	FADD/NCK2	0.0208759	65	0.4498
1632	FADD/NFATC1	0.762707	0	0.986783
1633	FADD/PLIN3	0.508491	0	0.68458
1634	FADD/PLPBP	0.281173	20	0.1535
1635	FADD/PPP1R2	0.0971175	38	0.0745708
1636	FADD/PTPN6	0.476542	0	0.843687
1637	FAM3B/FGF19	0.662447	0	0.172264
1638	FAM3B/FUT3_FUT5	0.541176	0	0.852378
1639	FAM3B/GPA33	0.614466	0	0.826904
1640	FAM3B/GUCA2A	0.824311	0	0.864023
1641	FAM3B/TMPRSS15	0.892431	0	0.83639
1642	FAM3C/NECTIN2	0.290758	18	0.787166
1643	FAM3C/PILRB	0.922987	0	0.530796
1644	FAP/LRRN1	0.630812	0	0.856637
1645	FAP/MEGF10	0.973254	0	0.987638
1646	FAP/THBS4	0.912763	0	0.250997
1647	FBP1/GSTA1	0.000797148	79	0.565758
1648	FBP1/SIGLEC7	0.895991	0	0.825158
1649	FCAR/LY96	0.471145	0	0.406872
1650	FCER2/FCRL1	0.566454	0	0.273075
1651	FCER2/TCL1A	0.938429	0	0.724944
1652	FCER2/TNFRSF9	0.814047	0	0.665049
1653	FCER2/TREML2	0.775248	0	0.247712
1654	FCGR2A/FCGR2B	0.679085	0	0.546306
1655	FCGR2B/NOS3	0.0493073	55	0.333501
1656	FCRL1/TCL1A	0.946858	0	0.622676
1657	FCRL1/TNFRSF13C	0.951386	0	0.736802
1658	FCRL1/TREML2	0.62085	0	0.417095
1659	FCRL2/KLB	0.665308	0	0.317712
1660	FCRL2/LY9	0.302136	13	0.875915
1661	FCRL2/SEMA7A	0.745128	0	0.943049
1662	FCRL2/TNFRSF13B	0.331842	11	0.904404
1663	FCRL5/ICAM3	0.364639	8	0.955094
1664	FCRL5/LY96	0.34826	10	0.9383
1665	FCRL5/MZB1	0.10155	29	0.442388
1666	FCRL5/TNFRSF13B	0.214103	23	0.212822
1667	FCRL6/GZMA	0.601874	0	0.163989
1668	FCRL6/KLRD1	0.491764	0	0.320639
1669	FGF19/SCG2	0.652847	0	0.226839
1670	FGF2/HBEGF	0.265316	13	0.237187
1671	FGF21/LEP	0.273725	20	0.135371
1672	FGFR2/FOLR3	0.0164247	51	0.0165294
1673	FGFR2/TGFBR2	0.190886	21	0.497981
1674	FGR/LBR	0.0667906	54	0.068505
1675	FGR/NCF2	0.522048	0	0.459834
1676	FGR/PADI4	0.0464046	67	0.794213
1677	FHIT/GLOD4	0.0733417	69	NA
1678	FHIT/MAX	0.392051	5	0.883256
1679	FHIT/MIF	0.348047	11	0.37066
1680	FHIT/NSFL1C	0.0977495	49	0.11264
1681	FHIT/PARK7	0.373159	6	0.328153
1682	FHIT/PMVK	0.425513	0	0.383496
1683	FHIT/PRTFDC1	0.135837	43	0.584671
1684	FIS1/GLOD4	0.579592	0	0.459006
1685	FIS1/HSPA1A	0.30244	16	0.739359
1686	FIS1/HTRA2	0.0717405	44	0.324138
1687	FIS1/MGLL	0.119882	35	0.347654
1688	FIS1/MPIG6B	0.361154	9	0.665297
1689	FIS1/NCK2	0.147128	41	0.770277
1690	FIS1/PDGFB	0.103068	31	0.461901
1691	FIS1/PLIN3	0.579792	0	0.532289
1692	FIS1/SKAP2	0.407912	3	0.182149
1693	FKBP1B/PRDX5	0.741364	0	0.800319
1694	FKBP1B/RABGAP1L	0.777823	0	0.903992
1695	FKBP1B/SCRN1	0.83852	0	0.898445
1696	FKBP1B/TGFB1	0.689212	0	0.511558
1697	FKBP1B/VASH1	0.637159	0	0.359929
1698	FKBP4/FKBP5	0.96298	0	0.916918
1699	FKBP4/KYAT1	0.46785	0	0.502646
1700	FKBP4/RWDD1	0.352351	10	0.216672
1701	FKBP4/SIRT2	0.662166	0	0.687436
1702	FKBP4/WWP2	0.617378	0	0.206542
1703	FKBP5/MAP4K5	0.316017	13	0.664089
1704	FKBP5/MITD1	0.654924	0	0.345924
1705	FKBP5/MPIG6B	0.783966	0	0.490042
1706	FKBP5/PTPN1	0.760076	0	0.8131
1707	FKBP5/RHOC	0.11334	36	0.486365
1708	FKBP5/TBCB	0.202634	25	0.639888
1709	FKBP5/TBCC	0.934527	0	0.801207
1710	FKBP5/ZBTB16	0.247766	24	0.103134
1711	FLI1/IPCEF1	0.295313	17	0.737793
1712	FLI1/MED18	0.507198	0	0.738315
1713	FLI1/SH2B3	0.565871	0	0.350628
1714	FLI1/TBL1X	0.107552	36	0.441917
1715	FLRT2/GFRA3	0.981724	0	0.67683
1716	FLT1/TFPI2	0.395726	5	0.534099
1717	FLT1/TGFB1	0.716028	0	0.479549
1718	FLT1/VEGFA	0.913469	0	0.649413
1719	FLT3/FLT3LG	0.0293849	40	0.560984
1720	FLT4/ICAM2	0.901436	0	0.6229
1721	FLT4/KDR	0.852015	0	0.220724
1722	FOLR1/LAMP3	0.188315	25	0.492792
1723	FOLR1/MSLN	0.615665	0	0.279467
1724	FOLR2/HAVCR2	0.241969	19	0.607485
1725	FOLR2/MSR1	0.195142	21	0.805884
1726	FOLR2/THY1	0.36643	7	0.316127
1727	FOLR3/KLK8	0.194566	31	0.235179
1728	FOXO1/FOXO3	0.144519	39	0.820345
1729	FOXO1/IRAK4	0.172083	26	0.736029
1730	FOXO1/MAP3K5	0.146083	41	0.712277
1731	FOXO1/MAP4K5	0.303	14	0.565255
1732	FOXO1/NFATC1	0.322427	12	0.739185
1733	FOXO1/NUB1	0.167276	29	0.665126
1734	FOXO1/SNAP23	0.604608	0	0.53937
1735	FOXO1/STAT5B	0.611731	0	0.895616
1736	FOXO1/STK11	0.431971	1	0.776797
1737	FOXO1/TBL1X	0.185989	25	0.0225997
1738	FOXO1/USP8	0.451214	0	0.404478
1739	FOXO3/SH2B3	0.285769	21	0.26939
1740	FST/FSTL3	0.00489078	87	NA
1741	FSTL3/LTBR	0.0275807	48	0.235585
1742	FSTL3/SPON2	0.0870496	51	0.579902
1743	FURIN/IGSF3	0.663493	0	0.778479
1744	FURIN/INHBC	0.858656	0	0.366251
1745	FURIN/PLA2G15	0.930625	0	0.344379
1746	FURIN/VWA1	0.656502	0	0.638392
1747	FUT3_FUT5/LILRA2	0.944752	0	0.220853
1748	FUT8/PDGFA	0.583641	0	0.313173
1749	FUT8/RSPO1	0.9732	0	0.513718
1750	FUT8/SORT1	0.920819	0	0.301261
1751	FUT8/SPARC	0.520688	0	0.637527
1752	FUT8/TNFSF12	0.95776	0	0.399352
1753	FUT8/TNFSF14	0.560607	0	0.322779
1754	FUT8/VEGFC	0.927919	0	0.919668
1755	FXN/METAP1D	0.648025	0	0.647066
1756	FXN/PRDX3	0.199535	39	NA
1757	FXN/TRIAP1	0.73409	0	0.618919
1758	FXN/TST	0.485818	0	0.748042
1759	FXYD5/ICA1	0.127891	57	NA
1760	FXYD5/PRDX3	0.246313	29	0.359944
1761	FXYD5/SPRY2	0.419599	3	0.282613
1762	FXYD5/TANK	0.506	0	0.705567
1763	FXYD5/TMSB10	0.722341	0	0.452913
1764	FXYD5/VASH1	0.527173	0	0.999587
1765	FXYD5/YTHDF3	0.354325	0	NA
1766	FYB1/GP6	0.43851	0	0.303283
1767	FYB1/MANF	0.9839	0	0.772095
1768	FYB1/MESD	0.28166	20	0.105375
1769	FYB1/PDGFB	0.0555857	39	0.993398
1770	FYB1/PPP1R12A	0.695443	0	0.751909
1771	GAL/PM20D1	0.800964	0	0.28317
1772	GALNT10/IGSF3	0.977315	0	0.390895
1773	GALNT10/SEMA7A	0.894677	0	0.210303
1774	GALNT10/TNFSF12	0.999852	0	0.986809
1775	GAS6/NOTCH1	0.205407	20	0.961364
1776	GFER/MAVS	0.621308	0	0.623109
1777	GFER/RRM2B	0.280736	22	0.939069
1778	GFER/TRIAP1	0.421263	2	0.382822
1779	GFER/VASH1	0.472642	0	0.813665
1780	GFRA1/SPON2	0.78776	0	0.597101
1781	GFRA1/TNFRSF1A	0.0119755	52	0.00484441
1782	GFRA2/IL12A_IL12B	0.462926	0	0.840214
1783	GFRA3/LAYN	0.826515	0	0.388355
1784	GFRA3/TMPRSS5	0.583248	0	0.53291
1785	GGH/INHBC	0.350966	10	0.974905
1786	GGT1/IL1RL2	0.00299035	53	0.448377
1787	GGT1/MME	0.00409258	53	0.185739
1788	GLB1/GUSB	0.221517	18	0.594098
1789	GLB1/IMPA1	0.0564468	51	0.639079
1790	GLB1/PCSK9	0.000348297	61	0.964066
1791	GLO1/GLOD4	0.355505	0	NA
1792	GLO1/S100A4	0.926704	0	0.42253
1793	GLOD4/GMPR	0.80141	0	0.476425
1794	GLOD4/HSPA1A	0.71438	0	0.616456
1795	GLOD4/KYAT1	0.104272	40	0.841058
1796	GLOD4/MIF	0.533089	0	0.202375
1797	GLOD4/NSFL1C	0.481142	0	0.396507
1798	GLOD4/PARK7	0.131178	51	0.562102
1799	GLOD4/PEBP1	0.0328293	78	NA
1800	GLOD4/QDPR	0.265528	24	0.271445
1801	GLOD4/S100A4	0.128978	38	0.947802
1802	GLRX/QDPR	0.999777	0	0.852152
1803	GLRX/THOP1	0.997804	0	0.75782
1804	GMPR/NSFL1C	0.556564	0	0.510043
1805	GMPR/PSMG3	0.469956	0	0.986871
1806	GNLY/GZMA	0.877306	0	0.653692
1807	GNLY/KIR2DL3	0.852892	0	0.498621
1808	GOLM2/ITGA5	0.570929	0	0.847892
1809	GOLM2/STC1	0.750545	0	0.22132
1810	GOPC/HEXIM1	0.109785	37	0.374661
1811	GOPC/IRAK4	0.257496	25	0.126723
1812	GOPC/PLXNA4	0.992519	0	0.534005
1813	GP1BA/HBEGF	0.65513	0	0.340943
1814	GP1BA/SDC4	0.670177	0	0.157342
1815	GP1BA/SELP	0.461331	0	0.382511
1816	GP1BA/SIAE	0.499928	0	0.708624
1817	GP2/LGALS4	0.0969745	38	0.0255087
1818	GP2/LGALS8	0.47795	0	0.173224
1819	GP2/SELE	0.0742468	43	0.515614
1820	GP6/HPCAL1	0.420116	2	0.543315
1821	GP6/LGALS8	0.570953	0	0.685288
1822	GP6/MANF	0.919571	0	0.45943
1823	GP6/MESD	0.417136	2	0.513773
1824	GP6/MIF	0.420124	0	0.422195
1825	GP6/MPIG6B	0.1064	48	0.664049
1826	GP6/SCARF1	0.707603	0	0.549549
1827	GP6/SELP	0.377914	7	0.364116
1828	GP6/SEMA4D	0.606309	0	0.693131
1829	GP6/SERPINB1	0.798779	0	0.507724
1830	GP6/SKAP2	0.345305	6	0.435412
1831	GP6/STIP1	0.694835	0	0.748249
1832	GP6/TMSB10	0.626282	0	0.767256
1833	GP6/YES1	0.612428	0	0.808294
1834	GPC1/ITGB6	0.187521	21	0.600051
1835	GPKOW/PXN	0.810444	0	0.867825
1836	GRAP2/IRAK4	0.536381	0	0.114142
1837	GRAP2/LACTB2	0.553179	0	0.879857
1838	GRAP2/LAT	0.329507	13	0.555435
1839	GRAP2/MAP4K5	0.496664	0	0.457526
1840	GRAP2/NCK2	0.111527	44	0.83586
1841	GRAP2/PLPBP	0.493826	0	0.455746
1842	GRAP2/PPP1R2	0.458721	0	0.985269
1843	GRAP2/PTPN6	0.668147	0	0.658867
1844	GRAP2/SNAP23	0.923542	0	0.820591
1845	GRAP2/SNX9	0.50531	0	0.729098
1846	GRAP2/SRC	0.326496	14	0.824952
1847	GRAP2/TYMP	0.369716	8	0.922312
1848	GRAP2/YES1	0.74651	0	0.776364
1849	GRPEL1/MME	0.0229834	52	0.590201
1850	GSTA1/KRT18	0.305435	14	0.770979
1851	GSTA1/PBLD	0.00789596	60	0.812422
1852	GSTA1/RBP5	0.223032	26	0.684861
1853	GSTA1/SULT2A1	0.246876	21	0.224457
1854	GSTA3/KRT18	0.202286	26	0.893712
1855	GUCA2A/LGALS4	0.813281	0	0.653954
1856	GYS1/ITGB1BP2	0.568083	0	0.304405
1857	GYS1/MAP3K5	0.527193	0	0.515723
1858	GYS1/PPP1R2	0.652679	0	0.777069
1859	GYS1/STK11	0.836925	0	0.183466
1860	GYS1/SUSD1	0.777317	0	0.216245
1861	GYS1/TIA1	0.971286	0	0.725153
1862	GYS1/USP8	0.811047	0	0.772397
1863	GYS1/WASF1	0.664808	0	0.109284
1864	GZMA/GZMB	0.985534	0	0.416601
1865	GZMA/GZMH	0.842991	0	0.212876
1866	GZMA/IL12A_IL12B	0.660586	0	0.394759
1867	GZMA/ITGB7	0.728668	0	0.346554
1868	GZMA/KIR2DL3	0.590643	0	0.121759
1869	GZMA/LTA	0.969173	0	0.125535
1870	GZMA/TNFRSF4	0.883278	0	0.547685
1871	GZMA/TNFRSF8	0.803968	0	0.733662
1872	GZMB/IL15	0.409743	4	0.174315
1873	GZMH/KLRD1	0.645817	0	0.0128724
1874	HAGH/HBQ1	0.474193	0	NA
1875	HAGH/HMBS	4.67728e-05	76	0.850377
1876	HAGH/PKLR	0.313362	13	0.765268
1877	HAGH/PSMD9	0.793472	0	0.501215
1878	HAGH/TGM2	0.41006	3	0.293101
1879	HAGH/UBAC1	0.421186	0	0.395526
1880	HARS1/MESD	0.315743	15	0.75893
1881	HARS1/MIF	0.547067	0	0.846838
1882	HARS1/RWDD1	0.68331	0	0.91825
1883	HARS1/SERPINB1	0.543004	0	0.285246
1884	HAVCR2/LRRC25	0.8755	0	0.303139
1885	HAVCR2/PILRA	0.587955	0	0.786401
1886	HAVCR2/PILRB	0.493125	0	0.721331
1887	HAVCR2/TNFRSF1B	0.937772	0	0.327539
1888	HAVCR2/TREM2	0.852471	0	0.206559
1889	HBEGF/LAT2	0.238938	20	0.40955
1890	HBEGF/PDGFA	0.977515	0	0.403396
1891	HBEGF/PDGFB	0.651277	0	0.260346
1892	HBEGF/PFKFB2	0.0806377	32	0.94081
1893	HBEGF/PLXNA4	0.69108	0	0.0767733
1894	HBEGF/SDC4	0.518511	0	0.58815
1895	HBEGF/WWP2	0.894974	0	0.249144
1896	HBEGF/YES1	0.247021	18	0.972488
1897	HBQ1/HMBS	0.408023	4	0.155546
1898	HCLS1/LAT	0.671747	0	0.316659
1899	HCLS1/PRDX5	0.201967	30	0.392348
1900	HCLS1/TMSB10	0.734924	0	0.594052
1901	HCLS1/TRIAP1	0.237654	18	0.967104
1902	HEXIM1/IKBKG	0.252148	20	0.0277171
1903	HEXIM1/IPCEF1	0.191977	21	0.364391
1904	HEXIM1/MAVS	0.692288	0	0.138573
1905	HEXIM1/NT5C3A	0.688124	0	0.119831
1906	HEXIM1/NUB1	0.208589	24	0.876276
1907	HEXIM1/SRPK2	0.137396	31	0.305667
1908	HEXIM1/STK11	0.212716	24	0.131161
1909	HEXIM1/TARBP2	0.18293	26	0.102609
1910	HEXIM1/TBL1X	0.256433	17	0.0779684
1911	HEXIM1/TRIAP1	0.397321	5	0.105144
1912	HGF/MMP8	0.183913	31	0.313492
1913	HGF/MMP9	0.23641	20	0.0964691
1914	HGF/OSM	0.296923	15	0.0655406
1915	HGF/PDGFB	0.523333	0	0.748161
1916	HGF/PLAUR	0.791042	0	0.394191
1917	HGF/TNFSF14	0.227344	21	0.95568
1918	HLAE/IL15	0.787113	0	0.246623
1919	HLAE/LILRB1	0.781965	0	0.75389
1920	HMBS/PKLR	7.2938e-05	67	0.429485
1921	HMBS/PSMG3	0.749279	0	0.253863
1922	HMBS/TGM2	6.02275e-06	79	0.937017
1923	HMBS/UBAC1	4.42708e-05	72	0.471483
1924	HMOX2/TDRKH	0.73759	0	0.283583
1925	HNMT/RBP5	0.431244	0	0.261753
1926	HNMT/SETMAR	0.506724	0	0.584907
1927	HNRNPK/USP8	0.727823	0	0.365904
1928	HNRNPK/VASH1	0.522967	0	0.891967
1929	HPCAL1/LAT	0.240541	17	0.964057
1930	HPCAL1/MPIG6B	0.371523	8	0.694268
1931	HPCAL1/NUDC	0.260674	22	0.202784
1932	HPCAL1/PLA2G4A	0.173256	26	0.802
1933	HPCAL1/PMVK	0.0401248	50	0.688136
1934	HPCAL1/PTPN6	0.233275	27	0.365603
1935	HPCAL1/S100A4	0.2575	23	0.0979383
1936	HPCAL1/SERPINB9	0.115313	46	0.100941
1937	HPGDS/ITGAV	0.65228	0	0.573741
1938	HS6ST1/MEGF9	0.597567	0	0.637188
1939	HSD11B1/SMPD1	0.000949414	54	0.552415
1940	HSPA1A/MGLL	0.147591	35	0.372168
1941	HSPA1A/MITD1	0.175511	39	0.217715
1942	HSPA1A/STIP1	0.0681837	51	0.376819
1943	HSPA1A/WWP2	0.582435	0	0.946771
1944	HSPB1/KYAT1	0.127196	33	0.847324
1945	HSPB1/PLIN3	0.126271	37	0.225428
1946	HSPB1/QDPR	0.218885	23	0.304179
1947	HSPB6/SNCG	0.633422	0	0.838812
1948	HSPG2/IGFBP6	0.0252296	64	0.685712
1949	HSPG2/PTGDS	0.294221	16	0.176778
1950	HSPG2/SMOC2	0.984613	0	0.595899
1951	HSPG2/VASN	0.89489	0	0.226263
1952	HTRA2/MSRA	4.10876e-05	80	0.18608
1953	HTRA2/PPP1R12A	0.489588	0	0.230617
1954	HTRA2/SIAE	0.700631	0	0.4969
1955	HTRA2/SNAP29	0.373307	7	0.433941
1956	HTRA2/TRIAP1	0.0242946	50	0.815804
1957	HYAL1/SMPD1	0.107214	27	0.922835
1958	HYOU1/IL10RB	0.871669	0	0.83458
1959	HYOU1/PTPRF	0.773979	0	0.620986
1960	HYOU1/RARRES2	0.256675	20	0.283461
1961	HYOU1/ROR1	0.91404	0	0.838416
1962	HYOU1/TGFBR3	0.25594	17	0.294811
1963	HYOU1/THBD	0.0248248	47	0.897682
1964	ICA1/IRAK1	0.790212	0	0.619786
1965	ICA1/MVK	0.0712053	57	0.909448
1966	ICA1/PRDX3	0.256857	26	0.861155
1967	ICA1/RABGAP1L	0.0788732	68	NA
1968	ICA1/SPRY2	0.417466	3	0.200414
1969	ICA1/TANK	0.53518	0	0.932154
1970	ICA1/YTHDF3	0.440907	0	NA
1971	ICAM1/REG1A	0.29201	16	0.503333
1972	ICAM1/REG1B	0.432724	0	0.39352
1973	ICAM1/SELE	0.528105	0	0.921474
1974	ICAM2/IL7R	0.978992	0	0.963462
1975	ICAM2/NRP2	0.583742	0	0.760262
1976	ICAM2/PECAM1	0.669886	0	0.345337
1977	ICAM2/SELE	0.422527	2	0.754859
1978	ICAM3/LY9	0.0901897	33	0.515724
1979	ICAM3/NOTCH1	0.726882	0	0.765453
1980	ICAM3/SLAMF7	0.216493	23	0.787571
1981	ICAM3/TNFRSF13B	0.812272	0	0.32464
1982	ICOSLG/PDCD1LG2	0.865378	0	0.793853
1983	IDS/SMPDL3A	0.0716904	34	0.373874
1984	IFNGR1/IL10RB	0.66708	0	0.78093
1985	IFNGR1/LTBR	0.657209	0	0.244041
1986	IFNGR1/ROR1	0.102627	37	0.951036
1987	IFNGR1/THBD	0.0348966	43	0.844106
1988	IGF2R/LGMN	0.364775	7	0.601651
1989	IGF2R/RNASET2	0.360424	9	0.599623
1990	IGFBP1/IGFBP2	0.0673132	58	0.307368
1991	IGFBP4/OGN	0.929916	0	0.800726
1992	IGFBP6/MFAP5	0.808926	0	0.381706
1993	IGFBP6/NBL1	0.052082	61	0.89923
1994	IGFBP6/PTGDS	0.341782	11	0.353732
1995	IGFBP6/SMOC2	0.889237	0	0.986232
1996	IGFBP6/TNFRSF4	0.485824	0	0.474999
1997	IGSF8/NECTIN2	0.365168	8	0.569343
1998	IGSF8/VSIR	0.61281	0	0.125806
1999	IKBKG/NFATC1	0.12976	36	0.072489
[truncated: 797 more rows]
