# Supplementary material for: Assessing the Causal Effect of Circulating Protein‐To‐Protein Ratio on the Risk of Morbidity of Hepatocellular Carcinoma
Source: Cancer Med. 2025 Jan 7;14(1):e70570. doi: 10.1002/cam4.70570 (PMC11705445; doi:10.1002/cam4.70570)
Supplement: Supplementary file 5 — Table S1 Excluded confounding factors. [file CAM4-14-e70570-s007.xlsx]

## Sheet: Sheet1
hepatitis	livercirrhosis	fattyliver	alcohol
chronic hepatitis B virus infection	liver cirrhosis	non-alcoholic steatohepatitis	alcohol drinking
chronic hepatitis C virus infection	cirrhosis of liver	non-alcoholic fatty liver disease	alcohol consumption measurement
hepatitis B virus infection	hepatitis C induced liver cirrhosis		alcoholic liver disease
hepatitis C virus infection	hepatitis B induced liver cirrhosis		alcohol use disorder measurement
	alcoholic liver cirrhosis
	biliary liver cirrhosis

## Sheet: Sheet2
	SNPs with Confounding factors
1	rs2642438
2	rs1260326
3	rs780094
4	rs1143676
5	rs1372072
6	rs3748034
7	rs13146907
8	rs112519623
9	rs13107325
10	rs6890853
11	rs3130542
12	rs652888
13	rs422951
14	rs2076529
15	rs3135363
16	rs3129860
17	rs9275572
18	rs9276370
19	rs13233571
20	rs34958196
21	rs13230514
22	rs6984305
23	rs326
24	rs13702
25	rs2001945
26	rs17321515
27	rs6583826
28	rs117542855
29	rs1800693
30	rs10849915
31	rs1183910
32	rs112635299
33	rs28929474
34	rs4702
35	rs4788084
36	rs9922619
37	rs7208487
38	rs907092
39	rs9303277
40	rs58542926
41	rs676388
42	rs2223708
43	rs968451
44	rs738409
