# Supplementary material for: Assessing the Causal Effect of Circulating Protein‐To‐Protein Ratio on the Risk of Morbidity of Hepatocellular Carcinoma
Source: Cancer Med. 2025 Jan 7;14(1):e70570. doi: 10.1002/cam4.70570 (PMC11705445; doi:10.1002/cam4.70570)
Supplement: Supplementary file 6 — Table S2 Co‐localization analyses of positive protein–protein pairs with HCC. [file CAM4-14-e70570-s008.csv]

	Exposure	Outcome	nsnp	PP.H0.abf	PP.H1.abf	PP.H2.abf	PP.H3.abf	PP.H4.abf
1	PPP1R9B.TDRKH	finngen_R11_HCC	5	0.00000000000000000000000000000000000000000000000000000000000000000000000000000000000000000000000000000000000000000000000000000000000000000000000000000000000000000000000000000000000000000000000018790701551473	0.0000000000000000000000000000000000000000000000000000000000000000000000000000000000000000000000000000000000000000000000000000000000000000000000000000000000000000000000000000000000000000000000000000956560591819143	0.85839205163529	0.000295661290882204	0.14131228707384
2	ERBIN.LAT2	finngen_R11_HCC	2	0.0000000000000000000000000000000000000000000000000000000000000000000453226449735862	0.00000000000000000000000000000000000000000000000000000000000000000000000567355858011117	0.911459059447712	0.0000255824923670166	0.0885153580599216
3	ICA1.IRAK1	finngen_R11_HCC	4	0.000000000000000000000000000000000000000000000000000000000000000000000000000000000000000000000000000000000000000000000000000000000000000000000000000000000000000000000000000000000000000000000000195631923252571	0.0000000000000000000000000000000000000000000000000000000000000000000000000000000000000000000000000000000000000000000000000000000000000000000000000000000000000000000000000000000000000000000000000000820170647304628	0.831862541778644	0.000180794822563037	0.167956663398794
4	LAT2.SPRY2	finngen_R11_HCC	4	0.000000000000000000000000000000000000000453672220161669	0.000000000000000000000000000000000000000000140196381110457	0.964381314412129	0.000262662599891203	0.0353560229879862
5	FAP.THBS4	finngen_R11_HCC	3	0.000000000000000000000000000000000000000000000000000000000000000000000000000000000000000000000000000000000000000000000000000000000000000000000000000000000000000000000000000000000000000000000000210290647759113	0.0000000000000000000000000000000000000000000000000000000000000000000000000000000000000000000000000000000000000000000000000000000000000000000000000000000000000000000000000000000000000000000000000000367891913808715	0.936825617398688	0.000100818921774509	0.0630735636795483
6	ITGB1BP2.LAT2	finngen_R11_HCC	1	0.00000000000000000000000000000000000000000000000000000000000000000000000000000000000000000000000000215702876617942	0.0000000000000000000000000000000000000000000000000000000000000000000000000000000000000000000000000000000605426775610275	0.972698657474181	0	0.0273013425258158
7	ICA1.YTHDF3	finngen_R11_HCC	3	0.000000000000000000000000000000000000000000000000000000000000000000000000000000000000000000000000000000000000000000000000000000000000000000000000000000000000000000000000000000000000000000000000195650211591392	0.0000000000000000000000000000000000000000000000000000000000000000000000000000000000000000000000000000000000000000000000000000000000000000000000000000000000000000000000000000000000000000000000000000600399232934038	0.831940307123704	0.0000873283162729547	0.167972364560018
8	STK24.TDRKH	finngen_R11_HCC	3	0.000000000000000000000000000000000000000000000000000000000000000000000000000000000000000000000000000000000000000000000000000000000000000000000000000000000000000000000000000000000000000000000000187283589444041	0.0000000000000000000000000000000000000000000000000000000000000000000000000000000000000000000000000000000000000000000000000000000000000000000000000000000000000000000000000000000000000000000000000000668268092115602	0.85850424169772	0.000165002005359111	0.14133075629694
