# Supplementary material for: Assessing the Causal Effect of Circulating Protein‐To‐Protein Ratio on the Risk of Morbidity of Hepatocellular Carcinoma
Source: Cancer Med. 2025 Jan 7;14(1):e70570. doi: 10.1002/cam4.70570 (PMC11705445; doi:10.1002/cam4.70570)
Supplement: Supplementary file 7 — Table S3 Sensitivity analyses of protein quantitative trait loci (pQTLs) associated with HCC (finngen‐R11‐HCC). [file CAM4-14-e70570-s004.xlsx]

## Sheet: Sheet1
	id.exposure	Heterogeneity(Q value)	Heterogeneity(I^2)	Pleiotropy analysis（p）	Steiger direction test（p）	Colocalization analysis（PPH4）
1	ERBIN	0.0856039	55	0.457839	2.11898e-37	0.0625746
2	FAP	0.187769	26	0.805302	4.44153e-246	0.0737135
3	ICA1	0.564538	0	0.611737	1.30954e-194	0.03159
4	IRAK1	0.75096	0	0.785606	5.57805e-27	0.141711
5	ITGB1BP2	0.310347	15	0.890294	3.99776e-93	0.0536721
6	LAT2	0.623624	0	0.742326	7.88125e-36	9.74901e-06
7	PPP1R9B	0.764175	0	0.859873	7.74037e-53	7.78636e-06
8	SPRY2	0.732818	0	0.495325	9.88476e-137	0.0360348
9	STK24	0.186803	38	0.298623	4.99002e-30	1.70352e-05
10	TDRKH	0.502613	0	0.970742	0	1.00177e-05
11	THBS4	0.317002	13	0.365291	0	1.14267e-06
12	YTHDF3	0.867692	0	0.803647	1.32531e-47	7.85284e-06
