# Supplementary material for: Assessing the Causal Effect of Circulating Protein‐To‐Protein Ratio on the Risk of Morbidity of Hepatocellular Carcinoma
Source: Cancer Med. 2025 Jan 7;14(1):e70570. doi: 10.1002/cam4.70570 (PMC11705445; doi:10.1002/cam4.70570)
Supplement: Supplementary file 8 — Table S4 Co‐localization analyses of positive proteins with HCC. [file CAM4-14-e70570-s003.csv]

	Exposure	Outcome	nsnp	PP.H0.abf	PP.H1.abf	PP.H2.abf	PP.H3.abf	PP.H4.abf
1	THBS4	finngen_R11_HCC	7	2.13638059493402e-252	6.81774550873315e-256	0.937188706966891	0.00023650647794005	0.0625747865551436
2	STK24	finngen_R11_HCC	8	0.000000617586136054628	0.000000000327739564371518	0.957841804943932	0.000466614904040857	0.0416909622381512
3	ITGB1BP2	finngen_R11_HCC	9	0.00000000000000000000000000000000000126735587139824	0.000000000000000000000000000000000000000525376425465404	0.971946374523761	0.00037523741760847	0.0276783880586305
4	IRAK1	finngen_R11_HCC	10	0.0000000207072930344304	0.0000000000151338301480187	0.968550977850735	0.000677089127969335	0.0307719122988702
5	ERBIN	finngen_R11_HCC	7	0.000000000000253727759542329	0.0000000000000000866294317184211	0.930795573489702	0.000248842877690452	0.068955583632352
6	TDRKH	finngen_R11_HCC	14	0	0	0.857381277602653	0.000932263292001497	0.141686459105385
7	PPP1R9B	finngen_R11_HCC	9	0.000000000000000049812032359968	0.0000000000000000000320254113670384	0.968633782119975	0.000591984844776093	0.0307742330352464
8	LAT2	finngen_R11_HCC	6	0.0000000000000435072223074567	0.000000000000000013307591807796	0.968950127108864	0.000265589331896068	0.0307842835591957
9	SPRY2	finngen_R11_HCC	6	0.0000000000000000000000000000000000000476230776803879	0.0000000000000000000000000000000000000000216977789239284	0.968809558267536	0.000410624153742841	0.0307798175787142
10	ICA1	finngen_R11_HCC	10	0.000000000000000000000000000000000000000000000000000000000000000000000000000000000000000000000000000000000000000000000000000000000000000000000000000000000000000000000000000000000000000000000000000000000014446173038459	9.57502710351681e-207	0.829555690489566	0.000379770922968189	0.17006453858748
11	FAP	finngen_R11_HCC	10	0.000000000000000000000000000000000000000000000000000011249816215863	0.00000000000000000000000000000000000000000000000000000000597944597177275	0.968302804128476	0.000483453714671295	0.0312137421568597
12	YTHDF3	finngen_R11_HCC	5	0.0000000000000000000000000146225353562714	0.00000000000000000000000000000567174123664374	0.968873140843854	0.00034502151055037	0.0307818376455923
